# Supplementary material for: Exploring the phenotypic diversity of Eragrostis tef for biomass and grain production under optimum growth conditions
Source: Front Plant Sci. 2025 Mar 17;16:1538510. doi: 10.3389/fpls.2025.1538510 (PMC11955633; doi:10.3389/fpls.2025.1538510)
Supplement: Supplementary file 1 [file DataSheet1.zip]

Archive with 3 entries (3 files):
- Table S8.XLSX
- Supplemental Figures S1-S8.DOCX
- Supplemental Tables S1-S8.DOCX
