# Supplementary material for: Exploring the phenotypic diversity of Eragrostis tef for biomass and grain production under optimum growth conditions
Source: Front Plant Sci. 2025 Mar 17;16:1538510. doi: 10.3389/fpls.2025.1538510 (PMC11955633; doi:10.3389/fpls.2025.1538510)
Supplement: Supplementary file 1 [file DataSheet1.zip › Table S8.XLSX]

## Sheet: All_dataset
No.	Accession	Genus	Taxon.	Origin	Fresh Weight (g)				Dry Weight (g)				Seed Mass (g)				Straw Weight (g)				Plant Height (cm)				Panicle Length (cm)				Tiller Count				Floret Distribution_top				Floret Distribution_Middle				Floret Distribution_bottom				Hundred-seed weight (mg)				Panicle Form
					Rep_I	Rep_II	Rep_III	Mean	Rep_I	Rep_II	Rep_III	Mean	Rep_I	Rep_II	Rep_III	Mean	Rep_I	Rep_II	Rep_III	Mean	Rep_I	Rep_II	Rep_III	Mean	Rep_I	Rep_II	Rep_III	Mean	Rep_I	Rep_II	Rep_III	Mean	Rep_I	Rep_II	Rep_III	Mean	Rep_I	Rep_II	Rep_III	Mean	Rep_I	Rep_II	Rep_III	Mean	Rep_I	Rep_II	Rep_III	Mean	Rep_I
1	PI-193508	Eragrostis	Eragrostis tef	Ethiopia	148.4	118.3	163	143.233	74.1	44.6	80.1	66.3	10.859	8.516	21.15	13.5	63.241	36.084	58.95	52.8	221.615	228.6	205.74	218.7	61.595	57.15	52.07	56.9	25	8	18	17	7	5	5	5.66667	5	4	5	4.66667	4	2	4	3.33333	28	27.3	31.5	28.9333	VL
2	PI-193510	Eragrostis	Eragrostis tef	Ethiopia	83.4	210.6	237.6	177.2	44.7	80.5	105.3	76.8	4.733	14.59	24.61	14.6	39.967	65.91	80.69	62.2	170.18	243.84	257.81	223.9	66.04	83.82	53.34	67.7	25	15	14	18	6	8	6	6.66667	4	6	5	5	3	4	4	3.66667	26.5	27.8	35.5	29.9333	VL
3	PI-193511	Eragrostis	Eragrostis tef	Ethiopia	193.2	164.9	269.4	209.167	103.8	65.1	149	106	10.201	9.413	36.76	18.8	93.599	55.687	112.24	87.2	234.95	248.285	271.78	251.7	59.055	51.435	52.705	54.4	28	13	19	20	6	6	5	5.66667	5	4	4	4.33333	4	3	3	3.33333	21.1	22.9	25.3	23.1	VL
4	PI-193513	Eragrostis	Eragrostis tef	Ethiopia	182.4	148.3	268.5	199.733	82.1	63.5	124.9	90.2	10.371	13.05	29.53	17.7	71.729	50.45	95.37	72.5	227.33	231.14	224.79	227.8	54.61	56.515	43.18	51.4	23	14	29	22	5	4	4	4.33333	4	3	3	3.33333	6	3	2	3.66667	29.2	19.1	22.5	23.6	SL
5	PI-193514	Eragrostis	Eragrostis tef	Ethiopia	198.9	188.2	314.2	233.767	100.6	72.7	127.9	100.4	11.217	11.291	30.77	17.8	89.383	61.409	97.13	82.6	243.84	256.54	236.22	245.5	55.88	58.42	55.245	56.5	22	14	22	19.3333	6	6	5	5.66667	5	5	4	4.66667	3	4	3	3.33333	33.3	36.5	34.2	34.6667	SL
6	PI-193971	Eragrostis	Eragrostis tef	Ethiopia	154.6	142.9	141.6	146.367	68.2	52.8	55.6	58.9	10.307	11.834	14.28	12.1	57.893	40.966	41.32	46.7	236.22	233.68	219.71	229.9	66.04	71.12	45.085	60.7	20	12	17	16.3333	4	5	4	4.33333	4	4	3	3.66667	2	4	2	2.66667	26.9	26	32.8	28.5667	VL
7	PI-194923	Eragrostis	Eragrostis tef	Ethiopia	118.8	111.4	129	119.733	53.2	41.9	46.9	47.3	11.585	6.555	9.82	9.3	41.615	35.345	37.08	38	236.22	254.635	232.41	241.1	68.58	50.8	47.625	55.7	9	9	13	10.3333	5	5	4	4.66667	4	4	3	3.66667	3	4	2	3	34.6	34.1	33.7	34.1333	L
8	PI-194924	Eragrostis	Eragrostis tef	Ethiopia	123	193.2	210.6	175.6	50.3	62.2	83.4	65.3	5.43	10.327	21.05	12.3	44.87	51.873	62.35	53	233.045	232.41	251.46	239	69.85	62.23	59.69	63.9	9	10	17	12	7	6	6	6.33333	6	6	5	5.66667	6	4	4	4.66667	31.4	23.3	30.2	28.3	SL
9	PI-194925	Eragrostis	Eragrostis tef	Ethiopia	104.4	144.1	128.1	125.533	47.2	61	57.8	55.3	10.57	12.603	17.57	13.6	36.63	48.397	40.23	41.8	242.57	237.49	271.78	250.6	67.31	63.5	51.435	60.7	7	11	8	8.66667	5	9	5	6.33333	4	5	4	4.33333	2	4	3	3	27.7	25.7	27.7	27.0333	L
10	PI-194926	Eragrostis	Eragrostis tef	Ethiopia	178.4	106.4	250.4	178.4	66.45	32.2	100.7	66.5	16.2095	5.039	27.38	16.2	50.2405	27.161	73.32	50.2	242.9	217.805	267.97	242.9	70.2	78.74	61.595	70.2	11	8	14	11	6.5	6	7	6.5	5.5	5	6	5.5	5	5	5	5		25.9	30.1	28
11	PI-195932	Eragrostis	Eragrostis tef	Ethiopia	101.4	188.3	176.7	155.467	43.1	61.8	63.8	56.2	7.702	8.607	13.79	10	35.398	53.193	50.01	46.2	243.84	257.175	279.4	260.1	73.66	69.85	64.77	69.4	10	12	13	11.6667	7	7	5	6.33333	6	5	4	5	5	4	3	4	32.5	31.3	32.9	32.2333	VL
12	PI-195933	Eragrostis	Eragrostis tef	Ethiopia	85.7	159.2	227.4	157.433	35.8	51.3	87.4	58.2	9.807	8.014	18.82	12.2	25.993	43.286	68.58	46	242.57	240.03	292.1	258.2	66.04	69.85	52.07	62.7	10	10	11	10.3333	8	7	4	6.33333	7	6	3	5.33333	6	4	2	4	31.6	27.1	33.6	30.7667	VL
13	PI-195934	Eragrostis	Eragrostis tef	Ethiopia	149.4	171.3	181.8	167.5	64.9	64.1	75.3	68.1	11.216	14.558	19.34	15	53.684	49.542	55.96	53.1	245.11	246.38	248.92	246.8	55.88	62.865	62.23	60.3	13	13	12	12.6667	5	6	5	5.33333	5	5	4	4.66667	4	2	3	3	28.1	25	34.7	29.2667	VL
14	PI-195935	Eragrostis	Eragrostis tef	Ethiopia	33.2	124.8	130.8	96.2667	12.9	49.8	50.6	37.8	2.822	12.951	12.54	9.4	10.078	36.849	38.06	28.3	246.38	245.11	249.555	247	59.69	69.85	52.07	60.5	4	7	12	7.66667	8	5	5	6	7	5	4	5.33333	6	4	3	4.33333	30.6	28	30.7	29.7667	VL
15	PI-195936	Eragrostis	Eragrostis tef	Ethiopia	216.9	176.1	147.6	180.2	98.3	66.9	54.3	73.2	22.059	17.921	11.96	17.3	76.241	48.979	42.34	55.9	239.395	231.14	203.2	224.6	63.5	50.8	44.45	52.9	20	13	14	15.6667	9	6	6	7	7	5	5	5.66667	5	4	4	4.33333	22.5	28.2	29.8	26.8333	VL
16	PI-195937	Eragrostis	Eragrostis tef	Ethiopia	174.4	169.1	186	176.5	74.9	63.5	81.5	73.3	12.799	12.265	18.86	14.6	62.101	51.235	62.64	58.7	262.89	252.095	243.205	252.7	57.15	60.96	53.975	57.4	15	10	20	15	8	7	6	7	6	6	5	5.66667	5	5	4	4.66667	31.7	21.9	32.4	28.6667	VL
17	PI-195938	Eragrostis	Eragrostis tef	Ethiopia	166.2	153.6	187.4	169.067	70.6	53.8	62	62.1	10.4	14.068	14.55	13	60.2	39.732	47.45	49.1	280.035	213.995	217.805	237.3	65.405	64.77	45.72	58.6	18	13	22	17.6667	7	6	5	6	5	5	5	5	4	4	4	4		24.8	25.4	25.1	VC
18	PI-196851	Eragrostis	Eragrostis tef	Ethiopia	135.9	143.2	99.6	126.233	55	38.6	36.5	43.4	7.642	5.39	6.86	6.6	47.358	33.21	29.64	36.7	276.86	250.19	304.165	277.1	74.93	69.85	59.69	68.2	10	9	7	8.66667	8	12	6	8.66667	8	12	6	8.66667	8	8	5	7	33.6	30.8	36.9	33.7667	SC
19	PI-197210	Eragrostis	Eragrostis tef	Ethiopia	92.5	137.3	98.4	109.4	36.8	37.7	40	38.2	6.986	7.532	12.1	8.9	29.814	30.168	27.9	29.3	224.79	217.805	251.46	231.4	44.45	52.07	53.34	50	9	10	10	9.66667	7	4	4	5	6	4	3	4.33333	5	2	2	3	21.8	15	25.8	20.8667	SC
20	PI-226552	Eragrostis	Eragrostis tef	Ethiopia	188.4	188.9	132.2	169.833	93.1	69.5	44.2	68.9	13.6	12.761	9.22	11.9	79.5	56.739	34.98	57.1	257.81	267.97	256.54	260.8	62.23	67.31	46.99	58.8	18	9	26	17.6667	6	7	4	5.66667	5	5	3	4.33333	3	4	2	3	36.5	35.6	32.4	34.8333	VL
21	PI-226946	Eragrostis	Eragrostis tef	Ethiopia	165	101.1	43.3	103.133	79	33.6	12.5	41.7	6.961	1.804	2.02	3.6	72.039	31.796	10.48	38.1	261.62	261.62	251.46	258.2	80.01	59.055	38.1	59.1	14	5	6	8.33333	6	5	6	5.66667	6	3	6	5	4	2	5	3.66667	32.6	31.9	32.6	32.3667	SL
22	PI-243908	Eragrostis	Eragrostis tef	Ethiopia	114	23.8	97.6	78.4667	46.6	4.4	31.5	27.5	8.649	0	5.07	4.6	37.951	4.4	26.43	22.9	261.62	190.5	242.57	231.6	78.74	41.275	53.34	57.8	12	2	9	7.66667	8	4	5	5.66667	6	2	5	4.33333	4	1	4	3	36.1		33	34.55	SL
23	PI-243909	Eragrostis	Eragrostis tef	Ethiopia	114.9	63.1	145.8	107.933	52.6	16.2	47.9	38.9	6.735	2.935	10.43	6.7	45.865	13.265	37.47	32.2	259.08	262.255	299.72	273.7	68.58	52.07	63.5	61.4	8	5	8	7	6	5	6	5.66667	6	5	5	5.33333	5	3	4	4	35.7	18.9	30.1	28.2333	C
24	PI-243910	Eragrostis	Eragrostis tef	Ethiopia	125.7	116.8	80	107.5	59.8	32.8	30.9	41.2	8.345	3.064	5.21	5.5	51.455	29.736	25.69	35.6	238.76	231.14	190.5	220.1	73.66	71.755	40.64	62	11	7	10	9.33333	5	10	4	6.33333	5	6	3	4.66667	4	6	2	4	29.3	25.9	34.5	29.9	C
25	PI-243911	Eragrostis	Eragrostis tef	Ethiopia	171.5	140.8	175.4	162.567	71.1	44	48.2	54.4	11.454	6.823	6.29	8.2	59.646	37.177	41.91	46.2	233.68	252.095	240.03	241.9	66.04	61.595	31.75	53.1	12	7	15	11.3333	8	8	6	7.33333	6	5	6	5.66667	5	4	5	4.66667	29.9	33.6	32.3	31.9333	VL
26	PI-243912	Eragrostis	Eragrostis tef	Ethiopia	177.6	169.2	189.6	178.8	82.9	58.7	70.1	70.6	14.945	12.465	16.91	14.8	67.955	46.235	53.19	55.8	254	239.395	244.475	246	62.865	67.31	50.8	60.3	16	10	15	13.6667	7	7	4	6	7	6	3	5.33333	3	5	2	3.33333	31.6	31.4	32.6	31.8667	VL
27	PI-265845	Eragrostis	Eragrostis tef	Spain	177.2	128.9	56.2	120.767	80.5	41.4	16.2	46	14.642	9.334	2.32	8.8	65.858	32.066	13.88	37.3	256.54	254	231.14	247.2	81.28	69.215	52.07	67.5	14	11	17	14	6	7	4	5.66667	6	5	4	5	3	4	3	3.33333	37.2	33.1	32.9	34.4	VL
28	PI-273889	Eragrostis	Eragrostis tef	Ethiopia	138.9	40.7	64.8	81.4667	63.7	8.8	22.8	31.8	13.438	1.001	4.81	6.4	50.262	7.799	17.99	25.4	260.35	252.73	274.32	262.5	64.77	46.355	49.53	53.6	9	3	9	7	5	6	5	5.33333	6	4	4	4.66667	4	4	3	3.66667	36.8	26.5	32.3	31.8667	VL
29	PI-273890	Eragrostis	Eragrostis tef	Ethiopia	79.1	66.7	124.9	90.2333	35	12.9	30.3	26.1	4.872	1.047	5.13	3.7	30.128	11.853	25.17	22.4	226.06	223.52	236.22	228.6	74.93	44.45	46.99	55.5	6	7	17	10	7	7	6	6.66667	7	5	6	6	6	3	5	4.66667	31.9	23.6	26.8	27.4333	C
30	PI-318899	Eragrostis	Eragrostis tef	Ethiopia	106.4	275.8	3.1	128.433	48	97.1	1.4	48.8	8.762	16.218	0.46	8.5	39.238	80.882	0.94	40.4	267.97	250.19	191.77	236.6	68.58	81.28	29.21	59.7	6	14	1	7	8	9	3	6.66667	7	8	2	5.66667	7	6	2	5	31.1	28.5	26.9	28.8333	SL
31	PI-318900	Eragrostis	Eragrostis tef	Ethiopia	130.9	127.2	28.1	95.4	57	54.4	11.8	41.1	11.305	5.518	1.25	6	45.695	48.882	10.55	35	236.22	264.16	200.66	233.7	45.72	44.45	20.32	36.8	20	9	9	12.6667	4	6	3	4.33333	4	4	2	3.33333	3	3	1	2.33333	24.2	31.1	22.1	25.8	L
32	PI-318901	Eragrostis	Eragrostis tef	Ethiopia	150.6	73.9	76.3	100.267	72.6	18.7	25.3	38.9	11.754	1.642	3.65	5.7	60.846	17.058	21.65	33.2	256.54	249.555	275.59	260.6	59.69	64.77	49.53	58	14	6	11	10.3333	5	11	5	7	4	7	4	5	3	5	3	3.66667	34.2	28.2	35.1	32.5	SL
33	PI-318902	Eragrostis	Eragrostis tef	Ethiopia	135.2	137.6	101.7	124.833	54	40.7	41.1	45.3	12.802	10.328	5.88	9.7	41.198	30.372	35.22	35.6	246.38	248.92	276.86	257.4	55.88	57.785	50.8	54.8	12	9	9	10	5	5	5	5	4	4	4	4	3	2	3	2.66667	34.4	30.4	32	32.2667	VL
34	PI-318903	Eragrostis	Eragrostis tef	Ethiopia	167.3	151.8	110.2	143.1	66.8	54.1	41.2	54	6.318	12.935	7.86	9	60.482	41.165	33.34	45	274.32	283.845	264.16	274.1	64.77	67.945	40.64	57.8	10	12	9	10.3333	5	8	5	6	4	7	5	5.33333	4	6	4	4.66667	33.4	32.6	33.2	33.0667	C
35	PI-329680	Eragrostis	Eragrostis tef	Ethiopia	196.3	139.3	160.6	165.4	82.9	49.2	56.9	63	10.101	10.013	11.22	10.4	72.799	39.187	45.68	52.6	266.7	253.365	247.65	255.9	67.31	68.58	53.34	63.1	15	10	12	12.3333	6	9	5	6.66667	5	7	4	5.33333	3	5	3	3.66667	32	30.5	22.9	28.4667	VL
36	PI-329681	Eragrostis	Eragrostis tef	Ethiopia	180.1	162.2	232	191.433	75.4	59.6	90.7	75.2	13.174	14.092	16.76	14.7	62.226	45.508	73.94	60.6	279.4	279.4	297.18	285.3	67.31	69.85	61.595	66.3	13	8	12	11	6	8	5	6.33333	5	6	5	5.33333	3	4	4	3.66667	36.5	35.4	34.3	35.4	C
37	PI-337002	Eragrostis	Eragrostis tef	Brazil	94.2	75.6	73	80.9333	35.8	18	28.1	27.3	0.704	0.511	6.15	2.5	35.096	17.489	21.95	24.8	175.26	170.18	226.06	190.5	39.37	36.83	55.88	44	3	9	11	7.66667	8	9	5	7.33333	6	6	4	5.33333	5	5	3	4.33333	29.8	26.1	35.5	30.4667	VL
38	PI-343932	Eragrostis	Eragrostis tef	Ethiopia	98	119.6	62.2	93.2667	49.2	34.1	21.8	35	14.124	7.508	4.14	8.6	35.076	26.592	17.66	26.4	236.22	238.76	260.35	245.1	58.42	76.835	45.085	60.1	11	8	11	10	5	6	5	5.33333	4	5	4	4.33333	3	4	3	3.33333	33.3	21.1	28.7	27.7	VL
39	PI-347632	Eragrostis	Eragrostis tef	Ethiopia	107.8	146.2	163.3	139.1	45	48.4	65	52.8	9.229	11.199	17.63	12.7	35.771	37.201	47.37	40.1	238.76	226.06	260.35	241.7	73.66	74.295	44.45	64.1	10	9	11	10	4	4	4	4	4	3	4	3.66667	3	2	3	2.66667	28.7	24	31.1	27.9333	VC
40	PI-347633	Eragrostis	Eragrostis tef	Ethiopia	154.4	110	92.5	118.967	71.4	34.2	39.8	48.5	10.822	6.453	8.03	8.4	60.578	27.747	31.77	40	220.98	245.11	246.38	237.5	59.69	59.69	45.72	55	24	7	16	15.6667	6	5	5	5.33333	4	4	6	4.66667	2	3	5	3.33333	21.7	23.4	23.4	22.8333	SL
41	PI-358594	Eragrostis	Eragrostis tef	Ethiopia	110.3	77.3	70.2	85.9333	53.9	15.6	32.6	34	8.066	0.1	7.46	5.2	45.834	15.5	25.14	28.8	234.95	180.34	274.32	229.9	59.69	36.83	48.26	48.3	23	9	10	14	6	4	5	5	5	2	4	3.66667	2	1	3	2	26.1	24.9	24.7	25.2333	VL
42	PI-358595	Eragrostis	Eragrostis tef	Ethiopia	120.6	96.8	84.4	100.6	54.3	21.5	34.1	36.6	8.02	0	5.43	4.5	46.28	21.5	28.67	32.2	246.38	310.515	289.56	282.2	55.88	20.32	50.8	42.3	10	5	5	6.66667	5	3	4	4	4	2	3	3	4	1	2	2.33333	35.5		36.3	35.9	VL
43	PI-358596	Eragrostis	Eragrostis tef	Ethiopia	136	92.1	142.2	123.433	64.9	27.3	54.6	48.9	17.078	5.12	12.52	11.6	47.822	22.18	42.08	37.4	238.76	275.59	274.32	262.9	52.07	55.88	38.1	48.7	14	9	11	11.3333	6	7	3	5.33333	5	5	4	4.66667	4	4	2	3.33333	29.2	22.1	32.7	28	L
44	PI-405074	Eragrostis	Eragrostis tef	South Africa	117.1	116.1	107.7	113.633	53.9	28.7	34.7	39.1	10.899	3.9	6.63	7.1	43.001	24.8	28.07	32	246.38	218.44	245.745	236.9	52.07	73.025	62.23	62.4	9	8	10	9	5	9	6	6.66667	6	7	6	6.33333	4	5	5	4.66667	30.3	23.4	28.1	27.2667	VL
45	PI-442114	Eragrostis	Eragrostis tef	Japan	123.8	110.7	130.3	121.6	58.1	37.1	46.6	47.3	15.447	9.26	12	12.2	42.653	27.84	34.6	35	227.33	228.6	223.52	226.5	67.945	64.135	46.99	59.7	14	9	16	13	6	8	5	6.33333	6	6	5	5.66667	3	4	4	3.66667	33.2	23.3	29.5	28.6667	VL
46	PI-442115	Eragrostis	Eragrostis tef	Japan	36.2	10.2	6.3	17.5667	14.6	3.6	4.2	7.5	2.461	0.833	0.61	1.3	12.139	2.767	3.59	6.2	101.6	95.25	78.74	91.9	33.655	36.83	27.94	32.8	9	5	9	7.66667	5	4	4	4.33333	4	3	3	3.33333	2	2	2	2	5.2		3.6	4.4	L
47	PI-494188	Eragrostis	Eragrostis tef	Ethiopia	177.1	96.5	116	129.867	82.1	26.4	46.1	51.5	13.347	5.981	10	9.8	68.753	20.419	36.1	41.8	276.86	278.13	231.14	262	54.61	57.15	53.34	55	14	6	11	10.3333	6	6	5	5.66667	5	5	5	5	4	4	4	4	41.6	27.1	31.1	33.2667	SL
48	PI-494189	Eragrostis	Eragrostis tef	Ethiopia	105	21.6	103.4	76.6667	46.7	4.5	39	30.1	6.514	0.514	6.71	4.6	40.186	3.986	32.29	25.5	297.18	264.16	254	271.8	85.725	59.69	48.26	64.6	10	2	15	9	5	6	5	5.33333	4	5	4	4.33333	3	3	3	3	34.7		42.2	38.45	VL
49	PI-494190	Eragrostis	Eragrostis tef	Ethiopia	120.5	168.6	80	123.033	56.6	51.7	26	44.8	11.126	5.253	3.59	6.7	45.474	46.447	22.41	38.1	259.08	279.4	281.94	273.5	58.42	67.31	57.15	61	12	10	13	11.6667	6	8	6	6.66667	5	5	6	5.33333	4	3	5	4	27.1	29.1	32.6	29.6	SL
50	PI-494191	Eragrostis	Eragrostis tef	Ethiopia	73.1	130.2	134.6	112.633	21.7	34.7	52.7	36.4	1.015	3.906	9.82	4.9	20.685	30.794	42.88	31.5	234.95	249.555	241.3	241.9	56.515	64.135	43.18	54.6	8	8	13	9.66667	7	11	5	7.66667	5	8	5	6	4	6	4	4.66667	16.4	24.8	30.1	23.7667	C
51	PI-494192	Eragrostis	Eragrostis tef	Ethiopia	82.9	120.6	92.1	98.5333	37.9	28.1	42.1	36	6.779	3.502	9.29	6.5	31.121	24.598	32.81	29.5	246.38	267.97	238.76	251	66.675	81.915	34.29	61	5	8	11	8	6	12	5	7.66667	7	10	5	7.33333	6	7	4	5.66667	25	25.6	37	29.2	SL
52	PI-494193	Eragrostis	Eragrostis tef	Ethiopia	101.9	129.7	73.4	101.667	43.9	38.5	30.9	37.8	9.834	8.614	5.51	8	34.066	29.886	25.39	29.8	248.92	252.73	276.86	259.5	64.77	66.675	44.45	58.6	6	10	12	9.33333	7	9	5	7	6	7	4	5.66667	4	5	2	3.66667	34.1	30.7	32.7	32.5	L
53	PI-494194	Eragrostis	Eragrostis tef	Ethiopia	9.8	99.5	37.8	49.0333	1.2	26.3	14.5	14	0.823	5.162	2.23	2.7	0.377	21.138	12.27	11.3	260.985	242.57	233.68	245.7	80.01	59.69	40.64	60.1	1	11	9	7	6	7	4	5.66667	5	5	4	4.66667	4	3	3	3.33333	25.5	26.9	33.2	28.5333	L
54	PI-494195	Eragrostis	Eragrostis tef	Ethiopia	168.6	102.4	104.1	125.033	79.9	37.1	39.5	52.2	8.58	5.06	7.02	6.9	71.32	32.04	32.48	45.3	271.78	267.97	251.46	263.7	64.135	75.565	60.96	66.9	12	6	13	10.3333	6	10	6	7.33333	5	10	6	7	4	10	5	6.33333	32.9	31.4	30.6	31.6333	C
55	PI-494196	Eragrostis	Eragrostis tef	Ethiopia	55.8	161.9	89	102.233	23.2	57.7	39.5	40.1	4.359	15.624	9.55	9.8	18.841	42.076	29.95	30.3	267.97	233.68	215.9	239.2	55.88	59.69	45.72	53.8	7	19	19	15	4	6	5	5	3	5	6	4.66667	2	4	6	4	35.7	29.4	33.5	32.8667	VL
56	PI-494197	Eragrostis	Eragrostis tef	Ethiopia	132.8	131.8	133.5	132.7	53.5	42.9	50.2	48.9	11.461	9.802	9.78	10.3	42.039	33.098	40.42	38.5	231.14	237.49	213.36	227.3	51.435	64.135	46.99	54.2	14	14	27	18.3333	4	6	6	5.33333	3	4	5	4	2	3	4	3	28.6	25.6	25.6	26.6	VL
57	PI-494198	Eragrostis	Eragrostis tef	Ethiopia	108.8	173.3	49.1	110.4	45.6	55.4	24	41.7	7.159	10.553	2.23	6.6	38.441	44.847	21.77	35	234.95	261.62	264.16	253.6	59.69	69.85	45.72	58.4	8	11	9	9.33333	6	9	6	7	5	7	5	5.66667	4	5	4	4.33333	28.5	27.7	31.8	29.3333	C
58	PI-494199	Eragrostis	Eragrostis tef	Ethiopia	142.2	163.9	136.3	147.467	67.4	46.4	53.6	55.8	21.103	8.616	10.46	13.4	46.297	37.784	43.14	42.4	231.775	269.24	256.54	252.5	64.77	73.66	48.26	62.2	16	10	15	13.6667	7	7	4	6	6	5	4	5	4	5	3	4	36	29.7	29.4	31.7	VL
59	PI-494200	Eragrostis	Eragrostis tef	Ethiopia	136.1	170.1	46.6	117.6	65.1	41.7	17.1	41.3	8.251	6.935	3.42	6.2	56.849	34.765	13.68	35.1	264.16	269.24	264.16	265.9	67.945	67.31	71.12	68.8	9	9	11	9.66667	9	9	6	8	7	7	6	6.66667	4	5	5	4.66667	29.8	25	28.1	27.6333	SL
60	PI-494201	Eragrostis	Eragrostis tef	Ethiopia	108.5	115.85	123.2	115.85	40.3	45.45	50.6	45.5	4.241	5.3755	6.51	5.4	36.059	40.0745	44.09	40.1	266.7	290.83	314.96	290.8	74.295	66.9925	59.69	67	5	5.5	6	5.5	10	7.5	5	7.5	7	6	5	6	6	5	4	5	36.1		36.7	36.4	SL
61	PI-494202	Eragrostis	Eragrostis tef	Ethiopia	129.9	94.2	132.4	118.833	59.3	17.3	51.8	42.8	9.973	0.508	8	6.2	49.327	16.792	43.8	36.6	234.95	228.6	274.32	246	64.77	63.5	57.785	62	7	7	12	8.66667	9	5	6	6.66667	6	3	6	5	5	2	5	4	31.2		30.9	31.05	C
62	PI-494203	Eragrostis	Eragrostis tef	Ethiopia	180.3	142.4	179.6	167.433	74	30.1	72.8	59	6.084	5.003	19.64	10.2	67.916	25.097	53.16	48.7	269.24	218.44	256.54	248.1	67.31	36.83	53.34	52.5	8	19	9	12	7	4	5	5.33333	6	2	5	4.33333	4	2	4	3.33333	32.3	21.5	31.4	28.4	VC
63	PI-494204	Eragrostis	Eragrostis tef	Ethiopia	161.6	156.4	76.9	131.633	73	41.4	27.9	47.4	12.674	7.272	5.51	8.5	60.326	34.128	22.39	38.9	266.7	242.57	215.9	241.7	46.99	59.69	44.45	50.4	11	12	11	11.3333	7	4	5	5.33333	5	3	5	4.33333	4	2	4	3.33333	27.1	21.5	27.4	25.3333	L
64	PI-494205	Eragrostis	Eragrostis tef	Ethiopia	126.4	245.1	167.9	179.8	57.9	78.4	65	67.1	12.575	9.49	13.63	11.9	45.325	68.91	51.37	55.2	269.24	294.005	274.32	279.2	53.34	76.2	50.8	60.1	11	10	16	12.3333	4	9	5	6	4	9	5	6	2	4	4	3.33333	25.9	31.6	22.4	26.6333	L
65	PI-494206	Eragrostis	Eragrostis tef	Ethiopia	113.3	184.6	153	150.3	43.8	48.5	48.6	47	7.578	5.067	5.21	6	36.222	43.433	43.39	41	284.48	256.54	234.95	258.7	77.47	46.99	51.435	58.6	7	10	12	9.66667	6	7	5	6	5	6	4	5	5	6	3	4.66667	28.9	24.6	26.8	26.7667	SL
66	PI-494207	Eragrostis	Eragrostis tef	Ethiopia	165.7	147.5	152	155.067	60.5	38.6	60.2	53.1	8.671	6.386	15.03	10	51.829	32.214	45.17	43.1	253.365	236.22	260.35	250	59.69	48.26	53.34	53.8	9	10	10	9.66667	9	7	6	7.33333	8	8	5	7	6	8	4	6	27.1	34.2	36.8	32.7	C
67	PI-494208	Eragrostis	Eragrostis tef	Ethiopia	165.4	178	249.2	197.533	62.7	52.4	98.9	71.3	10.886	13.045	25.75	16.6	51.814	39.355	73.15	54.8	254.635	233.68	289.56	259.3	62.23	54.61	53.34	56.7	9	9	12	10	6	6	5	5.66667	4	5	5	4.66667	3	4	4	3.66667	29.4	23.9	30.5	27.9333	VC
68	PI-494209	Eragrostis	Eragrostis tef	Ethiopia	36.2	158.2	137.1	110.5	10.8	50.2	54.2	38.4	2.994	7.995	10.69	7.2	7.806	42.205	43.51	31.2	247.65	254.635	261.62	254.6	64.77	56.515	52.07	57.8	3	11	11	8.33333	7	6	4	5.66667	5	5	3	4.33333	4	4	2	3.33333	28.7	18.9	32.7	26.7667	VL
69	PI-494210	Eragrostis	Eragrostis tef	Ethiopia	151	98.4	105.4	118.267	66.7	19.2	40.8	42.2	12.532	1.644	7.9	7.4	54.168	17.556	32.9	34.9	270.51	214.63	269.24	251.5	59.69	55.88	45.72	53.8	14	10	13	12.3333	6	4	5	5	6	4	4	4.66667	5	3	3	3.66667	33.3	22.8	33.9	30	L
70	PI-494211	Eragrostis	Eragrostis tef	Ethiopia	138.2	107	74.3	106.5	65.4	25	34.4	41.6	11.906	3.235	5.28	6.8	53.494	21.765	29.12	34.8	248.92	246.38	236.22	243.8	73.66	78.74	59.69	70.7	9	6	14	9.66667	9	6	6	7	7	6	6	6.33333	5	5	5	5	30.4	25.5	25.3	27.0667	SL
71	PI-494212	Eragrostis	Eragrostis tef	Ethiopia	144.3	48.6	79.3	90.7333	57.8	8.4	33.9	33.4	9.717	0.353	7.06	5.7	48.083	8.047	26.84	27.7	274.32	168.91	271.78	238.3	48.26	40.64	54.61	47.8	11	6	9	8.66667	6	4	6	5.33333	5	4	5	4.66667	4	2	4	3.33333	27.9		30.9	29.4	VC
72	PI-494213	Eragrostis	Eragrostis tef	Ethiopia	176.8	47.8	143.1	122.567	78.6	8.4	57.8	48.3	13.29	0.399	13.72	9.1	65.31	8.001	44.08	39.1	231.14	173.99	269.24	224.8	48.26	41.91	43.18	44.5	18	8	12	12.6667	6	2	5	4.33333	4	2	4	3.33333	4	2	3	3	34.1		26.8	30.45	L
73	PI-494214	Eragrostis	Eragrostis tef	Ethiopia	139	146.1	168	151.033	60.1	37.4	67.1	54.9	12.257	5.673	12.91	10.3	47.843	31.727	54.19	44.6	226.06	237.49	262.89	242.1	57.15	43.18	50.8	50.4	20	14	12	15.3333	5	4	5	4.66667	4	3	4	3.66667	3	3	3	3	24.8	24.4	27.7	25.6333	L
74	PI-494215	Eragrostis	Eragrostis tef	Ethiopia	185.7	110.8	145.4	147.3	83	33.3	56.6	57.6	18.162	6.215	10.18	11.5	64.838	27.085	46.42	46.1	241.3	250.19	241.3	244.3	68.58	52.07	48.26	56.3	20	11	19	16.6667	6	5	5	5.33333	5	5	4	4.66667	4	4	3	3.66667	31.1	29.4	31.3	30.6	L
75	PI-494216	Eragrostis	Eragrostis tef	Ethiopia	151	166.3	224.5	180.6	61.8	59.5	103.6	75	13.323	11.61	18.91	14.6	48.477	47.89	84.69	60.4	217.805	252.73	251.46	240.7	66.04	64.77	57.15	62.7	16	11	16	14.3333	7	6	5	6	6	6	5	5.66667	4	4	4	4	37.9	36.5	35.2	36.5333	VL
76	PI-494217	Eragrostis	Eragrostis tef	Ethiopia	143.1	162.3	155.1	153.5	56.9	59.6	79.4	65.3	9.791	11.093	12.09	11	47.109	48.507	67.31	54.3	224.155	259.08	259.08	247.4	54.61	53.975	44.45	51	20	13	20	17.6667	8	7	4	6.33333	8	5	4	5.66667	5	4	3	4	41.1	34.7	42.8	39.5333	L
77	PI-494218	Eragrostis	Eragrostis tef	Ethiopia	161.3	140.1	82.1	127.833	66.7	46.5	31.5	48.2	7.982	11.487	6.93	8.8	58.718	35.013	24.57	39.4	212.09	212.725	220.98	215.3	55.88	43.18	39.37	46.1	26	18	16	20	5	6	5	5.33333	4	4	4	4	4	3	3	3.33333	22.5	21.1	24.9	22.8333	L
78	PI-494219	Eragrostis	Eragrostis tef	Ethiopia	116.9	75.4	131.1	107.8	55.8	16.2	45.4	39.1	12.484	1.905	7.32	7.2	43.316	14.295	38.08	31.9	236.22	234.95	279.4	250.2	44.45	53.34	43.18	47	9	7	12	9.33333	6	6	6	6	5	3	5	4.33333	4	3	4	3.66667	37.1	25.4	32.8	31.7667	VL
79	PI-494220	Eragrostis	Eragrostis tef	Ethiopia	107.8	82.4	64.7	84.9667	44.5	18.2	24.2	29	8.905	2.171	4.09	5.1	35.595	16.029	20.11	23.9	253.365	227.33	256.54	245.7	62.865	49.53	38.1	50.2	12	8	7	9	5	4	6	5	5	3	5	4.33333	4	2	4	3.33333	39.7	27.3	31	32.6667	L
80	PI-494221	Eragrostis	Eragrostis tef	Ethiopia	112	134.2	97.6	114.6	48.2	31.2	46.3	41.9	8.744	2.704	3.43	5	39.456	28.496	42.87	36.9	217.17	259.715	271.78	249.6	52.705	71.12	43.18	55.7	16	12	10	12.6667	6	5	5	5.33333	3	4	4	3.66667	2	3	3	2.66667	31.1	24.4	30.4	28.6333	VL
81	PI-494222	Eragrostis	Eragrostis tef	Ethiopia	126.8	112.9	40.8	93.5	53.6	24.9	19.9	32.8	10.254	1.904	2.22	4.8	43.346	22.996	17.68	28	187.96	212.09	256.54	218.9	33.02	30.48	27.94	30.5	11	8	14	11	4	4	3	3.66667	3	4	2	3	3	2	1	2	26	21.4	28.2	25.2	VL
82	PI-494223	Eragrostis	Eragrostis tef	Ethiopia	76.9	80.7	78.8	78.8	35.4	15.2	25.3	25.3	13.089	1.329	7.209	7.2	22.311	13.871	18.091	18.1	191.135	236.22	213.678	213.7	59.69	52.07	55.88	55.9	12	9	10.5	10.5	7	4	5.5	5.5	5	3	4	4	3	2	2.5	2.5	27.4	19.2		23.3	VL
83	PI-494224	Eragrostis	Eragrostis tef	Ethiopia	144.5	157.7	44.3	115.5	69.1	45.1	16.3	43.5	9.345	6.903	2.71	6.3	59.755	38.197	13.59	37.2	287.02	231.775	271.78	263.5	85.09	38.735	55.88	59.9	10	12	8	10	5	7	5	5.66667	4	4	5	4.33333	4	3	4	3.66667	36.4	25.1	31.6	31.0333	L
84	PI-494225	Eragrostis	Eragrostis tef	Ethiopia	159	189	127.1	158.367	64.9	62.9	56	61.3	10.177	8.191	10.83	9.7	54.723	54.709	45.17	51.5	231.14	269.24	243.84	248.1	46.99	74.93	50.8	57.6	14	9	8	10.3333	5	9	5	6.33333	4	6	4	4.66667	4	4	3	3.66667	38.2	32.3	30.1	33.5333	L
85	PI-494226	Eragrostis	Eragrostis tef	Ethiopia	165.7	124.1	124.6	138.133	64.4	46.2	49.5	53.4	9.96	9.999	11.12	10.4	54.44	36.201	38.38	43	242.57	269.875	248.92	253.8	64.135	65.405	48.26	59.3	10	6	11	9	6	8	6	6.66667	5	6	5	5.33333	3	5	4	4	32.7	34	35.2	33.9667	C
86	PI-494227	Eragrostis	Eragrostis tef	Ethiopia	141.7	183.8	113.3	146.267	56.8	59.1	37.6	51.2	9.843	7.75	6.11	7.9	46.957	51.35	31.49	43.3	302.895	239.395	242.062	261.5	86.36	62.23	57.15	68.6	9	11	8	9.33333	7	11	6	8	5	7	5	5.66667	3	6	4	4.33333	31.4	31.5	33.2	32.0333	L
87	PI-494228	Eragrostis	Eragrostis tef	Ethiopia	136.9	148.9	85.9	123.9	61.3	45.6	30.4	45.8	8.993	4.385	3.97	5.8	52.307	41.215	26.43	40	283.21	238.125	248.92	256.8	87.63	78.74	57.15	74.5	12	9	10	10.3333	9	11	6	8.66667	6	8	6	6.66667	3	6	5	4.66667	34.1	26.2	35	31.7667	C
88	PI-494229	Eragrostis	Eragrostis tef	Ethiopia	63.4	96.4	90.8	83.5333	26.9	22.5	36.5	28.6	5.223	3.555	7.62	5.5	21.677	18.945	28.88	23.2	248.92	245.745	264.16	252.9	60.96	48.895	53.34	54.4	3	5	10	6	4	4	5	4.33333	4	3	4	3.66667	2	2	3	2.33333	33.8	29.9	26.1	29.9333	L
89	PI-494230	Eragrostis	Eragrostis tef	Ethiopia	86.6	63.1	82.7	77.4667	37.2	18.1	27.8	27.7	12.669	3.433	3.45	6.5	24.531	14.667	24.35	21.2	191.77	250.19	276.86	239.6	43.18	74.93	53.34	57.2	9	6	12	9	5	5	5	5	5	4	4	4.33333	4	3	3	3.33333	22.9	22.2	30.6	25.2333	VL
90	PI-494231	Eragrostis	Eragrostis tef	Ethiopia	161.2	37.1	99.15	99.15	66.7	7.7	37.2	37.2	11.133	0.329	5.731	5.7	55.567	7.371	31.469	31.5	252.73	158.75	205.74	205.7	68.58	34.29	51.435	51.4	18	7	12.5	12.5	6	8	7	7	5	5	5	5	3	2	2.5	2.5	33.4			33.4	L
91	PI-494232	Eragrostis	Eragrostis tef	Ethiopia	153.1	36.6	67.1	85.6	64.5	6.4	23	31.3	6.329	0.565	1.77	2.9	58.171	5.835	21.23	28.4	255.27	188.595	256.54	233.5	95.25	54.61	53.34	67.7	11	6	12	9.66667	8	4	5	5.66667	7	3	5	5	5	2	4	3.66667	32.8	19.4	29.9	27.3667	SL
92	PI-494233	Eragrostis	Eragrostis tef	Ethiopia	106.8	40	13.4	53.4	52.7	7.8	3.4	21.3	9.162	0.362	0.81	3.4	43.538	7.438	2.59	17.9	238.76	231.14	248.92	239.6	90.17	68.58	83.82	80.9	7	5	5	5.66667	4	5	5	4.66667	4	4	4	4	3	3	3	3	32.8		31.9	32.35	C
93	PI-494234	Eragrostis	Eragrostis tef	Ethiopia	117.5	87.9	74.6	93.3333	47.4	24	22.3	31.2	6.586	3.339	2.88	4.3	40.814	20.661	19.42	27	251.46	243.84	259.08	251.5	64.135	69.85	40.64	58.2	10	7	11	9.33333	5	7	6	6	4	6	6	5.33333	4	4	5	4.33333	29.5	23.8	31.4	28.2333	C
94	PI-494235	Eragrostis	Eragrostis tef	Ethiopia	92.1	212.5	83.8	129.467	42.9	74.7	31	49.5	8.263	10.171	4.42	7.6	34.637	64.529	26.58	41.9	250.19	271.145	248.92	256.8	52.07	62.23	40.64	51.6	4	13	9	8.66667	5	5	5	5	4	5	4	4.33333	4	4	3	3.66667	36.8	34	40.7	37.1667	L
95	PI-494236	Eragrostis	Eragrostis tef	Ethiopia	141.1	131.4	128.4	133.633	62	45.2	49	52.1	9.758	6.777	8.46	8.3	52.242	38.423	40.54	43.7	279.4	257.81	243.84	260.4	62.23	68.58	50.8	60.5	11	8	14	11	3	8	5	5.33333	3	6	4	4.33333	2	4	3	3	38.5	37.2	40	38.5667	L
96	PI-494237	Eragrostis	Eragrostis tef	Ethiopia	94.6	131.9	79.4	101.967	38.7	52.5	33	41.4	7.808	11.774	8.19	9.3	30.892	40.726	24.81	32.1	251.46	262.89	251.46	255.3	56.515	58.42	57.15	57.4	10	7	7	8	6	9	6	7	5	6	5	5.33333	4	4	4	4	25.7	25.6	29.2	26.8333	C
97	PI-494238	Eragrostis	Eragrostis tef	Ethiopia	127	70.6	69.3	88.9667	58.7	23.1	24.1	35.3	9.436	5.623	3	6	49.264	17.477	21.1	29.3	262.255	243.84	243.84	250	52.07	69.215	64.77	62	24	5	11	13.3333	6	8	6	6.66667	5	6	6	5.66667	3	4	5	4	22.7	27.8	29.9	26.8	VL
98	PI-494239	Eragrostis	Eragrostis tef	Ethiopia	106.3	77.1	31.7	71.7	43.2	21.1	13.5	25.9	8.681	3.652	2.1	4.8	34.519	17.448	11.4	21.1	231.14	281.305	241.3	251.2	64.77	73.66	43.18	60.5	6	5	7	6	8	6	5	6.33333	7	5	4	5.33333	6	4	3	4.33333	28.1	20.4	27.2	25.2333	SL
99	PI-494240	Eragrostis	Eragrostis tef	Ethiopia	140.2	73.9	81.7	98.6	62	17.9	25	35	9.914	3.767	5.25	6.3	52.086	14.133	19.75	28.7	208.28	234.95	254	232.4	63.5	80.01	34.29	59.3	13	5	8	8.66667	5	6	4	5	4	4	3	3.66667	3	4	2	3	23.7	21.2	30.2	25.0333	L
100	PI-494241	Eragrostis	Eragrostis tef	Ethiopia	162.6	23.8	87.8	91.4	68.8	2.2	27.9	33	7.541	0	2.97	3.5	61.259	2.2	24.93	29.5	271.78	204.47	279.4	251.9	60.96	57.15	53.34	57.2	8	4	7	6.33333	7	6	5	6	6	5	4	5	4	3.5	3	3.5	26.3		23.2	24.75	VC
101	PI-494242	Eragrostis	Eragrostis tef	Ethiopia	115	35.8	58.1	69.6333	42.8	5.4	23.7	24	7.494	0.609	2.11	3.4	35.306	4.791	21.59	20.6	250.19	177.165	292.1	239.8	52.07	43.18	71.12	55.5	9	4	6	6.33333	8	7	5	6.66667	6	4	5	5	4	2	4	3.33333	26.3	24.5	29.3	26.7	V
102	PI-494243	Eragrostis	Eragrostis tef	Ethiopia	77.5	16.7	61.6	51.9333	35.5	2.2	25.8	21.2	7.137	0	4.74	4	28.363	2.2	21.06	17.2	231.14	203.2	243.84	226.1	63.5	55.9	48.26	55.9	11	3	8	7.33333	6	5	4	5	5	4	3	4	4	3	2	3	30.9		31.2	31.05	L
103	PI-494244	Eragrostis	Eragrostis tef	Ethiopia	54	11.5	20.1	28.5333	21.6	3	7.4	10.7	5.751	0.79	1.5	2.7	15.849	2.21	5.9	8	180.34	113.03	165.1	152.8	41.91	45.72	33.02	40.2	19	16	8	14.3333	6	3	3	4	5	2	2	3	3	1	1	1.66667	20.6	15.4	18.1	18.0333	VL
104	PI-494245	Eragrostis	Eragrostis tef	Ethiopia	135.9	172.1	133.9	147.3	57.3	60.7	46.7	54.9	11.616	13.661	9.5	11.6	45.684	47.039	37.2	43.3	233.68	267.97	229.87	243.8	55.245	63.5	59.69	59.5	13	8	16	12.3333	8	5	6	6.33333	6	4	6	5.33333	3	3	5	3.66667	26	31.8	27.6	28.4667	L
105	PI-494246	Eragrostis	Eragrostis tef	Ethiopia	71.9	75.6	59	68.8333	29.9	27.2	25	27.4	8.495	7.341	4.7	6.8	21.405	19.859	20.3	20.5	236.22	228.6	198.12	221	52.07	64.77	41.275	52.7	10	8	10	9.33333	4	6	4	4.66667	4	5	3	4	3	3	2	2.66667	26.9	24.8	25.2	25.6333	VL
106	PI-494247	Eragrostis	Eragrostis tef	Ethiopia	110.3	142.6	169.7	140.867	46.6	51.8	75.9	58.1	9.232	13.457	19.54	14.1	37.368	38.343	56.36	44	241.3	227.965	271.78	247	53.975	60.96	50.8	55.2	11	10	13	11.3333	6	5	6	5.66667	6	5	5	5.33333	4	4	4	4	28.4	29.6	26.2	28.0667	L
107	PI-494248	Eragrostis	Eragrostis tef	Ethiopia	154.5	151	115.7	140.4	66	53.5	41.5	53.7	10.884	14.412	7.6	11	55.116	39.088	33.9	42.7	281.94	226.06	246.38	251.5	74.93	72.39	46.99	64.8	12	9	12	11	5	6	6	5.66667	4	6	5	5	3	3	4	3.33333	23	27.1	24.1	24.7333	SL
108	PI-494249	Eragrostis	Eragrostis tef	Ethiopia	90.7	93.2	135.9	106.6	42.3	26.1	57.8	42.1	13.018	6.633	16.28	12	29.282	19.467	41.52	30.1	241.3	198.12	218.44	219.3	52.07	70.485	38.1	53.6	24	12	16	17.3333	6	4	5	5	5	3	4	4	3	2	3	2.66667	31.2	21.9	30.6	27.9	VL
109	PI-494250	Eragrostis	Eragrostis tef	Ethiopia	140.2	101.7	92.5	111.467	52.1	24	29.5	35.2	10.93	3.015	6.62	6.9	41.17	20.985	22.88	28.3	215.9	257.175	264.16	245.7	66.04	58.42	57.15	60.5	12	8	6	8.66667	4	6	5	5	4	4	5	4.33333	3	2	4	3	29.7	24.5	30.1	28.1	VC
110	PI-494251	Eragrostis	Eragrostis tef	Ethiopia	104.3	84.3	24.5	71.0333	41.8	15.4	7.4	21.5	9.749	1.88	0.82	4.1	32.051	13.52	6.58	17.4	245.11	187.96	198.12	210.4	69.85	64.135	39.37	57.8	13	14	15	14	6	5	2	4.33333	4	3	2	3	2	3	1	2	29.7	25.1	28.1	27.6333	VL
111	PI-494252	Eragrostis	Eragrostis tef	Ethiopia	121.7	51.3	46.8	73.2667	53.5	8.8	15.1	25.8	9.46	0.0638	2.91	4.1	44.04	8.7362	12.19	21.7	224.79	185.42	223.52	211.2	71.12	52.07	52.07	58.4	12	10	9	10.3333	6	6	5	5.66667	5	5	4	4.66667	3	3	3	3	29.1	27.2	31.3	29.2	VL
112	PI-494253	Eragrostis	Eragrostis tef	Ethiopia	97.7	90.5	70.2	86.1333	42.9	19.9	25.4	29.4	9.829	2.985	4.92	5.9	33.071	16.915	20.48	23.5	245.11	180.34	195.58	207	52.07	41.91	45.72	46.6	13	12	12	12.3333	6	5	5	5.33333	5	3	4	4	3	3	3	3	35.7	27.5	34.2	32.4667	L
113	PI-494254	Eragrostis	Eragrostis tef	Ethiopia	90.3	95.6	85	90.3	24.45	19.2	29.7	24.5	3.52	2.44	4.6	3.5	20.93	16.76	25.1	20.9	227.965	217.17	238.76	228	50.165	54.61	45.72	50.2	11.5	10	13	11.5	5.5	5	6	5.5	4.5	4	5	4.5	3.5	3	4	3.5		22.8	28.4	25.6
114	PI-494255	Eragrostis	Eragrostis tef	Ethiopia	126.3	165.3	141	144.2	50.7	43.9	53.1	49.2	6.761	5.087	7.96	6.6	43.939	38.813	45.14	42.6	232.41	261.62	255.27	249.8	62.23	53.34	55.88	57.2	11	15	9	11.6667	5	5	5	5	5	4	5	4.66667	3	3	4	3.33333	29.4	27.4	29.5	28.7667	L
115	PI-494256	Eragrostis	Eragrostis tef	Ethiopia	144.7	189.4	123.6	152.567	63.5	64.3	44.3	57.4	10.377	17.808	10.7	13	53.123	46.492	33.6	44.4	233.68	229.87	195.58	219.7	73.66	64.77	48.26	62.2	16	15	13	14.6667	3	7	4	4.66667	4	6	3	4.33333	2	4	2	2.66667	34.5	29.7	31.4	31.8667	VL
116	PI-494257	Eragrostis	Eragrostis tef	Ethiopia	140.3	138.4	103	127.233	53.4	45.8	38.1	45.8	8.878	10.067	7.77	8.9	44.522	35.733	30.33	36.9	226.695	245.11	226.06	232.6	68.58	63.5	50.8	61	16	13	14	14.3333	5	7	5	5.66667	4	6	4	4.66667	4	5	3	4	31.1	30.8	31.2	31.0333	L
117	PI-494258	Eragrostis	Eragrostis tef	Ethiopia	100	68.7	114.6	94.4333	41.6	15.6	42.6	33.3	10.79	2.505	8.83	7.4	30.81	13.095	33.77	25.9	223.52	223.52	271.78	239.6	49.53	58.42	50.8	52.9	13	13	11	12.3333	7	3	4	4.66667	6	3	3	4	4	0	2	2	34.7	28.3	35.7	32.9	SL
118	PI-494259	Eragrostis	Eragrostis tef	Ethiopia	107.5	96	166.3	123.267	43	17.5	63.8	41.4	7.951	1.811	15.29	8.4	35.049	15.689	48.51	33.1	259.08	225.425	284.48	256.3	52.07	63.5	53.34	56.3	9	13	10	10.6667	7	4	5	5.33333	6	4	5	5	4	2	4	3.33333	23.4	28.2	28.7	26.7667	L
119	PI-494260	Eragrostis	Eragrostis tef	Ethiopia	135.4	39.9	93.8	89.7	52.6	5.9	27.6	28.7	13.849	0.72	5.52	6.7	38.751	5.18	22.08	22	243.84	180.34	254	226.1	68.58	47.625	48.26	54.8	16	10	11	12.3333	9	5	4	6	5	3	3	3.66667	4	3	2	3	27.4	19.6	35.4	27.4667	L
120	PI-494261	Eragrostis	Eragrostis tef	Ethiopia	130.9	64.1	61.5	85.5	54.8	14	25.8	31.5	11.146	1.58	6.83	6.5	43.654	12.42	18.97	25	235.585	232.41	187.96	218.7	69.215	62.23	50.8	60.7	16	8	11	11.6667	8	7	3	6	6	5	2	4.33333	4	2	2	2.66667	25.2	23.6	26.6	25.1333	SL
121	PI-494262	Eragrostis	Eragrostis tef	Ethiopia	143.5	93.1	45.8	94.1333	59.5	22.4	16.8	32.9	11.496	2.955	2.51	5.7	48.004	19.445	14.29	27.2	224.79	231.14	246.38	234.1	54.61	88.9	58.42	67.3	6	11	7	8	6	5	4	5	5	4	3	4	3	2	3	2.66667	36.1	24.5	23.2	27.9333	SL
122	PI-494263	Eragrostis	Eragrostis tef	Ethiopia	109.5	71.7	97.7	92.9667	36.6	13.1	33.5	27.7	8.233	1.635	6.57	5.5	28.367	11.465	26.93	22.3	246.38	184.15	187.96	206.2	31.115	52.07	45.72	43	9	9	10	9.33333	6	4	5	5	6	4	4	4.66667	6	2	3	3.66667	23.2	18.2	24.5	21.9667	VC
123	PI-494264	Eragrostis	Eragrostis tef	Ethiopia	104.8	131.3	116.4	117.5	39.6	37	42.4	39.7	9.712	5.223	8.5	7.8	29.888	31.777	33.9	31.9	220.345	201.295	236.855	219.5	57.15	54.61	46.99	52.9	10	11	15	12	5	8	4	5.66667	4	7	4	5	2	6	3	3.66667	22	18.9	22.8	21.2333	VC
124	PI-494265	Eragrostis	Eragrostis tef	Ethiopia	138.9	165.2	141.1	148.4	52.9	48.6	50.9	50.8	12.632	9.393	12.84	11.6	40.268	39.207	38.06	39.2	195.58	203.2	213.36	204	48.895	51.435	40.64	47	18	15	15	16	6	7	6	6.33333	4	7	5	5.33333	3	6	4	4.33333	21.7	22.5	24.7	22.9667	SL
125	PI-494266	Eragrostis	Eragrostis tef	Ethiopia	111.5	190.4	178.4	160.1	42.3	66.2	71.3	59.9	9.003	13.071	12.7	11.6	33.297	53.129	58.6	48.3	182.88	203.835	247.65	211.5	29.21	31.75	50.8	37.3	16	15	11	14	5	8	6	6.33333	5	7	6	6	4	7	5	5.33333	22.8	24.9	24.7	24.1333	VC
126	PI-494267	Eragrostis	Eragrostis tef	Ethiopia	108.3	54.2	103.6	88.7	42.6	26.3	40.6	36.5	10.652	6.101	11.21	9.3	31.948	20.199	29.39	27.2	195.58	223.52	200.66	206.6	79.375	63.5	49.53	64.1	18	11	18	15.6667	5	6	6	5.66667	3	5	6	4.66667	2	4	5	3.66667	26.3	25.9	27.8	26.6667	L
127	PI-494268	Eragrostis	Eragrostis tef	Ethiopia	126.5	143.7	96.8	122.333	36.5	61.4	33.7	43.9	3.05	15.622	6.13	8.3	33.45	45.778	27.57	35.6	240.03	205.105	196.85	214	52.07	67.31	55.88	58.4	18	16	12	15.3333	5	6	4	5	4	5	3	4	2	3	2	2.33333	29	29.9	28.3	29.0667	SL
128	PI-494269	Eragrostis	Eragrostis tef	Ethiopia	154.5	198.4	149.9	167.6	62.6	74.7	57.9	65.1	11.7	12.725	9.77	11.4	50.9	61.975	48.13	53.7	274.955	250.825	254	259.9	69.85	68.58	48.26	62.2	10	20	11	13.6667	7	8	5	6.66667	6	6	4	5.33333	4	4	3	3.66667	27.5	27.2	44.1	32.9333	L
129	PI-494270	Eragrostis	Eragrostis tef	Ethiopia	97.9	117.9	115.1	110.3	34.9	37.2	33.6	35.2	5.27	8.191	3.91	5.8	29.63	29.009	29.69	29.4	261.62	210.82	231.14	234.5	66.04	63.5	63.5	64.3	8	13	12	11	4	7	5	5.33333	4	5	5	4.66667	2	3	4	3	35.2	24.2	30.2	29.8667	L
130	PI-494271	Eragrostis	Eragrostis tef	Ethiopia	68.4	41.1	95.7	68.4	33.15	20.9	45.4	33.2	6.872	2.984	10.76	6.9	26.278	17.916	34.64	26.3	191.135	194.31	187.96	191.1	51.7525	57.785	45.72	51.8	16	13	19	16	5.5	6	5	5.5	4	4	4	4	3	3	3	3		22.6	28	25.3
131	PI-494272	Eragrostis	Eragrostis tef	Ethiopia	85.7	70.1	236.6	130.8	59.7	44.6	109.7	71.3	9.887	8.244	29.6	15.9	49.813	36.356	80.1	55.4	187.96	231.14	226.06	215.1	36.83	56.515	48.26	47.2	3	11	22	12	6	5	5	5.33333	6	6	4	5.33333	4	6	3	4.33333	24.5	29.7	31.4	28.5333	VL
132	PI-494273	Eragrostis	Eragrostis tef	Ethiopia	98.7	149.1	216.2	154.667	53	52.8	98.3	68	13.538	11.713	19.63	15	39.462	41.087	78.67	53.1	224.155	212.725	220.98	219.3	49.53	57.15	35.56	47.4	14	13	24	17	8	7	4	6.33333	6	5	3	4.66667	4	6	2	4	25.8	24.2	28.8	26.2667	VL
133	PI-494274	Eragrostis	Eragrostis tef	Ethiopia	77.1	166.8	206.4	150.1	40.7	62.3	104.1	69	10.221	14.639	27.24	17.4	30.479	47.661	76.86	51.7	175.26	201.93	231.14	202.8	34.925	31.75	48.26	38.3	24	15	15	18	7	9	6	7.33333	6	10	6	7.33333	5	9	5	6.33333	20.8	24.4	33.4	26.2	VL
134	PI-494275	Eragrostis	Eragrostis tef	Ethiopia	213.8	139	341.5	231.433	101.1	54.5	150.6	102.1	10.606	10.515	20.76	14	90.494	43.985	129.84	88.1	246.38	260.35	322.58	276.4	62.23	63.5	60.96	62.2	18	10	14	14	8	9	5	7.33333	7	7	5	6.33333	5	6	4	5	38.2	36.8	35.2	36.7333	C
135	PI-494276	Eragrostis	Eragrostis tef	Ethiopia	132.9	152.7	287.6	191.067	59.5	67.7	132.4	86.5	9.866	19.802	23.47	17.7	49.634	47.898	108.93	68.8	218.44	213.36	241.3	224.4	72.39	43.18	63.5	59.7	15	11	24	16.6667	7	5	5	5.66667	5	5	5	5	2	3	4	3	29.1	33.3	35.8	32.7333	SL
136	PI-494277	Eragrostis	Eragrostis tef	Ethiopia	148.4	180.4	176.3	168.367	64.8	83	71.3	73	9.949	21.533	17.76	16.4	54.851	61.467	53.54	56.6	277.495	227.33	210.82	238.5	56.515	48.26	38.1	47.6	13	15	19	15.6667	6	6	5	5.66667	5	5	4	4.66667	4	4	3	3.66667	29.2	28.3	34.2	30.5667	SL
137	PI-494278	Eragrostis	Eragrostis tef	Ethiopia	160.2	145.9	175.3	160.467	74.7	58.3	82.9	72	5.773	12.105	14.07	10.6	68.927	46.195	68.83	61.3	270.51	252.095	251.46	258	52.07	73.66	49.53	58.4	14	9	14	12.3333	6	8	5	6.33333	5	6	5	5.33333	3	4	3	3.33333	31.8	30.1	39.3	33.7333	SL
138	PI-494279	Eragrostis	Eragrostis tef	Ethiopia	154.1	108.7	143.6	135.467	81.5	46.4	66.4	64.8	11.818	10.606	14.93	12.5	69.682	35.794	51.47	52.3	253.365	234.95	274.32	254.2	72.39	58.42	62.23	64.3	14	7	14	11.6667	8	6	5	6.33333	6	5	5	5.33333	4	4	4	4	29.3	29.9	33.3	30.8333	SL
139	PI-494280	Eragrostis	Eragrostis tef	Ethiopia	120.4	241.1	194	185.167	59.5	88.7	89.7	79.3	9.306	13.006	21.36	14.6	50.194	75.694	68.34	64.7	223.52	287.655	243.84	251.7	66.04	58.42	50.8	58.4	15	11	13	13	6	6	6	6	4	4	5	4.33333	3	4	4	3.66667	27.3	29.7	40.6	32.5333	L
140	PI-494281	Eragrostis	Eragrostis tef	Ethiopia	165.5	176	217.8	186.433	74.1	61.7	98.5	78.1	6.464	14.06	12.02	10.8	67.636	47.64	86.48	67.3	256.54	234.95	226.06	239.2	67.31	57.15	45.72	56.7	11	13	19	14.3333	8	8	5	7	7	6	4	5.66667	4	6	3	4.33333	40	33.3	35.9	36.4	C
141	PI-494282	Eragrostis	Eragrostis tef	Ethiopia	208.6	154.2	266.7	209.833	101.9	63	115.9	93.6	14.24	13.374	32.62	20.1	87.66	49.626	83.28	73.5	241.3	226.06	243.84	237.1	69.85	62.865	38.1	56.9	18	16	31	21.6667	6	7	6	6.33333	5	4	6	5	3	3	4	3.33333	34.6	28.9	31.9	31.8	C
142	PI-494283	Eragrostis	Eragrostis tef	Ethiopia	149.5	188	185.2	174.233	80.1	68.6	88.5	79.1	14.258	12.863	18.32	15.1	65.842	55.737	70.18	63.9	236.22	255.27	231.14	240.9	52.07	68.58	55.88	58.8	11	7	15	11	6	8	4	6	5	4	4	4.33333	3	3	3	3	38.7	32.4	35.4	35.5	C
143	PI-494284	Eragrostis	Eragrostis tef	Ethiopia	116.7	103.8	157.3	125.933	58.8	37	73.7	56.5	11.6	4.813	17.59	11.3	47.2	32.187	56.11	45.2	254	246.38	256.54	252.3	57.785	78.105	45.72	60.5	13	6	10	9.66667	6	9	5	6.66667	5	6	4	5	4	3	3	3.33333	32.2	32.5	35.8	33.5	VL
144	PI-494285	Eragrostis	Eragrostis tef	Ethiopia	143.2	184	178.1	168.433	75.3	78.8	83.6	79.2	14.716	15.036	15.45	15.1	60.584	63.764	68.15	64.2	281.94	260.35	314.96	285.8	38.735	86.995	40.64	55.5	13	8	14	11.6667	6	6	5	5.66667	5	6	4	5	4	5	3	4	39.3	34.3	37.9	37.1667	L
145	PI-494286	Eragrostis	Eragrostis tef	Ethiopia	145.2	158.1	190.4	164.567	68.9	78.2	84.3	77.1	11.167	20.796	24.25	18.7	57.733	57.404	60.05	58.4	242.57	225.425	256.54	241.5	50.165	60.325	40.64	50.4	18	14	15	15.6667	9	5	4	6	7	4	3	4.66667	6	3	2	3.66667	31.2	38.4	35.5	35.0333	VL
146	PI-494287	Eragrostis	Eragrostis tef	Ethiopia	155.8	210.9	154.9	173.867	76.3	86.8	72.5	78.5	11.046	23.8	17.65	17.5	65.254	63	54.85	61	233.68	241.3	218.44	231.1	57.785	61.595	36.83	52.1	13	12	18	14.3333	7	7	5	6.33333	5	5	4	4.66667	3	3	3	3	27.1	37.2	28	30.7667	SL
147	PI-494288	Eragrostis	Eragrostis tef	Ethiopia	144.2	153.6	112.4	136.733	68	70.1	38.9	59	10.558	7.642	7.06	8.4	57.442	62.458	31.84	50.6	250.19	232.41	234.95	239.2	57.785	60.96	48.26	55.7	13	15	10	12.6667	6	9	6	7	5	5	5	5	4	3	4	3.66667	26.4	26	25.7	26.0333	SL
148	PI-494289	Eragrostis	Eragrostis tef	Ethiopia	140.8	181.9	179.2	167.3	53.5	79.2	83.1	71.9	13.286	17.888	20.57	17.2	40.214	61.312	62.53	54.7	246.38	217.17	264.16	242.6	66.04	59.69	43.18	56.3	13	17	19	16.3333	8	6	6	6.66667	6	5	5	5.33333	5	4	4	4.33333	31.4	22.4	27.5	27.1	VL
149	PI-494290	Eragrostis	Eragrostis tef	Ethiopia	151.3	140.8	174	155.367	70.5	50.2	59.3	60	13.531	12.676	12.58	12.9	56.969	37.524	46.72	47.1	274.32	208.28	226.06	236.2	33.02	40.005	39.37	37.5	14	14	13	13.6667	10	8	6	8	9	7	6	7.33333	7	4	5	5.33333	25.1	23.1	26	24.7333	C
150	PI-494291	Eragrostis	Eragrostis tef	Ethiopia	156	181.2	159.1	165.433	59.4	61.6	72.7	64.6	15.686	3.87	11.39	10.3	43.714	57.73	61.31	54.3	212.09	341.63	238.76	264.2	54.61	78.74	43.18	58.8	27	10	21	19.3333	8	7	3	6	6	6	2	4.66667	5	4	1	3.33333	41.7	26.4	32.1	33.4	C
151	PI-494292	Eragrostis	Eragrostis tef	Ethiopia	182.3	127.8	202.4	170.833	88.8	43.1	85.2	72.4	22.051	7.853	23.86	17.9	66.749	35.247	61.34	54.4	238.76	234.315	266.7	246.6	72.39	63.5	43.18	59.7	18	9	15	14	8	8	5	7	7	7	4	6	5	4	3	4	31.5	30.7	31.6	31.2667	C
152	PI-494293	Eragrostis	Eragrostis tef	Ethiopia	134.9	101.9	218.3	151.7	68.2	37.7	102.3	69.4	12.083	10.93	25.62	16.2	56.117	26.77	76.68	53.2	243.84	239.395	294.64	259.3	48.26	58.42	45.72	50.8	11	7	14	10.6667	5	6	6	5.66667	4	5	6	5	4	3	5	4	28.3	25.3	29.7	27.7667	L
153	PI-494295	Eragrostis	Eragrostis tef	Ethiopia	124	179.1	165.1	156.067	66.8	75.4	68	70.1	14.793	17.654	16.6	16.3	52.007	57.746	51.4	53.7	247.015	234.95	255.27	245.7	60.325	63.5	43.18	55.7	14	13	13	13.3333	7	7	5	6.33333	5	4	4	4.33333	4	3	3	3.33333	26.7	30.2	28	28.3	VL
154	PI-494296	Eragrostis	Eragrostis tef	Ethiopia	145.2	181.6	171	165.933	68.1	77.2	74.6	73.3	15.661	15.374	16.16	15.7	52.439	61.826	58.44	57.6	246.38	251.46	266.7	254.8	46.99	67.31	43.18	52.5	16	15	12	14.3333	5	7	5	5.66667	4	5	4	4.33333	2	4	3	3	44.2	36.7	41.4	40.7667	L
155	PI-494297	Eragrostis	Eragrostis tef	Ethiopia	164.8	147	82.4	131.4	80.4	73.2	38	63.9	11.984	21.733	8.37	14	68.416	51.467	29.63	49.8	242.57	276.225	227.33	248.7	57.15	76.2	33.02	55.5	19	8	16	14.3333	7	8	5	6.66667	6	6	4	5.33333	5	5	3	4.33333	38.3	33.3	36.8	36.1333	VL
156	PI-494298	Eragrostis	Eragrostis tef	Ethiopia	167.8	173.3	76.1	139.067	69.3	69	31.5	56.6	10.896	16.024	6.68	11.2	58.404	52.976	24.82	45.4	256.54	250.19	261.62	256.1	74.295	68.58	52.07	65	14	14	9	12.3333	6	7	4	5.66667	5	6	4	5	3	4	3	3.33333	27.9	25.3	27.7	26.9667	VC
157	PI-494299	Eragrostis	Eragrostis tef	Ethiopia	187.6	119.8	254.4	187.267	74.6	49.2	103.1	75.6	12.692	13.19	21.92	15.9	61.908	36.01	81.18	59.7	240.03	193.04	284.48	239.2	61.595	43.815	48.26	51.2	18	13	13	14.6667	5	8	5	6	4	6	4	4.66667	3	3	3	3	28.9	15.5	29.1	24.5	SL
158	PI-494300	Eragrostis	Eragrostis tef	Ethiopia	164.1	29.8	132.8	108.9	75.1	9	58.5	47.5	13.434	2.018	10.24	8.6	61.666	6.982	48.26	39	243.84	179.705	309.88	244.5	46.355	44.45	52.07	47.6	14	8	10	10.6667	6	5	5	5.33333	5	4	4	4.33333	5	4	3	4	31.2	22.3	27.7	27.0667	L
159	PI-494301	Eragrostis	Eragrostis tef	Ethiopia	141.7	134.1	223.9	166.567	72.9	53.2	108.6	78.2	16.058	11.606	24.86	17.5	56.842	41.594	83.74	60.7	251.46	233.68	284.48	256.5	53.975	57.15	44.45	51.9	16	14	16	15.3333	6	7	4	5.66667	5	6	3	4.66667	4	6	2	4	27.4	21.3	27.9	25.5333	L
160	PI-494302	Eragrostis	Eragrostis tef	Ethiopia	139.8	134.1	165.9	146.6	67.4	49.2	99.2	71.9	9.798	8.099	14.11	10.7	57.602	41.101	85.09	61.3	225.425	232.41	266.7	241.5	42.545	45.085	44.45	44	23	20	22	21.6667	6	6	5	5.66667	5	5	4	4.66667	3	3	3	3	24.9	24.3	22.6	23.9333	L
161	PI-494303	Eragrostis	Eragrostis tef	Ethiopia	121.5	124.3	122.8	122.867	50.7	49	47.3	49	6.214	6.691	5.23	6	44.486	42.309	42.07	43	218.44	217.17	274.32	236.6	56.515	66.675	63.5	62.2	15	15	11	13.6667	6	6	6	6	5	4	5	4.66667	5	3	4	4	26.9	26.4	24.3	25.8667	VC
162	PI-494304	Eragrostis	Eragrostis tef	Ethiopia	169.6	149.4	206.3	175.1	81.5	56.2	96.2	78	13.722	9.234	15.96	13	67.778	46.966	80.24	65	255.27	266.7	248.92	257	41.91	41.91	53.34	45.7	16	11	12	13	6	6	5	5.66667	5	4	4	4.33333	4	2	3	3	26	21.9	29.4	25.7667	L
163	PI-494305	Eragrostis	Eragrostis tef	Ethiopia	137.6	184.9	169	163.833	68.9	80.1	78.5	75.8	13.566	12.494	12.45	12.8	55.334	67.606	66.05	63	237.49	270.51	279.4	262.5	59.69	59.055	57.15	58.6	12	12	11	11.6667	7	8	5	6.66667	5	5	4	4.66667	4	3	3	3.33333	32.1	28.8	30.6	30.5	L
164	PI-494306	Eragrostis	Eragrostis tef	Ethiopia	133.75	130.2	137.3	133.75	64.75	60.5	69	64.8	14.707	15.934	13.48	14.7	50.043	44.566	55.52	50	281.623	252.095	311.15	281.6	51.435	50.8	52.07	51.4	13.5	11	16	13.5	5	5	5	5	4	4	4	4	3	3	3	3		26.6	29.2	27.9
165	PI-494307	Eragrostis	Eragrostis tef	Ethiopia	129.1	134.1	131.6	131.6	71.2	64.4	67.8	67.8	16.897	15.762	16.3295	16.3	54.303	48.638	51.4705	51.5	210.82	208.915	209.868	209.9	62.23	69.215	65.7225	65.7	16	11	13.5	13.5	5	6	5.5	5.5	3	5	4	4	3	3	3	3	23.8	19.3		21.55	L
166	PI-494308	Eragrostis	Eragrostis tef	Ethiopia	186.3	117.1	105.9	136.433	89.3	53.8	41.5	61.5	16.205	13.315	2.96	10.8	73.095	40.485	38.54	50.7	273.685	229.235	292.1	265	70.485	52.705	50.8	58	18	11	12	13.6667	6	6	4	5.33333	5	5	4	4.66667	5	2	2	3	25.5	24.2	27.2	25.6333	L
167	PI-494309	Eragrostis	Eragrostis tef	Ethiopia	184.7	124.5	95	134.733	89.5	51.4	42.9	61.3	13.023	13.21	10.15	12.1	76.477	38.19	32.75	49.1	242.57	227.965	227.33	232.6	60.96	55.88	38.1	51.6	24	12	14	16.6667	6	6	5	5.66667	5	5	4	4.66667	3	3	3	3	32.5	20.7	30.3	27.8333	SL
168	PI-494310	Eragrostis	Eragrostis tef	Ethiopia	168.2	107.1	203.4	159.567	73.7	41.4	88.8	68	14.42	8.569	22.87	15.3	59.28	32.831	65.93	52.7	247.65	246.38	266.7	253.6	59.69	59.055	38.1	52.3	15	9	11	11.6667	5	6	4	5	4	4	4	4	4	4	2	3.33333	21.7	19.8	29.5	23.6667	SL
169	PI-494311	Eragrostis	Eragrostis tef	Ethiopia	135.2	109.9	105.5	116.867	46.3	33	34.1	37.8	4.712	4.103	4.56	4.5	41.588	28.897	29.54	33.3	226.06	228.6	233.68	229.4	67.31	57.15	53.34	59.3	11	5	7	7.66667	9	10	6	8.33333	6	7	5	6	4	5	4	4.33333	44.4	42.2	46.7	44.4333	C
170	PI-494312	Eragrostis	Eragrostis tef	Ethiopia	138.2	90.5	100.5	109.733	58	30.2	51.8	46.7	5.43	5.605	6.07	5.7	52.57	24.595	45.73	41	269.24	243.84	246.38	253.2	44.45	57.15	33.02	44.9	12	7	16	11.6667	6	6	4	5.33333	6	4	3	4.33333	4	3	2	3	36.2	23.2	33.2	30.8667	C
171	PI-494313	Eragrostis	Eragrostis tef	Ethiopia	166.1	116.2	60.3	114.2	55	41	30.6	42.2	5.539	6.42	4.34	5.4	49.461	34.58	26.26	36.8	227.33	243.205	231.14	233.9	58.42	71.12	50.8	60.1	11	8	10	9.66667	8	9	7	8	8	7	6	7	6	5	5	5.33333	43.2	42.4	44.2	43.2667	L
172	PI-494314	Eragrostis	Eragrostis tef	Ethiopia	127.3	124	178.5	143.267	54.5	49.1	65.6	56.4	10.614	10.06	13.67	11.4	43.886	39.04	51.93	45	269.24	267.97	279.4	272.2	66.04	65.405	48.26	59.9	15	11	11	12.3333	6	5	5	5.33333	4	4	4	4	3	3	3	3	25.2	29.3	35.4	29.9667	SL
173	PI-494315	Eragrostis	Eragrostis tef	Ethiopia	108.7	155.6	119.8	128.033	44.4	57.9	45.1	49.1	10.001	11.729	8.36	10	34.399	46.171	36.74	39.1	242.57	331.47	256.54	276.9	50.8	57.785	50.8	53.1	13	7	11	10.3333	7	6	5	6	5	6	4	5	4	5	3	4	36.2	36.8	36.9	36.6333	VL
174	PI-494316	Eragrostis	Eragrostis tef	Ethiopia	137.9	98.2	233.6	156.567	52.4	42.5	85	60	12.045	13.129	11.43	12.2	40.355	29.371	73.57	47.8	259.08	243.84	309.88	270.9	62.23	60.96	53.34	58.8	13	6	8	9	6	9	5	6.66667	5	7	4	5.33333	3	4	3	3.33333	26.4	29.4	29.2	28.3333	SL
175	PI-494317	Eragrostis	Eragrostis tef	Ethiopia	142.8	154.1	65.8	120.9	60.6	71.9	30.1	54.2	10.184	11.789	3.16	8.4	50.416	60.111	26.94	45.8	278.13	262.255	210.82	250.4	50.8	58.42	38.1	49.1	13	7	12	10.6667	6	6	6	6	4	4	5	4.33333	3	3	4	3.33333	30.9	35.8	26.2	30.9667	VL
176	PI-494318	Eragrostis	Eragrostis tef	Ethiopia	116	132.3	13.3	87.2	55.9	58.6	6.9	40.5	12.888	16.289	0.93	10	43.012	42.311	5.97	30.4	236.22	252.73	193.04	227.3	73.025	68.58	29.21	56.9	13	12	7	10.6667	5	8	3	5.33333	4	6	2	4	3	3	1	2.33333	30.4	27.7	24.6	27.5667	VL
177	PI-494319	Eragrostis	Eragrostis tef	Ethiopia	107.7	131	15.1	84.6	48.2	53.3	8.3	36.6	13.699	9.9	1.04	8.2	34.501	43.4	7.26	28.4	245.745	245.745	203.2	231.6	62.23	55.88	35.56	51.2	12	11	6	9.66667	4	5	5	4.66667	4	4	4	4	3	3	3	3	28.4	28.4	27.4	28.0667	VL
178	PI-494320	Eragrostis	Eragrostis tef	Ethiopia	64.1	159.1	180.1	134.433	32.2	49	61	47.4	8.271	9.763	11.5	9.8	23.929	39.237	49.5	37.6	220.98	253.365	279.4	251.2	51.435	57.15	55.88	54.8	5	8	11	8	6	6	5	5.66667	5	5	5	5	3	4	4	3.66667	32.3	27.8	29.1	29.7333	SL
179	PI-494321	Eragrostis	Eragrostis tef	Ethiopia	194.5	210.1	94.7	166.433	69.7	64.7	35.4	56.6	3.11	3.335	4.96	3.8	66.59	61.365	30.44	52.8	267.97	265.43	276.86	270.1	54.61	55.245	38.1	49.3	13	6	11	10	9	6	5	6.66667	6	4	4	4.66667	3	3	3	3	27.8	29.1	32.3	29.7333	C
180	PI-494322	Eragrostis	Eragrostis tef	Ethiopia	143.8	97	127.7	122.833	51.1	35.2	48.7	45	10.451	7.905	9.57	9.3	40.649	27.295	39.13	35.7	250.19	238.76	238.76	242.6	59.055	57.15	55.88	57.4	13	11	14	12.6667	6	6	6	6	5	5	5	5	4	3	4	3.66667	25.5	23	28.2	25.5667	L
181	PI-494323	Eragrostis	Eragrostis tef	Ethiopia	103.2	183.2	254.2	180.2	48.9	62	105.5	72.1	7.34	10.595	16.83	11.6	41.56	51.405	88.67	60.5	231.775	336.55	289.56	286	64.77	76.2	71.12	70.7	12	9	12	11	7	10	8	8.33333	5	5	7	5.66667	5	5	5	5	25	25.4	28.2	26.2	L
182	PI-494324	Eragrostis	Eragrostis tef	Ethiopia	145.2	219.4	250.8	205.133	56.3	81	93.1	76.8	11.026	13.06	20.35	14.8	45.274	67.94	72.75	62	245.11	341.63	261.62	282.8	67.945	68.58	49.53	62	13	14	14	13.6667	6	7	7	6.66667	5	5	5	5	3	4	3	3.33333	28.2	27.9	26.2	27.4333	L
183	PI-494325	Eragrostis	Eragrostis tef	Ethiopia	160.6	170.2	81.5	137.433	62.2	67	31.1	53.4	2.533	8.505	3.06	4.7	59.667	58.495	28.04	48.7	332.105	306.07	317.5	318.6	71.12	74.93	66.04	70.7	12	6	6	8	6	7	7	6.66667	5	5	6	5.33333	4	3	3	3.33333	31.6	24.7	26.1	27.4667	SL
184	PI-494326	Eragrostis	Eragrostis tef	Ethiopia	119.6	130.3	25.9	91.9333	51.4	59.3	13.8	41.5	15.572	15.665	1.02	10.8	35.828	43.635	12.78	30.7	231.14	226.695	187.96	215.3	57.15	59.69	43.18	53.3	11	11	6	9.33333	6	6	7	6.33333	6	5	5	5.33333	3	4	2	3	26.7	27	24.2	25.9667	VL
185	PI-494327	Eragrostis	Eragrostis tef	Ethiopia	126.3	129	52.3	102.533	52.5	57.3	23.5	44.4	7.466	15.68	4.52	9.2	45.034	41.62	18.98	35.2	264.16	222.885	273.05	253.4	62.23	68.58	62.23	64.3	12	10	5	9	5	8	9	7.33333	4	6	7	5.66667	2	5	5	4	28.6	28.8	26.1	27.8333	VC
186	PI-494328	Eragrostis	Eragrostis tef	Ethiopia	103.1	226.4	24.8	118.1	59.9	84.6	13	52.5	10.052	14.806	1.02	8.6	49.848	69.794	11.98	43.9	257.81	251.46	256.54	255.3	49.53	48.26	58.42	52.1	10	13	7	10	10	7	5	7.33333	7	6	5	6	5	5	3	4.33333	34.4	33.2	28.8	32.1333	VC
187	PI-494329	Eragrostis	Eragrostis tef	Ethiopia	124	149.2	49.6	107.6	56.1	69.1	16.6	47.3	10.655	12.565	1.32	8.2	45.445	56.535	15.28	39.1	299.085	271.78	304.8	291.9	72.39	72.39	43.18	62.7	17	15	5	12.3333	6	6	6	6	5	4	5	4.66667	3	2	4	3	29.8	29.9	30.1	29.9333	L
188	PI-494330	Eragrostis	Eragrostis tef	Ethiopia	147.4	157.2	104.4	136.333	69.7	64.7	42.6	59	11.847	12.412	5.21	9.8	57.853	52.288	37.39	49.2	299.72	273.05	278.13	283.6	52.07	59.69	40.64	50.8	11	7	8	8.66667	5	5	6	5.33333	4	4	4	4	2	3	2	2.33333	31.1	27.8	30.5	29.8	L
189	PI-494331	Eragrostis	Eragrostis tef	Ethiopia	109.7	164.3	173.7	149.233	40.4	54.7	63.4	52.8	5.15	8.876	8.14	7.4	35.25	45.824	55.26	45.4	231.14	246.38	243.84	240.5	69.85	69.215	53.34	64.1	7	7	7	7	8	11	14	9.3	5	8	9	7.33333	4	5	6	5	41.3	42.1	42.7	42.0333	L
190	PI-494332	Eragrostis	Eragrostis tef	Ethiopia	136.9	121.8	13.5	90.7333	53.9	50.1	11.1	38.4	10.91	10.986	1.23	7.7	42.99	39.114	9.87	30.7	229.87	243.84	215.9	229.9	59.69	71.12	36.83	55.9	11	17	5	11	7	8	4	6.33333	5	5	2	4	5	4	2	3.66667	26.5	27.3	24.9	26.2333	VL
191	PI-494333	Eragrostis	Eragrostis tef	Ethiopia	131.2	85.3	113.9	110.133	47.7	53	44	48.2	1.947	1.033	1	1.3	45.753	51.967	43	46.9	269.24	275.59	292.1	279	52.07	40.64	35.56	42.8	20	20	14	18	7	5	5	5.66667	7	4	4	5	5	3	2	3.33333	27	29.2	29.7	28.6333	SL
192	PI-494334	Eragrostis	Eragrostis tef	Ethiopia	108.5	204.8	120	144.433	59.1	84.3	47	63.5	10.348	10.874	3.46	8.2	48.752	73.426	43.54	55.2	271.145	261.62	298.45	277.1	48.26	57.15	45.72	50.4	12	12	12	12	6	8	6	6.66667	4	5	4	4.33333	3	3	3	3	31.5	29.1	31.3	30.6333	SL
193	PI-494335	Eragrostis	Eragrostis tef	Ethiopia	217.8	246.4	72.9	179.033	101.7	107.3	29.7	79.6	11.386	16.161	2.78	10.1	90.314	91.139	26.92	69.5	279.4	279.4	284.48	281.1	40.64	38.1	35.56	38.1	20	12	11	14.3333	6	5	6	5.66667	5	4	4	4.33333	3	2	3	2.66667	32.8	29.4	27.8	30	L
194	PI-494336	Eragrostis	Eragrostis tef	Ethiopia	179.8	149.1	35.4	121.433	82	65.9	12.9	53.6	13.913	11.905	0.62	8.8	68.087	53.995	12.28	44.8	248.92	229.87	243.84	240.9	58.42	85.09	40.64	61.4	15	18	7	13.3333	7	4	7	6	5	4	6	5	3	3	5	3.66667	37.7	36.2	32.6	35.5	L
195	PI-494337	Eragrostis	Eragrostis tef	Ethiopia	189.8	217.7	198	201.833	70.4	86.7	69.6	75.6	1.924	14.686	6.66	7.8	68.476	72.014	62.94	67.8	257.81	297.18	337.82	297.6	68.58	85.09	62.23	72	13	8	7	9.33333	7	5	4	5.33333	4	4	4	4	3	3	2	2.66667	32.1	34.2	31.8	32.7	VL
196	PI-494338	Eragrostis	Eragrostis tef	Ethiopia	135.1	99.1	61.9	98.7	63.3	67.7	25.8	52.3	11.309	14.354	1.87	9.2	51.991	53.346	23.93	43.1	257.81	234.95	279.4	257.4	59.055	33.02	39.37	43.8	12	12	11	11.6667	10	7	7	8	9	7	4	6.66667	6	5	3	4.66667	33.2	32.1	27.9	31.0667	L
197	PI-494339	Eragrostis	Eragrostis tef	Ethiopia	139.7	99.2	72.7	103.867	65.9	62.8	30.4	53	12.125	14.938	2.16	9.7	53.775	47.862	28.24	43.3	256.54	247.65	267.97	257.4	67.31	38.735	40.64	48.9	15	13	13	13.6667	8	7	7	7.33333	6	7	6	6.33333	4	4	4	4	34.6	33.9	32.5	33.6667	C
198	PI-494340	Eragrostis	Eragrostis tef	Ethiopia	172.6	128.4	110.6	137.2	78.4	79.5	41.1	66.3	12.282	17.24	3.68	11.1	66.118	62.26	37.42	55.3	258.445	254	302.26	271.6	46.99	38.735	33.02	39.6	26	13	11	16.6667	7	7	6	6.66667	6	7	6	6.33333	5	6	3	4.66667	37.8	34.2	36.3	36.1	L
199	PI-494341	Eragrostis	Eragrostis tef	Ethiopia	133.8	143.1	93.7	123.533	71.4	73.5	37.4	60.8	11.046	20.39	6.08	12.5	60.354	53.11	31.32	48.3	252.095	234.95	304.8	263.9	61.595	59.69	41.91	54.4	15	11	7	11	6	4	5	5	4	4	5	4.33333	3	3	5	3.66667	26.9	29.4	29.7	28.6667	L
200	PI-494342	Eragrostis	Eragrostis tef	Ethiopia	115.6	157.9	214.3	162.6	63.6	80.1	101.2	81.6	8.461	10.254	8.68	9.1	55.139	69.846	92.52	72.5	241.3	264.16	312.42	272.6	31.115	35.56	35.56	34.1	16	17	16	16.3333	6	9	5	6.66667	5	6	4	5	4	5	3	4	39.8	38.8	36.7	38.4333	L
201	PI-494343	Eragrostis	Eragrostis tef	Ethiopia	160.1	156	231.8	182.633	62.7	70.3	89.4	74.1	8.531	9.55	15	11	54.169	60.75	74.4	63.1	257.81	300.355	292.1	283.4	64.77	48.26	43.18	52.1	15	14	16	15	7	7	5	6.33333	4	5	3	4	3	3	2	2.66667	31.4	28.2	28.2	29.2667	SL
202	PI-494344	Eragrostis	Eragrostis tef	Ethiopia	142.6	113.6	201.3	152.5	58.1	62.9	85.9	69	10.586	14.066	19.29	14.6	47.514	48.834	66.61	54.3	236.22	254.635	273.05	254.6	63.5	49.53	36.83	50	12	11	13	12	5	8	4	5.66667	5	7	3	5	4	5	2	3.66667	32	31	32.1	31.7	SL
203	PI-494345	Eragrostis	Eragrostis tef	Ethiopia	123.7	152.9	228.4	168.333	49.9	84.4	89.7	74.7	9.45	19.577	21.12	16.7	40.45	64.823	68.58	58	262.89	238.76	241.3	247.7	46.99	45.72	40.64	44.5	17	15	14	15.3333	6	6	6	6	4	6	4	4.66667	4	4	3	3.66667	28.5	31	29.5	29.6667	C
204	PI-494346	Eragrostis	Eragrostis tef	Ethiopia	98.2	129.5	99.8	109.167	51.7	76.7	45.5	58	13.243	18.932	9.77	14	38.457	57.768	35.73	44	251.46	241.3	251.46	248.1	50.8	46.99	38.1	45.3	11	12	15	12.6667	4	5	5	4.66667	3	4	4	3.66667	3	3	3	3	32.3	31.8	32.5	32.2	VL
205	PI-494347	Eragrostis	Eragrostis tef	Ethiopia	123.5	113.6	29.3	88.8	53.4	66.6	19.5	46.5	12.519	20.303	3.54	12.1	40.881	46.297	15.96	34.4	227.33	196.85	185.42	203.2	49.53	41.91	25.4	38.9	18	15	13	15.3333	5	5	4	4.66667	4	5	3	4	4	3	2	3	34.3	35.5	32.4	34.0667	VL
206	PI-494348	Eragrostis	Eragrostis tef	Ethiopia	129.3	141.3	32.5	101.033	56.6	76.7	16.2	49.8	7.675	13.733	1.95	7.8	48.925	62.967	14.25	42	204.47	227.33	195.58	209.1	53.34	62.23	48.26	54.6	21	15	8	14.6667	5	5	5	5	3	3	4	3.33333	3	3	3	3	34.5	32.8	31.4	32.9	VL
207	PI-494349	Eragrostis	Eragrostis tef	Ethiopia	122.4	147	130.7	133.367	63.9	81	57.4	67.4	16.928	27.313	12.81	19	46.972	53.687	44.59	48.4	252.73	252.73	259.08	254.8	67.31	71.12	49.53	62.7	12	13	14	13	6	6	6	6	6	6	5	5.66667	4	4	4	4	33.1		27.4	30.25	L
208	PI-494350	Eragrostis	Eragrostis tef	Ethiopia	137.6	192.6	104.4	144.867	65.4	89.7	59.2	71.4	9.367	12.107	11.3	10.9	56.033	77.593	47.9	60.5	274.955	266.7	261.62	267.8	67.31	67.31	48.26	61	11	12	16	13	10	11	7	9.33333	6	11	6	7.66667	5	8	5	6	31.2	33.1	32.2	32.1667	L
209	PI-494351	Eragrostis	Eragrostis tef	Ethiopia	135.6	122.2	160.5	139.433	68.7	69.2	74.9	70.9	19.321	16.684	13.39	16.5	49.379	52.516	61.51	54.5	281.94	249.555	304.8	278.8	60.96	54.61	53.34	56.3	11	13	10	11.3333	11	7	6	8	9	6	5	6.66667	8	5	4	5.66667	29.5	28.9	29.4	29.2667	VL
210	PI-494352	Eragrostis	Eragrostis tef	Ethiopia	136.9	96	133.5	122.133	66.1	54.3	72.6	64.3	10.1	8.95	19.01	12.7	56	45.35	53.59	51.6	290.83	240.03	248.92	259.9	68.58	52.07	59.69	60.1	17	15	16	16	6	7	6	6.33333	5	6	5	5.33333	3	3	4	3.33333		22.7	26.2	24.45	L
211	PI-494353	Eragrostis	Eragrostis tef	Ethiopia	110.2	110.5	33.2	84.6333	53	62.2	27.2	47.5	10.123	14.996	4.39	9.8	42.877	47.204	22.81	37.6	253.365	260.35	218.44	244.1	64.77	63.5	52.07	60.1	11	11	11	11	7	10	6	7.66667	7	9	5	7	5	8	5	6	31.1	31.2	32.2	31.5	L
212	PI-494354	Eragrostis	Eragrostis tef	Ethiopia	143.6	125.4	23.2	97.4	65.8	72.4	21.2	53.1	12.641	14.648	1.75	9.7	53.159	57.752	19.45	43.5	267.97	270.51	248.92	262.5	71.12	72.39	66.04	69.9	11	10	8	9.66667	8	6	8	7.33333	6	8	8	7.33333	4	5	7	5.33333	34.6	34.8	32.6	34	C
213	PI-494355	Eragrostis	Eragrostis tef	Ethiopia	159.6	94.8	113.3	122.567	75.3	58.1	39.3	57.6	12.36	14.598	3.97	10.3	62.94	43.502	35.33	47.3	274.32	271.78	284.48	276.9	59.69	64.77	40.64	55	13	7	8	9.33333	8	9	3	6.66667	7	7	3	5.66667	4	3	2	3	28.8	28.8	25.1	27.5667	L
214	PI-494356	Eragrostis	Eragrostis tef	Ethiopia	138.7	79.6	106	108.1	63.2	43.7	57.2	54.7	7.734	10.138	9.16	9	55.466	33.562	48.04	45.7	269.24	236.22	251.46	252.3	53.34	78.74	60.96	64.3	11	7	7	8.33333	6	7	8	7	5	6	7	6	4	3	6	4.33333	45.9	39.8	43	42.9	SL
215	PI-494357	Eragrostis	Eragrostis tef	Ethiopia	106	81.9	34.9	74.2667	47.7	46.8	16.3	36.9	11.224	11.632	2.41	8.4	36.476	35.168	13.89	28.5	273.05	226.695	254	251.2	45.72	59.69	52.07	52.5	10	11	8	9.66667	7	8	5	6.66667	5	7	4	5.33333	3	6	3	4	22.2	22.7	20.4	21.7667	L
216	PI-494358	Eragrostis	Eragrostis tef	Ethiopia	65.9	58.3	69.6	64.6	28.6	33.4	25	29	7.908	9.679	7.94	8.5	20.692	23.721	17.06	20.5	191.77	241.3	236.22	223.1	38.1	58.42	46.99	47.8	22	7	8	12.3333	4	5	5	4.66667	4	5	4	4.33333	4	3	3	3.33333	22.8	21	25.6	23.1333	VL
217	PI-494359	Eragrostis	Eragrostis tef	Ethiopia	149.9	72.2	111.05	111.05	66.5	40.1	53.3	53.3	7.835	9.398	8.6165	8.6	58.665	30.702	44.6835	44.7	254.635	236.22	245.428	245.4	74.93	44.45	59.69	59.7	9	6	7.5	7.5	7	9	8	8	7	9	8	8	6	6	6	6	32.9	34.6		33.75	C
218	PI-494360	Eragrostis	Eragrostis tef	Ethiopia	121	91.1	121.7	111.267	52.3	51.4	43.1	48.9	5.94	10.894	2.3	6.4	46.36	40.506	40.8	42.6	297.18	267.97	314.96	293.4	91.44	91.44	66.04	83	8	7	7	7.33333	4	5	6	5	4	5	5	4.66667	3	5	4	4	32.5	31.6	33.2	32.4333	C
219	PI-494361	Eragrostis	Eragrostis tef	Ethiopia	136.3	79.6	16	77.3	64.2	47.8	10.8	40.9	9.652	10.707	2.47	7.6	54.548	37.093	8.33	33.3	274.32	201.93	261.62	246	85.09	45.72	83.82	71.5	13	15	5	11	5	5	10	6.66667	5	4	11	6.66667	3	3	11	5.66667	31.4	33	35.5	33.3	C
220	PI-494362	Eragrostis	Eragrostis tef	Ethiopia	109.4	88.1	96.5	98	55.5	51.3	42.6	49.8	15.59	12.701	8.17	12.2	39.91	38.599	34.43	37.6	222.25	208.28	213.36	214.6	45.085	33.655	40.64	39.8	21	11	19	17	5	6	5	5.33333	5	5	4	4.66667	4	4	3	3.66667	25.7	22.7	25.1	24.5	L
221	PI-494363	Eragrostis	Eragrostis tef	Ethiopia	103.9	161.9	128.3	131.367	49.8	54.9	46.9	50.5	9.472	10.338	11.43	10.4	40.328	44.562	35.47	40.1	227.33	227.965	269.24	241.5	57.15	59.055	45.72	54	11	11	10	10.6667	7	6	6	6.33333	7	5	5	5.66667	4	4	4	4	26.3	26.1	26.1	26.1667	L
222	PI-494364	Eragrostis	Eragrostis tef	Ethiopia	127.6	118	101.9	115.833	67.2	47.4	35.2	49.9	11.467	9.266	4.85	8.5	55.733	38.134	30.35	41.4	261.62	264.795	284.48	270.3	80.01	81.28	55.88	72.4	10	5	6	7	6	7	6	6.33333	6	7	5	6	2	4	4	3.33333	24.9	25.2	29.3	26.4667	VL
223	PI-494365	Eragrostis	Eragrostis tef	Ethiopia	74.1	36.7	2.6	37.8	28.8	8.9	1.6	13.1	8.261	2.288	0.95	3.8	20.539	6.612	0.65	9.3	187.96	159.385	147.32	164.9	62.23	48.26	30.48	47	14	10	8	10.6667	6	3	3	4	5	3	2	3.33333	4	2	1	2.33333	23.2	18.3	30.6	24.0333	VL
224	PI-494366	Eragrostis	Eragrostis tef	Ethiopia	56.1	76	0.8	44.3	20.7	26.4	0.4	15.8	4.694	7.309	0.66	4.2	16.006	19.091	-0.26	11.6	156.21	179.07	154.94	163.4	52.07	41.91	35.56	43.2	13	12	7	10.6667	4	9	3	5.33333	3	8	2	4.33333	2	7	1	3.33333	23.7	22.1	17.7	21.1667	VL
225	PI-494367	Eragrostis	Eragrostis tef	Ethiopia	116	112.2	69.3	99.1667	44.7	37	17.8	33.2	5.13	7.048	2.08	4.8	39.57	29.952	15.72	28.4	243.84	221.615	228.6	231.4	29.21	38.1	35.56	34.3	14	10	10	11.3333	5	6	4	5	5	5	3	4.33333	4	5	2	3.66667	22.8	24.5	21.2	22.8333	C
226	PI-494368	Eragrostis	Eragrostis tef	Ethiopia	82.7	95	33.3	70.3333	34.3	39	15.6	29.6	8.761	11.013	2.4	7.4	25.539	27.987	13.2	22.2	262.255	231.14	238.76	244.1	84.455	72.39	59.69	72.2	5	5	3	4.33333	6	5	5	5.33333	5	5	5	5	3	4	3	3.33333	32.3	32.6	29.4	31.4333	SL
227	PI-494369	Eragrostis	Eragrostis tef	Ethiopia	134.7	196.6	181.7	171	63.3	94.2	81.4	79.6	12.954	27.713	21.43	20.7	50.346	66.487	59.97	58.9	266.7	254.635	264.16	261.8	81.28	74.93	60.96	72.4	11	12	11	11.3333	6	4	5	5	4	4	4	4	3	2	3	2.66667	33.1	31.1	30	31.4	L
228	PI-494370	Eragrostis	Eragrostis tef	Ethiopia	117.6	181.2	93.7	130.833	50.1	59.1	29	46.1	5.534	7.597	2.41	5.2	44.566	51.503	26.59	40.9	252.73	258.445	279.4	263.5	77.47	60.96	55.88	64.8	11	10	9	10	8	6	6	6.66667	6	5	5	5.33333	3	4	4	3.66667	36.3	37.9	36.3	36.8333	C
229	PI-494371	Eragrostis	Eragrostis tef	Ethiopia	140.1	164.6	211.6	172.1	64	57	71.6	64.2	6.263	8.099	4.07	6.1	57.737	48.901	67.53	58.1	287.02	284.48	302.26	291.3	60.96	60.96	53.34	58.4	6	5	6	5.66667	5	8	6	6.33333	4	5	5	4.66667	4	4	4	4	29.2	28.9	31	29.7	VC
230	PI-494372	Eragrostis	Eragrostis tef	Ethiopia	126.8	130.3	64.7	107.267	49	47.6	31	42.5	7.418	8.613	2.3	6.1	41.582	38.987	28.7	36.4	229.87	236.22	259.08	241.7	51.435	39.37	41.91	44.2	14	10	13	12.3333	7	7	5	6.33333	5	7	4	5.33333	4	5	3	4	24.3	21.2	22.5	22.6667	C
231	PI-494373	Eragrostis	Eragrostis tef	Ethiopia	170.6	161.3	282	204.633	68.5	53.1	104.7	75.4	10.388	8.704	7.11	8.7	58.112	44.396	97.59	66.7	243.84	263.525	325.12	277.5	83.82	81.28	67.31	77.5	8	9	12	9.66667	6	4	5	5	5	4	4	4.33333	5	3	3	3.66667	30.4	28.2	34.9	31.1667	C
232	PI-494374	Eragrostis	Eragrostis tef	Ethiopia	110	168	177.6	151.867	46.8	64.1	65.5	58.8	7.189	14.331	8.08	9.9	39.611	49.769	57.42	48.9	257.81	248.92	304.8	270.5	86.36	48.26	54.61	63.1	7	7	7	7	6	6	5	5.66667	5	5	4	4.66667	4	4	3	3.66667	33.7	33.6	37	34.7667	C
233	PI-494375	Eragrostis	Eragrostis tef	Ethiopia	82.2	99.6	48.9	76.9	35.3	36.4	18.6	30.1	7.314	10.125	2.68	6.7	27.986	26.275	15.92	23.4	260.35	228.6	271.78	253.6	67.945	49.53	60.96	59.5	7	8	5	6.66667	6	6	5	5.66667	6	5	5	5.33333	5	4	4	4.33333	31.7	32	32.7	32.1333	C
234	PI-494377	Eragrostis	Eragrostis tef	Ethiopia	112.7	178.5	43.9	111.7	40.9	67	17.6	41.8	4.138	13.886	2.92	7	36.762	53.114	14.68	34.9	249.555	222.25	259.08	243.6	72.39	64.77	43.18	60.1	9	12	4	8.33333	10	11	6	9	7	10	6	7.66667	5	6	5	5.33333	27.7	33.1	32.7	31.1667	C
235	PI-494378	Eragrostis	Eragrostis tef	Ethiopia	142	161.7	66.2	123.3	58.1	59.6	24.6	47.4	6.424	12.386	4.4	7.7	51.676	47.214	20.2	39.7	268.605	248.92	266.7	261.4	68.58	83.82	55.88	69.4	14	13	7	11.3333	10	9	7	8.66667	7	8	7	7.33333	6	6	5	5.66667	36.4	37.9	33.3	35.8667	C
236	PI-494379	Eragrostis	Eragrostis tef	Ethiopia	133	113.8	88.5	111.767	48.5	38.7	23.4	36.9	3.512	6.767	1.2	3.8	44.988	31.933	22.2	33	251.46	226.06	215.9	231.1	64.77	83.82	35.56	61.4	12	10	12	11.3333	6	6	4	5.33333	5	5	3	4.33333	5	4	2	3.66667	28.4	30.6	21.2	26.7333	C
237	PI-494380	Eragrostis	Eragrostis tef	Ethiopia	115.7	143.9	86.2	115.267	45.8	51.5	27.8	41.7	6.014	11.218	4.54	7.3	39.786	40.282	23.26	34.4	266.065	241.3	236.22	247.9	67.31	59.69	55.88	61	10	10	9	9.66667	9	8	7	8	7	7	7	7	6	7	6	6.33333	32.2	32.7	31.1	32	SL
238	PI-494381	Eragrostis	Eragrostis tef	Ethiopia	97.4	126	156.5	126.633	43.1	45.5	63.5	50.7	5.566	11.254	7.52	8.1	37.534	34.246	55.98	42.6	259.715	257.81	231.14	249.6	67.31	81.28	63.5	70.7	9	7	6	7.33333	8	6	6	6.66667	6	6	6	6	5	4	4	4.33333	32	32.3	32.7	32.3333	C
239	PI-494382	Eragrostis	Eragrostis tef	Ethiopia	133.5	144.3	173.3	150.367	54.6	51	56.6	54.1	7.557	12.707	10.95	10.4	47.043	38.293	45.65	43.7	248.92	246.38	312.42	269.2	51.435	67.31	55.88	58.2	12	9	12	11	9	7	6	7.33333	7	6	5	6	6	5	4	5	32.2	32.7	35.6	33.5	L
240	PI-494383	Eragrostis	Eragrostis tef	Ethiopia	109.5	104.3	105.4	106.4	39.3	38.7	38.1	38.7	6.075	8.161	2.84	5.7	33.225	30.539	35.26	33	224.79	236.22	236.22	232.4	67.31	66.04	66.04	66.5	6	6	13	8.33333	10	5	5	6.66667	9	5	4	6	6	4	3	4.33333	27.3	26.4	26.6	26.7667	C
241	PI-494384	Eragrostis	Eragrostis tef	Ethiopia	87.1	149	94.9	110.333	25.4	39.7	38.5	34.5	2.632	3.648	1.2	2.5	22.768	36.052	37.3	32	235.585	168.91	190.5	198.3	26.67	27.94	27.94	27.5	8	12	23	14.3333	7	7	5	6.33333	6	7	4	5.66667	6	7	3	5.33333	20.9	20.9	25.8	22.5333	SL
242	PI-494385	Eragrostis	Eragrostis tef	Ethiopia	138.8	129.4	234.1	167.433	56.6	45	79	60.2	8.847	10.409	7.31	8.9	47.753	34.591	71.69	51.3	259.08	254	261.62	258.2	90.17	81.28	81.28	84.2	11	8	13	10.6667	7	7	8	7.33333	6	6	7	6.33333	4	5	6	5	31.1	30.1	34.2	31.8	SL
243	PI-494387	Eragrostis	Eragrostis tef	Ethiopia	100.6	145.7	195.8	147.367	34.9	46.9	64.5	48.8	4.104	9.189	6.08	6.5	30.796	37.711	58.42	42.3	229.235	203.2	265.43	232.6	40.64	33.02	40.64	38.1	7	9	12	9.33333	6	4	5	5	5	4	5	4.66667	4	3	4	3.66667	21.1	22.4	20.6	21.3667	SL
244	PI-494388	Eragrostis	Eragrostis tef	Ethiopia	98.4	126.5	144.7	123.2	33.6	45.5	46.1	41.7	3.414	9.617	4.85	6	30.186	35.883	41.25	35.8	228.6	257.81	261.62	249.3	19.05	77.47	49.53	48.7	7	8	12	9	8	7	6	7	6	7	5	6	4	6	4	4.66667	26.1	34.2	30.9	30.4	C
245	PI-494389	Eragrostis	Eragrostis tef	Ethiopia	90	85.4	139.3	104.9	32.2	30	44.6	35.6	7.142	7.371	4.33	6.3	25.058	22.629	40.27	29.3	248.92	222.25	242.57	237.9	71.755	67.31	49.53	62.9	6	5	3	4.66667	7	5	4	5.33333	6	4	3	4.33333	5	3	2	3.33333	29.2	30.8	25.6	28.5333	SL
246	PI-494390	Eragrostis	Eragrostis tef	Ethiopia	162.8	144	52.7	119.833	59.7	55.4	19.7	44.9	10.2	14.042	2.5	8.9	49.5	41.358	17.2	36	308.61	266.7	287.02	287.4	68.58	62.865	58.42	63.3	9	5	5	6.33333	7	6	5	6	6	5	4	5	4	5	3	4		28.8	30.5	29.65	VC
247	PI-494391	Eragrostis	Eragrostis tef	Ethiopia	129.5	128.2	99.9	119.2	48.7	42.4	31.9	41	7.007	8.347	3.31	6.2	41.693	34.053	28.59	34.8	215.9	184.15	248.92	216.3	46.99	35.56	35.56	39.4	12	17	19	16	6	7	5	6	5	6	4	5	4	4	3	3.66667	23.4	21.3	20.2	21.6333	L
248	PI-494392	Eragrostis	Eragrostis tef	Ethiopia	124.7	94.4	179.2	132.767	48.2	30.6	63	47.3	9.398	6.728	11.41	9.2	38.802	23.872	51.59	38.1	260.35	245.11	266.7	257.4	74.295	68.58	54.61	65.8	6	5	9	6.66667	7	7	6	6.66667	6	7	5	6	4	6	4	4.66667	38.8	33.3	33.6	35.2333	SL
249	PI-494393	Eragrostis	Eragrostis tef	Ethiopia	183.1	156.8	175.1	171.667	81.9	65.9	76.7	74.8	12.771	17.524	16.4	15.6	69.129	48.376	60.3	59.3	259.08	243.84	289.56	264.2	57.15	49.53	55.88	54.2	14	11	12	12.3333	6	5	6	5.66667	6	4	5	5	4	3	4	3.66667	25.8	22.2	22.5	23.5	L
250	PI-494394	Eragrostis	Eragrostis tef	Ethiopia	106.5	144.1	81.8	110.8	40.7	48.1	41.2	43.3	6.616	12.75	5	8.1	34.084	35.35	36.2	35.2	260.35	241.3	254	251.9	64.77	63.5	57.15	61.8	9	9	13	10.3333	9	6	5	6.66667	8	6	5	6.33333	7	3	4	4.66667	31.5	32.4	30.7	31.5333	SL
251	PI-494395	Eragrostis	Eragrostis tef	Ethiopia	171.2	149.5	334	218.233	70.6	66.5	143.8	93.6	8.137	10.008	5.23	7.8	62.463	56.492	138.57	85.8	294.64	278.13	360.68	311.2	65.405	85.09	66.04	72.2	7	5	9	7	6	7	5	6	5	5	5	5	4	4	4	4	31	31.4	30.1	30.8333	VC
252	PI-494396	Eragrostis	Eragrostis tef	Ethiopia	66.9	108.8	107.2	94.3	24.6	38.2	35.8	32.9	5.152	9.926	3.45	6.2	19.448	28.274	32.35	26.7	241.3	241.3	246.38	243	61.595	62.23	60.96	61.6	3	4	8	5	7	8	5	6.66667	6	7	4	5.66667	4	5	3	4	33.2	31.6	25.6	30.1333	SL
253	PI-494397	Eragrostis	Eragrostis tef	Ethiopia	111.5	161.3	358.5	210.433	49.2	61.3	154.3	88.3	8.381	13.969	16.46	12.9	40.819	47.331	137.84	75.3	266.7	265.43	345.44	292.5	54.61	64.77	55.88	58.4	6	6	14	8.66667	7	8	5	6.66667	7	6	4	5.66667	5	5	3	4.33333	27.3	27.7	29.1	28.0333	VC
254	PI-494398	Eragrostis	Eragrostis tef	Ethiopia	168.4	135.7	308.1	204.067	70	55.7	119.2	81.6	7.837	11.344	9.29	9.5	62.163	44.356	109.91	72.1	292.735	284.48	353.06	310.1	74.295	57.15	73.66	68.4	6	3	6	5	6	6	5	5.66667	5	5	5	5	2	4	4	3.33333	28.7	26.8	28.9	28.1333	VC
255	PI-494399	Eragrostis	Eragrostis tef	Ethiopia	148.1	197.4	156.5	167.333	55.2	83.8	85.6	74.9	2.379	10.872	6.7	6.7	52.821	72.928	78.9	68.2	314.96	271.78	350.52	312.4	69.85	76.2	60.96	69	7	9	4	6.66667	4	8	5	5.66667	3	6	5	4.66667	3	5	4	4	30.7	29.3	29.1	29.7	VC
256	PI-494400	Eragrostis	Eragrostis tef	Ethiopia	162.1	130.8	106	132.967	72.2	62.3	66.4	67	7.983	16.178	16.57	13.6	64.217	46.122	49.83	53.4	280.67	247.65	276.86	268.4	54.61	36.83	45.72	45.7	2	10	12	8	7	8	5	6.66667	6	6	4	5.33333	4	5	3	4	28.6	25.6	26.9	27.0333	L
257	PI-494401	Eragrostis	Eragrostis tef	Ethiopia	90.4	111	183.4	128.267	32.3	44	76	50.8	4.292	8.608	8.6	7.2	28.008	35.392	67.4	43.6	240.03	224.79	186.69	217.2	40.64	69.85	27.94	46.1	10	9	23	14	6	6	5	5.66667	6	5	4	5	4	4	3	3.66667	20.9	26.7	21.2	22.9333	C
258	PI-494402	Eragrostis	Eragrostis tef	Ethiopia	127.8	136.1	284.1	182.667	48.5	53.7	125.9	76	5.939	11.726	17.25	11.6	42.561	41.974	108.65	64.4	292.1	242.57	289.56	274.7	49.53	43.18	76.2	56.3	8	7	11	8.66667	9	7	5	7	5	6	5	5.33333	4	5	4	4.33333	24.5	22.9	27.8	25.0667	SL
259	PI-494403	Eragrostis	Eragrostis tef	Ethiopia	96.2	148.9	238	161.033	40.2	62.2	90.6	64.3	6.275	15.67	10.7	10.9	33.925	46.53	79.9	53.5	243.205	233.68	251.46	242.8	66.04	72.39	63.5	67.3	8	9	14	10.3333	5	6	6	5.66667	5	5	6	5.33333	4	4	5	4.33333	27.7	23.7	26.4	25.9333	SL
260	PI-494404	Eragrostis	Eragrostis tef	Ethiopia	124.5	183.4	285	197.633	45	74.3	130.4	83.2	3.082	10.723	2.65	5.5	41.918	63.577	127.75	77.7	277.495	295.91	307.34	293.6	69.85	73.66	53.34	65.6	9	8	13	10	5	6	5	5.33333	5	6	4	5	4	5	3	4	31.7	28.4	27.1	29.0667	VC
261	PI-494405	Eragrostis	Eragrostis tef	Ethiopia	70.9	64	74	69.6333	33.1	47.8	53.4	44.8	5.317	8.686	5.55	6.5	27.783	39.114	47.85	38.2	206.375	240.03	226.06	224.2	59.69	68.58	60.96	63.1	6	8	12	8.66667	7	5	5	5.66667	5	4	4	4.33333	3	4	3	3.33333	34.1	34.3	30.1	32.8333	SL
262	PI-494406	Eragrostis	Eragrostis tef	Ethiopia	174.5	134.2	341.5	216.733	73.9	62.7	153.7	96.8	9.755	8.502	22.54	13.6	64.145	54.198	131.16	83.2	229.87	229.87	243.84	234.5	52.07	33.02	39.37	41.5	11	13	23	15.6667	6	6	5	5.66667	5	5	5	5	4	4	3	3.66667	24.4	23.8	26.3	24.8333	SL
263	PI-494407	Eragrostis	Eragrostis tef	Ethiopia	131.9	167.8	243.5	181.067	51.4	78.6	107.3	79.1	6.411	8.891	18.12	11.1	44.989	69.709	89.18	68	231.14	276.86	238.76	248.9	61.595	72.39	62.23	65.4	9	13	20	14	7	6	6	6.33333	4	4	5	4.33333	2	3	4	3	29	32	33.1	31.3667	SL
264	PI-494408	Eragrostis	Eragrostis tef	Ethiopia	94.6	155.9	393.3	214.6	38.4	70	162.9	90.4	5.592	18.822	43.9	22.8	32.808	51.178	119	67.7	200.66	196.85	208.28	201.9	43.815	38.1	36.83	39.6	10	14	32	18.6667	7	7	5	6.33333	5	6	4	5	4	5	3	4	22.3	23.4	23.3	23	SL
265	PI-494409	Eragrostis	Eragrostis tef	Ethiopia	68.2	141.4	245.3	151.633	27.3	73.3	127.2	75.9	3.732	14.015	34.16	17.3	23.568	59.285	93.04	58.6	167.64	219.71	236.22	207.9	63.5	69.215	54.61	62.4	10	18	18	15.3333	4	6	5	5	4	6	4	4.66667	2	4	3	3	31.8	27.7	26.6	28.7	VL
266	PI-494410	Eragrostis	Eragrostis tef	Ethiopia	160.6	188.1	55.5	134.733	68.7	77.8	16.2	54.2	8.171	10.441	0.82	6.5	60.529	67.359	15.38	47.8	209.55	215.9	180.34	201.9	39.37	33.02	29.21	33.9	14	11	12	12.3333	7	4	3	4.66667	7	4	2	4.33333	6	4	1	3.66667	23.2	26.4	33.5	27.7	C
267	PI-494411	Eragrostis	Eragrostis tef	Ethiopia	162.6	186	46.9	131.833	65.7	77.1	12	51.6	7.569	8.257	1.26	5.7	58.131	68.843	10.74	45.9	234.95	252.73	218.44	235.4	49.53	44.45	25.4	39.8	14	16	17	15.6667	6	5	4	5	6	4	3	4.33333	4	3	2	3	24.8	25.6	27.2	25.8667	C
268	PI-494412	Eragrostis	Eragrostis tef	Ethiopia	107.7	154.8	33.7	98.7333	39.8	53.9	7.7	33.8	4.773	4.299	0.78	3.3	35.027	49.601	6.92	30.5	178.435	207.01	147.32	177.6	44.45	31.75	22.86	33	6	13	7	8.66667	7	5	6	6	7	4	6	5.66667	6	3	5	4.66667	24.9	25.6	25.2	25.2333	C
269	PI-494413	Eragrostis	Eragrostis tef	Ethiopia	139.1	179	201.5	173.2	67.5	84.7	82.6	78.3	5.953	8.167	9.01	7.7	61.547	76.533	73.59	70.6	270.51	294.64	238.76	268	71.755	81.28	62.23	71.8	4	8	4	5.33333	7	6	5	6	6	4	5	5	4	4	4	4	30	29.4	30.4	29.9333	VC
270	PI-494414	Eragrostis	Eragrostis tef	Ethiopia	108.6	46.8	101.1	85.5	44.8	37.4	43.8	42	5.069	2.84	5.48	4.5	39.731	34.56	38.32	37.5	196.85	215.9	205.74	206.2	33.02	38.1	39.37	36.8	11	12	14	12.3333	6	5	6	5.66667	5	4	5	4.66667	5	4	4	4.33333	22.6	23.7	27.4	24.5667	VC
271	PI-494415	Eragrostis	Eragrostis tef	Ethiopia	70.2	90.7	112.1	91	33.6	41.5	44.1	39.7	13.059	10.568	16.64	13.4	20.541	30.932	27.46	26.3	172.72	190.5	160.02	174.4	44.45	49.53	33.02	42.3	9	15	23	15.6667	4	4	3	3.66667	4	3	2	3	3	2	1	2	24.7	22.1	25.2	24	VL
272	PI-494417	Eragrostis	Eragrostis tef	Ethiopia	123.2	153	191.7	155.967	48.8	62.2	64.7	58.6	5.627	9.909	8.52	8	43.173	52.291	56.18	50.5	230.505	239.395	250.19	240	35.56	35.56	35.56	35.6	11	9	13	11	7	6	4	5.66667	6	5	4	5	6	5	3	4.66667	21.6	25.6	26.5	24.5667	C
273	PI-494418	Eragrostis	Eragrostis tef	Ethiopia	137.2	154.4	122.2	137.933	55.1	62	40.5	52.5	6.42	9.014	4.03	6.5	48.68	52.986	36.47	46	180.34	215.9	209.55	201.9	49.53	33.02	41.91	41.5	12	11	16	13	8	5	3	5.33333	7	4	2	4.33333	6	3	1	3.33333	22.3	21.6	26.3	23.4	SL
274	PI-494419	Eragrostis	Eragrostis tef	Ethiopia	124.7	140.9	21.4	95.6667	48	48.8	4.5	33.8	6.31	7.01	0.52	4.6	41.69	41.79	3.98	29.2	220.345	208.28	209.55	212.7	36.83	49.53	41.91	42.8	12	13	9	11.3333	8	5	4	5.66667	6	4	3	4.33333	6	3	2	3.66667	22.6	25.6	24.8	24.3333	SL
275	PI-494420	Eragrostis	Eragrostis tef	Ethiopia	130.3	129.3	15.8	91.8	50.2	51.7	10.3	37.4	6.989	7.842	1.11	5.3	43.211	43.858	9.19	32.1	239.395	205.74	219.71	221.6	40.005	35.56	26.67	34.1	9	14	8	10.3333	5	7	4	5.33333	4	7	3	4.66667	3	5	2	3.33333	26.2	23.3	24.3	24.6	C
276	PI-494421	Eragrostis	Eragrostis tef	Ethiopia	130.4	115.4	51.9	99.2333	47.8	36	19.7	34.5	4.694	4.283	1.81	3.6	43.106	31.717	17.89	30.9	192.405	191.77	193.04	192.4	33.02	30.48	34.29	32.6	10	10	12	10.6667	5	7	5	5.66667	5	7	4	5.33333	4	7	3	4.66667	22.1	22.3	24.5	22.9667	C
277	PI-494422	Eragrostis	Eragrostis tef	Ethiopia	101.8	115.6	151.6	123	45.4	49.4	59	51.3	10.681	12.145	16.44	13.1	34.719	37.255	42.56	38.2	242.57	254	243.84	246.8	68.58	74.93	46.99	63.5	6	9	6	7	9	8	5	7.33333	6	6	4	5.33333	6	5	3	4.66667	27.8	26.8	28.6	27.7333	SL
278	PI-494423	Eragrostis	Eragrostis tef	Ethiopia	151.7	181.4	185.9	173	72.7	76.7	62.9	70.8	8.267	6.945	7.38	7.5	64.433	69.755	55.52	63.2	275.59	313.69	314.96	301.4	73.025	58.42	66.04	65.8	5	4	5	4.66667	7	7	5	6.33333	6	7	5	6	5	7	4	5.33333	30.5	29	31.1	30.2	VC
279	PI-494424	Eragrostis	Eragrostis tef	Ethiopia	128.1	104.4	33.9	88.8	53.4	26.2	7.7	29.1	9.842	2.426	0.65	4.3	43.558	23.774	7.05	24.8	272.415	153.67	132.08	186.1	39.37	55.88	10.16	35.1	9	13	7	9.66667	6	8	5	6.33333	6	6	5	5.66667	4	4	4	4	25.1	26.1	27.9	26.3667	SC
280	PI-494425	Eragrostis	Eragrostis tef	Ethiopia	165.1	172	263.2	200.1	77.4	78.1	104.5	86.7	11.903	16.891	14.54	14.4	65.497	61.209	89.96	72.2	309.88	266.7	276.86	284.5	57.785	60.96	63.5	60.7	14	16	12	14	4	6	5	5	6	5	4	5	5	5	3	4.33333	47.1	44	44.5	45.2	VL
281	PI-494426	Eragrostis	Eragrostis tef	Ethiopia	147.5	116.5	138.3	134.1	68.6	52.2	51.9	57.6	14.314	8.378	11.92	11.5	54.286	43.822	39.98	46	270.51	243.84	215.9	243.4	58.42	58.42	45.72	54.2	13	9	10	10.6667	8	5	4	5.66667	6	5	3	4.66667	5	4	2	3.66667	27.4	26.8	25.3	26.5	VL
282	PI-494427	Eragrostis	Eragrostis tef	Ethiopia	103.6	151.3	55.2	103.367	47.2	66.1	14.6	42.6	8.448	16.321	1.73	8.8	38.752	49.779	12.87	33.8	259.08	262.89	223.52	248.5	81.915	59.69	53.34	65	11	8	9	9.33333	8	7	5	6.66667	6	6	4	5.33333	6	6	3	5	33.8	28	35.7	32.5	L
283	PI-494428	Eragrostis	Eragrostis tef	Ethiopia	119.1	130.2	72.8	107.367	48.5	52.4	23.7	41.5	14.175	16.228	4.34	11.6	34.325	36.172	19.36	30	213.995	217.17	238.76	223.3	49.53	41.91	40.64	44	11	11	15	12.3333	10	8	6	8	6	8	5	6.33333	5	6	4	5	22.9	23	22.3	22.7333	SL
284	PI-494429	Eragrostis	Eragrostis tef	Ethiopia	91.2	110.8	17	73	32	39.2	3.1	24.8	4.856	6.085	0.43	3.8	27.144	33.115	2.67	21	217.17	215.9	186.69	206.6	46.355	38.1	27.94	37.5	14	12	6	10.6667	6	5	3	4.66667	6	4	2	4	5	3	1	3	23.9	22.8	22.4	23.0333	L
285	PI-494430	Eragrostis	Eragrostis tef	Ethiopia	123	129.7	66	106.233	42.8	49.7	20.5	37.7	6.716	13.216	3.64	7.9	36.084	36.484	16.86	29.8	248.285	236.22	238.76	241.1	73.66	55.88	53.34	61	5	7	7	6.33333	7	5	5	5.66667	6	4	4	4.66667	4	3	3	3.33333	25.3	28.1	28.9	27.4333	C
286	PI-494431	Eragrostis	Eragrostis tef	Ethiopia	101.4	104.8	190.3	132.167	34.4	46.3	75.7	52.1	5.766	12.202	17.73	11.9	28.634	34.098	57.97	40.2	240.665	223.52	247.65	237.3	72.39	62.865	53.34	62.9	5	6	17	9.33333	7	6	6	6.33333	6	5	5	5.33333	4	4	4	4	30.6	27.4	30.8	29.6	SL
287	PI-494432	Eragrostis	Eragrostis tef	Ethiopia	83.7	91.7	113.1	96.1667	33.5	40.2	47.8	40.5	7.159	10.845	10.36	9.5	26.341	29.355	37.44	31	231.775	245.11	256.54	244.5	72.39	67.31	55.88	65.2	6	4	8	6	6	5	4	5	5	4	4	4.33333	4	3	3	3.33333	31.9	29.6	32.8	31.4333	L
288	PI-494433	Eragrostis	Eragrostis tef	Ethiopia	137.1	134.2	202.1	157.8	46.2	56.5	96.4	66.4	6.256	12.115	23.61	14	39.944	44.385	72.79	52.4	227.33	246.38	261.62	245.1	60.96	55.88	41.91	52.9	8	11	13	10.6667	10	6	6	7.33333	9	6	5	6.66667	7	5	4	5.33333	32.1	31.8	34.9	32.9333	SL
289	PI-494434	Eragrostis	Eragrostis tef	Ethiopia	115.3	103.3	30.3	82.9667	44.9	54.2	11.2	36.8	7.844	15.257	2.46	8.5	37.056	38.943	8.74	28.2	271.145	226.06	193.04	230.1	62.23	45.72	22.86	43.6	9	15	8	10.6667	9	5	4	6	8	4	3	5	6	3	2	3.66667	31.1	21.7	22.1	24.9667	SL
290	PI-494435	Eragrostis	Eragrostis tef	Ethiopia	135.1	144.4	141.7	140.4	57.4	53.6	64.7	58.6	10.473	7.009	10.18	9.2	46.927	46.591	54.52	49.3	306.07	285.75	271.78	287.9	69.85	52.07	73.66	65.2	9	8	8	8.33333	4	8	5	5.66667	5	4	5	4.66667	4	4	4	4	27.1	25.2	26.3	26.2	C
291	PI-494436	Eragrostis	Eragrostis tef	Ethiopia	159.2	136.9	129.5	141.867	58.5	48.5	51.9	53	7.058	7.282	6.47	6.9	51.442	41.218	45.43	46	220.345	218.44	228.6	222.5	29.21	36.83	40.64	35.6	15	10	17	14	4	8	4	5.33333	4	8	3	5	3	8	2	4.33333	24.6	24.7	24.6	24.6333	C
292	PI-494437	Eragrostis	Eragrostis tef	Ethiopia	52.9	214.1	188.7	151.9	18.4	95.9	70	61.4	3.244	9.42	6.42	6.4	15.156	86.48	63.58	55.1	276.225	288.29	309.88	291.5	63.5	69.85	62.23	65.2	3	8	7	6	7	5	5	5.66667	5	5	5	5	5	4	4	4.33333	27.3	30.9	29.7	29.3	VC
293	PI-494438	Eragrostis	Eragrostis tef	Ethiopia	98.1	103	172.8	124.633	35	40.1	64.8	46.6	5.684	7.517	13.67	9	29.316	32.583	51.13	37.7	248.285	242.57	266.7	252.5	82.55	68.58	58.42	69.9	5	4	12	7	8	7	6	7	7	6	5	6	6	5	4	5	29.5	30.3	27.5	29.1	SL
294	PI-494439	Eragrostis	Eragrostis tef	Ethiopia	118.4	111.4	155.8	128.533	53.4	54.9	73.6	60.6	11.532	14.329	16.59	14.2	41.868	40.571	57.01	46.5	266.7	213.36	234.95	238.3	54.61	50.8	39.37	48.3	9	15	16	13.3333	9	5	5	6.33333	7	4	4	5	6	3	3	4	30	23.8	24.1	25.9667	VL
295	PI-494440	Eragrostis	Eragrostis tef	Ethiopia	84.7	75.5	45.9	68.7	38.9	32.6	21.1	30.9	8.254	9.023	3.79	7	30.646	23.577	17.31	23.8	243.84	255.27	251.46	250.2	76.2	48.26	63.5	62.7	6	7	4	5.66667	6	4	5	5	4	4	5	4.33333	4	4	3	3.66667	33.8	32.8	29.7	32.1	SL
296	PI-494441	Eragrostis	Eragrostis tef	Ethiopia	115.7	96.6	45.1	85.8	45.2	41.1	15.7	34	11.685	10.09	2.33	8	33.515	31.01	13.37	26	249.555	229.87	241.3	240.2	73.025	64.77	58.42	65.4	5	8	7	6.66667	6	6	5	5.66667	5	6	4	5	4	4	3	3.66667	36.3	33	31	33.4333	SL
297	PI-494442	Eragrostis	Eragrostis tef	Ethiopia	88.1	93.1	48.1	76.4333	31.1	37.8	16	28.3	7.874	8.863	2.7	6.5	23.226	28.937	13.3	21.8	237.49	236.22	254	242.6	60.325	62.23	62.23	61.6	6	7	5	6	5	10	7	7.33333	4	9	6	6.33333	4	7	5	5.33333	36.6	33.1	30.6	33.4333	L
298	PI-494443	Eragrostis	Eragrostis tef	Ethiopia	128.7	118.4	31.2	92.7667	44.3	46.1	9.5	33.3	3.644	10.144	1.03	4.9	40.656	35.956	8.47	28.4	229.235	209.55	227.33	222	35.56	26.035	31.75	31.1	8	6	6	6.66667	9	8	5	7.33333	7	8	4	6.33333	6	7	3	5.33333	25.2	25.2	26.2	25.5333	SL
299	PI-494444	Eragrostis	Eragrostis tef	Ethiopia	125.6	101.4	155.4	127.467	51.4	49.5	60	53.6	12.502	12.567	12.85	12.6	38.898	36.933	47.15	41	267.335	260.35	251.46	259.7	66.04	54.61	52.07	57.6	10	11	16	12.3333	8	9	6	7.66667	7	7	6	6.66667	6	4	5	5	34.6	34.9	34.4	34.6333	L
300	PI-494445	Eragrostis	Eragrostis tef	Ethiopia	137.1	113.2	193.3	147.867	65.6	64.4	93.9	74.6	12.659	14.789	21.25	16.2	52.941	49.611	72.65	58.4	233.68	224.79	215.9	224.8	43.18	39.37	48.26	43.6	14	19	15	16	6	6	4	5.33333	4	5	3	4	3	4	2	3	25.7	22.1	25.1	24.3	VL
301	PI-494446	Eragrostis	Eragrostis tef	Ethiopia	139.6	81.3	153.2	124.7	64.1	57.7	65.1	62.3	13.174	13.839	14.04	13.7	50.926	43.861	51.06	48.6	229.87	215.9	223.52	223.1	41.91	38.1	36.83	38.9	22	14	22	19.3333	4	5	3	4	4	4	2	3.33333	3	4	1	2.66667	29.2	29.6	27.8	28.8667	VL
302	PI-494447	Eragrostis	Eragrostis tef	Ethiopia	148.3	127.8	133.3	136.467	58.4	53	51.8	54.4	11.695	16.137	11.76	13.2	46.705	36.863	40.04	41.2	252.095	234.95	265.43	250.8	66.04	52.07	52.07	56.7	11	5	11	9	6	7	5	6	6	6	4	5.33333	4	4	2	3.33333	33	33.2	36.5	34.2333	VL
303	PI-494448	Eragrostis	Eragrostis tef	Ethiopia	154.2	136.7	119.8	136.9	63.4	63.5	44.5	57.1	15.502	20.452	11.95	16	47.898	43.048	32.55	41.2	244.475	257.81	248.92	250.4	69.215	72.39	54.61	65.4	7	10	10	9	6	4	5	5	5	4	4	4.33333	5	3	3	3.66667	31.8	32.5	28.1	30.8	VL
304	PI-494449	Eragrostis	Eragrostis tef	Ethiopia	163.8	122.6	129.8	138.733	62.8	52.4	46.3	53.8	13.333	15.875	9.56	12.9	49.467	36.525	36.74	40.9	254	247.65	271.78	257.8	67.31	60.96	56.515	61.6	8	10	12	10	5	4	5	4.66667	4	4	4	4	3	2	3	2.66667	30.7	35	33.1	32.9333	VL
305	PI-494450	Eragrostis	Eragrostis tef	Ethiopia	182.1	132.5	183.5	166.033	77.9	63.1	79.8	73.6	12.772	16.155	16.95	15.3	65.128	46.945	62.85	58.3	269.24	276.86	279.4	275.2	78.74	81.28	57.15	72.4	11	7	13	10.3333	7	5	5	5.66667	6	6	5	5.66667	5	5	3	4.33333	38.9	35.7	35.5	36.7	VL
306	PI-494451	Eragrostis	Eragrostis tef	Ethiopia	119.5	120.9	62.3	100.9	44.5	50.4	28	41	6.698	14.342	4.91	8.7	37.802	36.058	23.09	32.3	238.76	248.92	226.06	237.9	67.31	60.96	44.45	57.6	8	12	6	8.66667	9	6	5	6.66667	7	5	4	5.33333	7	4	3	4.66667	31.2	32.4	29.6	31.0667	C
307	PI-494452	Eragrostis	Eragrostis tef	Ethiopia	179.7	169.8	211.4	186.967	74.9	79.4	81	78.4	6.684	7.963	8.58	7.7	68.216	71.437	72.42	70.7	284.48	309.88	365.76	320	77.47	76.2	53.34	69	5	5	7	5.66667	5	4	5	4.66667	5	3	5	4.33333	4	3	3	3.33333	31.6	30.3	29.7	30.5333	VC
308	PI-494453	Eragrostis	Eragrostis tef	Ethiopia	169.3	166.7	185.1	173.7	77.2	86	101.7	88.3	11.43	18.084	21.83	17.1	65.77	67.916	79.87	71.2	243.205	257.81	279.4	260.1	57.15	53.34	57.15	55.9	14	8	20	14	8	7	5	6.66667	5	7	4	5.33333	4	5	3	4	24.5	26.5	25.2	25.4	L
309	PI-494454	Eragrostis	Eragrostis tef	Ethiopia	102.7	114	24.7	80.4667	28.7	43	11.9	27.9	3.357	7.63	0.96	4	25.343	35.37	10.94	23.9	160.02	198.12	175.26	177.8	24.13	33.02	21.59	26.2	13	8	8	9.66667	5	8	3	5.33333	4	7	2	4.33333	4	5	1	3.33333	25.2	28.3	25.3	26.2667	C
310	PI-494455	Eragrostis	Eragrostis tef	Ethiopia	143.5	53.7	92.4	96.5333	59.5	44.9	47.2	50.5	15.48	9.052	9.06	11.2	44.02	35.848	38.14	39.3	246.38	213.36	233.68	231.1	57.15	44.45	62.23	54.6	8	16	13	12.3333	8	5	5	6	6	4	4	4.66667	5	3	3	3.66667	30.1	20.2	32.5	27.6	L
311	PI-494456	Eragrostis	Eragrostis tef	Ethiopia	186.7	153.2	249.1	196.333	88.8	68.9	104.6	87.4	27.402	21.09	18.31	22.3	61.398	47.81	86.29	65.2	233.68	231.14	223.52	229.4	73.66	64.77	44.45	61	17	11	21	16.3333	4	5	4	4.33333	4	5	3	4	2	3	2	2.33333	36.8	35.5	28.3	33.5333	VL
312	PI-494457	Eragrostis	Eragrostis tef	Ethiopia	118.3	110.3	63.5	97.3667	34.2	44.3	30	36.2	2.48	9.583	1.83	4.6	31.72	34.717	28.17	31.5	228.6	238.76	203.2	223.5	38.1	38.1	33.02	36.4	16	14	24	18	5	6	3	4.66667	4	5	2	3.66667	4	4	1	3	23.5	23.9	25.1	24.1667	C
313	PI-494458	Eragrostis	Eragrostis tef	Ethiopia	94	97.3	122.8	104.7	32.1	38.7	49.1	40	4.894	6.624	8.64	6.7	27.206	32.076	40.46	33.2	241.3	266.7	226.06	244.7	39.37	39.37	38.1	38.9	6	7	9	7.33333	7	5	4	5.33333	5	5	3	4.33333	4	4	2	3.33333	22.9	25.9	25.7	24.8333	SL
314	PI-494459	Eragrostis	Eragrostis tef	Ethiopia	141.9	145.2	44.2	110.433	51.9	60.4	13.8	42	5.521	11.453	1.12	6	46.379	48.947	12.68	36	233.68	240.03	261.62	245.1	34.29	34.29	30.48	33	11	10	7	9.33333	7	7	3	5.66667	6	7	2	5	4	6	1	3.66667	23.6	27.1	23.3	24.6667	SL
315	PI-494460	Eragrostis	Eragrostis tef	Ethiopia	126.8	112.4	61.3	100.167	49.1	45.4	21.2	38.6	6.416	8.112	2.43	5.7	42.684	37.288	18.77	32.9	217.17	229.87	238.76	228.6	39.37	39.37	35.56	38.1	12	12	12	12	7	9	4	6.66667	6	8	3	5.66667	5	7	2	4.66667	25.5	25.3	24.4	25.0667	SL
316	PI-494461	Eragrostis	Eragrostis tef	Ethiopia	143.2	86.5	88.8	106.167	56.6	33	34.4	41.3	9.657	7.938	8.05	8.5	46.943	25.062	26.35	32.8	238.76	243.84	254	245.5	60.96	50.8	45.72	52.5	12	7	10	9.66667	12	7	7	8.66667	9	8	6	7.66667	8	7	5	6.66667	34.7	31.7	33.3	33.2333	SL
317	PI-494462	Eragrostis	Eragrostis tef	Ethiopia	102.6	110	26.3	79.6333	30.6	37.5	7.3	25.1	5.828	1.198	0.77	2.6	24.772	36.302	6.53	22.5	244.475	213.36	236.22	231.4	59.69	25.4	40.64	41.9	4	9	4	5.66667	9	8	4	7	5	7	3	5	4	6	2	4	28.7	31.1	27.5	29.1	L
318	PI-494463	Eragrostis	Eragrostis tef	Ethiopia	206.4	183.8	140.2	176.8	76.6	82.2	67.9	75.6	1.353	8.093	2.27	3.9	75.247	74.107	65.63	71.7	311.15	336.55	365.76	337.8	73.66	68.58	66.04	69.4	6	7	6	6.33333	5	4	4	4.33333	4	4	3	3.66667	3	3	2	2.66667	26.9	30.1	31.2	29.4	L
319	PI-494464	Eragrostis	Eragrostis tef	Ethiopia	87.6	142.5	19.3	83.1333	31.4	64	12.5	36	7.43	11.485	0.98	6.6	23.97	52.515	11.52	29.3	241.3	251.46	227.33	240	60.96	78.74	53.34	64.3	6	12	8	8.66667	6	10	4	6.66667	5	7	3	5	4	6	2	4	28.9	35.2	30	31.3667	L
320	PI-494465	Eragrostis	Eragrostis tef	Ethiopia	120.9	104.8	17.2	80.9667	59.2	42.2	7.2	36.2	7.714	5.25	0.42	4.5	51.486	36.95	6.78	31.7	247.65	215.9	127	196.9	44.45	40.64	20.32	35.1	14	12	11	12.3333	5	10	3	6	4	7	2	4.33333	3	6	1	3.33333	23.3	25.8	21.8	23.6333	SL
321	PI-494466	Eragrostis	Eragrostis tef	Ethiopia	41.6	35	28.9	35.1667	27.5	14.1	10	17.2	1.234	2.768	0.46	1.5	26.266	11.332	9.54	15.7	200.025	215.265	127	180.8	34.29	43.18	22.86	33.4	14	8	16	12.6667	7	5	3	5	6	5	2	4.33333	4	4	1	3	22.5	24.3	23.1	23.3	C
322	PI-494467	Eragrostis	Eragrostis tef	Ethiopia	166.5	156.1	200.1	174.233	72	77.7	82	77.2	10.57	17.777	14.22	14.2	61.43	59.923	67.78	63	271.78	256.54	243.84	257.4	60.96	57.785	49.53	56.1	10	14	13	12.3333	7	5	4	5.33333	4	5	3	4	4	4	2	3.33333	23.5	25.4	25.6	24.8333	VL
323	PI-494468	Eragrostis	Eragrostis tef	Ethiopia	115.9	142.3	160.6	139.6	47.3	68.9	62.5	59.6	10.278	14.771	16.51	13.9	37.022	54.129	45.99	45.7	260.35	292.1	273.05	275.2	61.595	65.405	60.96	62.7	10	10	10	10	6	5	5	5.33333	5	4	4	4.33333	4	3	3	3.33333	28.4	29.2	27.8	28.4667	L
324	PI-494469	Eragrostis	Eragrostis tef	Ethiopia	171.8	120.9	273.1	188.6	73.8	56.5	116	82.1	8.93	10.772	17.71	12.5	64.87	45.728	98.29	69.6	287.02	254	337.82	292.9	60.96	60.96	60.96	61	10	15	12	12.3333	5	5	4	4.66667	4	4	3	3.66667	4	3	2	3	47.4	40.4	43.9	43.9	VL
325	PI-494470	Eragrostis	Eragrostis tef	Ethiopia	86.2	75	33.1	64.7667	27	31.3	17.6	25.3	4.376	9.315	1.89	5.2	22.624	21.985	15.71	20.1	223.52	241.3	238.76	234.5	73.025	57.15	45.72	58.6	8	5	5	6	8	6	5	6.33333	7	7	4	6	5	4	3	4	29.1	32.4	27.8	29.7667	SL
326	PI-494471	Eragrostis	Eragrostis tef	Ethiopia	126.2	90.6	98.3	105.033	56.6	37.3	39.2	44.4	8.055	5.59	6.09	6.6	48.545	31.71	33.11	37.8	267.97	269.24	255.27	264.2	68.58	66.04	55.88	63.5	8	8	12	9.33333	6	10	6	7.33333	6	10	6	7.33333	6	9	5	6.66667	35.5	35.1	31.9	34.1667	C
327	PI-494472	Eragrostis	Eragrostis tef	Ethiopia	150.2	135.6	183.8	156.533	58.1	49.9	73.3	60.4	9.859	8.957	15.19	11.3	48.241	40.943	58.11	49.1	270.51	280.035	243.84	264.8	82.55	70.485	58.42	70.5	8	7	14	9.66667	6	6	7	6.33333	5	5	6	5.33333	5	5	5	5	30.3	29.2	27.8	29.1	C
328	PI-494473	Eragrostis	Eragrostis tef	Ethiopia	163.2	161	126.4	150.2	71.8	75.9	44.2	64	14.35	14.252	8.11	12.2	57.45	61.648	36.09	51.7	258.445	260.35	259.08	259.3	62.23	48.26	48.26	52.9	11	12	12	11.6667	6	5	5	5.33333	5	4	4	4.33333	3	3	3	3	36.5	35.2	36.3	36	L
329	PI-494474	Eragrostis	Eragrostis tef	Ethiopia	165.1	193.1	152.9	170.367	62	85.4	49.4	65.6	8.805	14.654	5.94	9.8	53.195	70.746	43.46	55.8	260.985	256.54	269.24	262.3	60.325	68.58	48.26	59.1	14	13	13	13.3333	5	5	4	4.66667	6	4	4	4.66667	4	3	3	3.33333	26.5	23.9	26.3	25.5667	VC
330	PI-494475	Eragrostis	Eragrostis tef	Ethiopia	103.8	137.1	184.3	141.733	46.3	78.9	81.7	69	7.429	24.221	17.45	16.4	38.871	54.679	64.25	52.6	236.22	252.73	236.22	241.7	69.85	63.5	50.8	61.4	10	11	18	13	6	7	5	6	3	6	4	4.33333	2	3	3	2.66667	28.3	35.3	33.7	32.4333	L
331	PI-494476	Eragrostis	Eragrostis tef	Ethiopia	127.2	206.7	199.7	177.867	63.9	93.2	82.9	80	15.74	7.722	10.43	11.3	48.16	85.478	72.47	68.7	250.19	304.8	289.56	281.5	72.39	63.5	71.12	69	12	10	8	10	7	5	5	5.66667	6	7	4	5.66667	5	7	4	5.33333	25.4	30.3	29.6	28.4333	C
332	PI-494477	Eragrostis	Eragrostis tef	Ethiopia	119	141.6	62.5	107.7	38.5	57.4	24	40	5.952	13.185	5	8	32.548	44.215	19	31.9	229.87	241.3	243.84	238.3	63.5	71.12	55.88	63.5	6	9	9	8	5	8	5	6	4	6	4	4.66667	4	5	3	4	28.3	28.5	28.3	28.3667	C
333	PI-494478	Eragrostis	Eragrostis tef	Ethiopia	94.8	73	34.1	67.3	43.3	38	14.7	32	11.542	11.889	4	9.1	31.758	26.111	10.7	22.9	254	248.92	281.94	261.6	57.15	78.74	50.8	62.2	10	8	7	8.33333	4	5	5	4.66667	4	4	4	4	2	3	3	2.66667	26.4	24.5	27.1	26	L
334	PI-494479	Eragrostis	Eragrostis tef	Ethiopia	109.3	46.1	300.1	151.833	38.4	19.7	143.4	67.2	1.918	5.174	5.15	4.1	36.482	14.526	138.25	63.1	269.875	271.78	330.2	290.6	72.39	66.04	86.36	74.9	6	3	12	7	5	5	4	4.66667	4	4	3	3.66667	3	3	2	2.66667	29.4	32.1	33.8	31.7667	C
335	PI-494480	Eragrostis	Eragrostis tef	Ethiopia	111.5	50.2	24.6	62.1	39.6	13.5	19.9	24.3	5.745	2.658	1.97	3.5	33.855	10.842	17.93	20.9	204.47	190.5	208.28	201.1	43.18	31.75	36.83	37.3	15	10	16	13.6667	7	4	5	5.33333	6	4	4	4.66667	5	3	3	3.66667	22.8	20.1	20.2	21.0333	C
336	PI-494481	Eragrostis	Eragrostis tef	Ethiopia	175.7	121.9	44.3	113.967	63.3	44.3	19	42.2	9.749	7.966	2.02	6.6	53.551	36.334	16.98	35.6	236.22	219.71	238.76	231.6	44.45	40.64	30.48	38.5	13	11	9	11	5	8	6	6.33333	5	6	5	5.33333	4	5	4	4.33333	26.6	24.5	22.5	24.5333	SL
337	PI-494482	Eragrostis	Eragrostis tef	Ethiopia	42.5	140.5	132.5	105.167	9.9	49.5	58.2	39.2	0.968	9	7.68	5.9	8.932	40.5	50.52	33.3	209.55	257.81	241.3	236.2	54.61	78.74	60.96	64.8	5	14	15	11.3333	7	6	6	6.33333	6	6	5	5.66667	1	5	6	4	27.5	34.2	34.2	31.9667	SL
338	PI-494483	Eragrostis	Eragrostis tef	Ethiopia	96.6	101.4	119.1	105.7	41.5	51.1	54.3	49	11.616	14.125	9.81	11.9	29.884	36.975	44.49	37.1	240.03	265.43	248.92	251.5	52.07	52.07	55.88	53.3	7	10	12	9.66667	5	5	6	5.33333	5	4	5	4.66667	3	4	4	3.66667	25.9	27.8	24.6	26.1	L
339	PI-494484	Eragrostis	Eragrostis tef	Ethiopia	72.2	106.3	92.6	90.3667	34.8	48.2	32.2	38.4	5.6	7.037	6	6.2	29.2	41.163	26.2	32.2	271.78	237.49	252.73	254	54.61	69.85	58.42	61	3	7	10	6.66667	5	5	4	4.66667	4	5	3	4	3	4	2	3	29.6	33.3	31.7	31.5333	SL
340	PI-494485	Eragrostis	Eragrostis tef	Ethiopia	146.1	203.8	224.9	191.6	52.9	83.6	97.9	78.1	6.762	14.295	12.15	11.1	46.138	69.305	85.75	67.1	264.16	267.97	304.8	279	80.645	83.82	55.88	73.4	8	9	12	9.66667	6	6	5	5.66667	5	5	4	4.66667	4	4	3	3.66667	31.9	31.2	34.3	32.4667	C
341	PI-494486	Eragrostis	Eragrostis tef	Ethiopia	133	140.4	148.4	140.6	57.6	54.1	60.6	57.4	6.547	7.979	10.37	8.3	51.053	46.121	50.23	49.1	251.46	256.54	248.92	252.3	77.47	45.72	60.325	61.2	13	17	17	15.6667	6	6	5	5.66667	6	5	4	5	4	4	3	3.66667	29	31.9	31.1	30.6667	C
342	PI-494487	Eragrostis	Eragrostis tef	Ethiopia	107.8	139.7	76.6	108.033	45.8	55.2	33.7	44.9	7.4	10.725	1.9	6.7	38.4	44.475	31.8	38.2	255.27	261.62	243.84	253.6	57.785	62.23	54.61	58.2	5	10	15	10	7	8	6	7	6	6	5	5.66667	4	6	4	4.66667	36.1	34.7	32.8	34.5333	C
343	PI-494488	Eragrostis	Eragrostis tef	Ethiopia	125	147.7	141.7	138.133	53.6	60.2	52.6	55.5	8.78	8.96	6.87	8.2	44.82	51.24	45.73	47.3	262.89	297.18	259.08	273.1	88.9	104.14	71.12	88.1	10	11	13	11.3333	5	6	7	6	5	5	6	5.33333	4	5	5	4.66667	35.2	36.4	35.3	35.6333	C
344	PI-494489	Eragrostis	Eragrostis tef	Ethiopia	106	111.1	125.4	114.167	44.8	36.5	60.1	47.1	9.436	5.584	9.76	8.3	35.364	30.916	50.34	38.9	227.965	259.08	261.62	249.6	63.5	55.88	63.5	61	6	9	12	9	7	8	5	6.66667	7	6	5	6	5	4	4	4.33333	36.8	33.1	34.7	34.8667	C
345	PI-494490	Eragrostis	Eragrostis tef	Ethiopia	123.2	103.5	139.9	122.2	51.6	39.7	69.9	53.7	11.779	7.88	11.67	10.4	39.821	31.82	58.23	43.3	250.19	271.78	265.43	262.5	83.82	93.98	62.23	80	8	6	13	9	5	7	6	6	4	4	5	4.33333	4	3	4	3.66667	36.2	32.2	33.3	33.9	SL
346	PI-494491	Eragrostis	Eragrostis tef	Ethiopia	102.9	110.3	148.1	120.433	44.1	46.3	59.9	50.1	11.121	13.765	13.26	12.7	32.979	32.535	46.64	37.4	255.27	250.19	269.24	258.2	72.39	68.58	50.8	63.9	12	9	14	11.6667	7	5	5	5.66667	5	4	4	4.33333	4	3	3	3.33333	29.1	28.5	28.9	28.8333	L
347	PI-494492	Eragrostis	Eragrostis tef	Ethiopia	123.9	130.1	182.3	145.433	54.1	50.5	81.8	62.1	11.316	11.03	16.87	13.1	42.784	39.47	64.93	49.1	256.54	289.56	251.46	265.9	71.755	53.34	58.42	61.2	8	6	14	9.33333	4	7	4	5	4	5	3	4	2	3	2	2.33333	32.1	31.1	34.5	32.5667	VL
348	PI-494493	Eragrostis	Eragrostis tef	Ethiopia	163.45	129.5	197.4	163.45	70.95	55.3	86.6	71	17.5415	16.363	18.72	17.5	53.4085	38.937	67.88	53.4	259.08	264.16	254	259.1	60.96	48.26	73.66	61	10	7	13	10	7.5	9	6	7.5	6	7	5	6	4.5	5	4	4.5		37	30.4	33.7
349	PI-494494	Eragrostis	Eragrostis tef	Ethiopia	91.9	160.6	162.9	138.467	40	65.7	60.6	55.4	8.607	13.319	11.25	11.1	31.393	52.381	49.35	44.4	233.68	264.16	243.84	247.2	81.915	82.55	63.5	76	5	11	10	8.66667	7	5	7	6.33333	7	5	6	6	5	4	5	4.66667	33.5	36.5	35.7	35.2333	C
350	PI-524433	Eragrostis	Eragrostis tef	Ethiopia	133.8	154.8	142.1	143.567	48	56.5	54.7	53.1	7.241	10.383	8.89	8.8	40.759	46.117	45.81	44.2	222.25	209.55	205.74	212.5	52.07	43.18	33.02	42.8	12	11	21	14.6667	7	6	5	6	7	7	4	6	5	6	3	4.66667	27.6	27.9	26.5	27.3333	C
351	PI-524434	Eragrostis	Eragrostis tef	Ethiopia	124.9	161.4	49.3	111.867	57	60.5	13.6	43.7	11.296	15.047	2.28	9.5	45.704	45.453	11.32	34.2	213.36	217.17	238.76	223.1	63.5	58.42	53.34	58.4	12	11	19	14	5	5	5	5	3	4	4	3.66667	2	3	3	2.66667	28.8	28.3	29.5	28.8667	VC
352	PI-524435	Eragrostis	Eragrostis tef	Ethiopia	103.4	124.8	186.1	138.1	38	47.7	76.7	54.1	6.345	9.818	19.48	11.9	31.655	37.882	57.22	42.3	257.81	287.02	241.3	262	82.55	78.74	63.5	74.9	5	6	6	5.66667	7	6	5	6	6	5	4	5	5	4	3	4	28.7	26.8	27.9	27.8	SL
353	PI-524436	Eragrostis	Eragrostis tef	Ethiopia	116	139.9	240.9	165.6	46.3	54.1	94.5	65	11.496	12.555	15.39	13.1	34.804	41.545	79.11	51.8	276.86	276.86	266.7	273.5	83.185	91.44	74.93	83.2	6	6	11	7.66667	7	11	5	7.66667	6	8	4	6	5	4	3	4	34	33.8	32.6	33.4667	VL
354	PI-524437	Eragrostis	Eragrostis tef	Ethiopia	53.9	157.9	157.8	123.2	16.3	65	53.5	44.9	1.898	12.763	4.65	6.4	14.402	52.237	48.85	38.5	255.27	264.16	271.78	263.7	78.74	83.82	60.96	74.5	4	11	13	9.33333	6	4	5	5	4	5	4	4.33333	2	3	3	2.66667	40	40.2	38.6	39.6	SL
355	PI-524438	Eragrostis	Eragrostis tef	Ethiopia	107.7	71.5	50.1	76.4333	49.7	24.4	23.6	32.6	10.265	5.909	3.89	6.7	39.435	18.491	19.71	25.9	213.36	226.06	231.14	223.5	50.8	34.29	44.45	43.2	16	23	18	19	4	4	5	4.33333	2	3	4	3	2	2	3	2.33333	25.6	26.1	26.4	26.0333	VL
356	PI-524439	Eragrostis	Eragrostis tef	Ethiopia	133.7	137.1	95.4	122.067	53.7	56.4	30.1	46.7	12.674	9.777	1.53	8	41.026	46.623	28.57	38.7	203.835	236.22	261.62	233.9	63.5	66.04	45.72	58.4	15	9	11	11.6667	5	5	5	5	3	4	4	3.66667	3	4	3	3.33333	30.5	33.1	27	30.2	L
357	PI-524440	Eragrostis	Eragrostis tef	Ethiopia	62.6	49.6	57.7	56.6333	22.5	13.8	21.5	19.3	4.662	4.356	3.62	4.2	17.838	9.444	17.88	15.1	228.6	226.06	182.88	212.5	36.83	19.05	38.1	31.3	15	10	18	14.3333	5	3	3	3.66667	4	3	2	3	4	2	1	2.33333	26.7	24.6	24.5	25.2667	VL
358	PI-524441	Eragrostis	Eragrostis tef	Ethiopia	125.3	166.4	100.9	130.867	47.8	63.4	39.5	50.2	9.609	17.457	6.27	11.1	38.191	45.943	33.23	39.1	232.41	252.73	231.14	238.8	68.58	53.34	53.34	58.4	7	8	10	8.33333	4	6	5	5	4	5	4	4.33333	3	4	3	3.33333	26.8	26.7	27.6	27.0333	VC
359	PI-524442	Eragrostis	Eragrostis tef	Ethiopia	125.5	155.4	211.8	164.233	51.2	67.6	79.9	66.2	12.652	17.953	19.24	16.6	38.548	49.647	60.66	49.6	233.045	269.24	228.6	243.6	54.61	44.45	43.18	47.4	13	10	12	11.6667	5	9	5	6.33333	4	8	4	5.33333	2	5	3	3.33333	35.4	36.2	35.4	35.6667	VL
360	PI-524443	Eragrostis	Eragrostis tef	Ethiopia	134.6	158.8	198.7	164.033	59.6	56.5	65.8	60.6	9.825	9.087	10.66	9.9	49.775	47.413	55.14	50.8	232.41	222.25	218.44	224.4	74.295	69.85	63.5	69.2	9	10	13	10.6667	6	6	6	6	4	6	6	5.33333	4	5	5	4.66667	27.3	33.2	28.4	29.6333	C
361	PI-524444	Eragrostis	Eragrostis tef	Ethiopia	160.3	134	243.4	179.233	64	51.7	85.4	67	7.825	10.513	11.69	10	56.175	41.187	73.71	57	227.33	236.22	226.06	229.9	60.96	55.88	43.18	53.3	13	9	19	13.6667	7	8	5	6.66667	6	9	4	6.33333	6	8	3	5.66667	31	33.9	21.33	28.7433	SL
362	PI-524445	Eragrostis	Eragrostis tef	Ethiopia	62.6	65.5	88.4	72.1667	28.4	23.2	42.2	31.3	9.156	7.278	13.43	10	19.244	15.922	28.77	21.3	210.82	187.96	209.55	202.8	54.61	30.48	36.83	40.6	7	6	10	7.66667	9	4	6	6.33333	6	3	5	4.66667	4	2	2	2.66667	23.6	18.9	20.8	21.1	VL
363	PI-524446	Eragrostis	Eragrostis tef	Ethiopia	95.1	118.5	69.5	94.3667	35.4	43.7	29.7	36.3	9.935	14.56	6.25	10.2	25.465	29.14	23.45	26	213.36	218.44	215.9	215.9	60.325	48.26	41.91	50.2	6	5	9	6.66667	6	8	5	6.33333	6	6	4	5.33333	4	6	2	4	38.1	35.4	38.5	37.3333	SL
364	PI-557456	Eragrostis	Eragrostis tef	Ethiopia	156.3	95.1	97.5	116.3	60.5	28.5	39.5	42.8	11.289	3.801	6.07	7.1	49.211	24.699	33.43	35.8	251.46	228.6	267.97	249.3	74.93	55.88	63.5	64.8	16	7	16	13	7	7	5	6.33333	4	5	4	4.33333	3	4	3	3.33333	32.1	28.1	28.6	29.6	L
365	PI-557457	Eragrostis	Eragrostis tef	Ethiopia	114.6	94.6	64.1	91.1	44	30.2	30.4	34.9	10.508	10.579	6.89	9.3	33.492	19.621	23.51	25.5	217.17	215.9	195.58	209.6	60.96	53.34	41.91	52.1	10	8	18	12	6	5	6	5.66667	5	6	5	5.33333	4	4	4	4	29.9	29.6	27.8	29.1	VL
366	PI-595198	Eragrostis	Eragrostis tef	United States	24.1	20.5	27.7	24.1	9.7	5.6	13.8	9.7	2.378	2.636	2.12	2.4	7.322	2.964	11.68	7.3	116.84	119.38	114.3	116.8	41.275	43.18	39.37	41.3	13.5	8	19	13.5	3.5	3	4	3.5	3	3	3	3	2	2	2	2		20.1	19.3	19.7
367	PI-618761	Eragrostis	Eragrostis tef	Yemen	79.3	20.4	15.7	38.4667	26.4	3	12	13.8	5.706	1.318	1.21	2.7	20.694	1.682	10.79	11.1	177.8	152.4	104.14	144.8	49.53	41.91	34.29	41.9	17	4	21	14	6	2	3	3.66667	5	2	2	3	4	1	1	2	21.1	14.9	27.1	21.0333	L
368	Dessie	Eragrostis	Eragrostis tef	Ethiopia	104.1	126.5	170.833	133.811	36.9667	47.7667	62.6333	49.1	8.526	12.1027	12.1067	10.9	28.4407	35.664	50.5267	38.2	206.375	222.462	191.77	206.9	56.3033	56.7267	48.0483	53.7	11.6667	13.3333	29.6667	18.2222	6	5.33333	5.33333	5.55556	5	4.33333	4.33333	4.55556	4.33333	3.33333	3.33333	3.66667	25.4667	27.1333	23.5667	25.3889	VL
	1Shading indicates accessions with multiple seed colors noted following replicated single seed plantings.
[truncated: 24 more columns]

## Sheet: All_dataset_refined
No.	Accession	Fresh Weight (g)				Dry Weight (g)				Seed Mass (g)				Straw Weight (g)				Plant Height (cm)				Panicle Length (cm)				Tiller Count				Floret Distribution_top				Floret Distribution_Middle				Floret Distribution_bottom				Hundred-seed weight (mg)				Panicle Form
		Rep_I	Rep_II	Rep_III	Mean	Rep_I	Rep_II	Rep_III	Mean	Rep_I	Rep_II	Rep_III	Mean	Rep_I	Rep_II	Rep_III	Mean	Rep_I	Rep_II	Rep_III	Mean	Rep_I	Rep_II	Rep_III	Mean	Rep_I	Rep_II	Rep_III	Mean	Rep_I	Rep_II	Rep_III	Mean	Rep_I	Rep_II	Rep_III	Mean	Rep_I	Rep_II	Rep_III	Mean	Rep_I	Rep_II	Rep_III	Mean	Rep_I	Rep_II	Rep_III	Mean
1	PI-193508	148.4	118.3	163	143.233	74.1	44.6	80.1	66.2667	10.859	8.516	21.15	13.5083	63.241	36.084	58.95	52.7583	221.615	228.6	205.74	218.7	61.595	57.15	52.07	56.9	25	8	18	17	7	5	5	5.66667	5	4	5	4.66667	4	2	4	3.33333	5.33333	3.66667	4.66667	4.55556	28	27.3	31.5	28.9333
2	PI-193510	83.4	210.6	237.6	177.2	44.7	80.5	105.3	76.8333	4.733	14.59	24.61	14.6443	39.967	65.91	80.69	62.189	170.18	243.84	257.81	223.9	66.04	83.82	53.34	67.7	25	15	14	18	6	8	6	6.66667	4	6	5	5	3	4	4	3.66667	4.33333	6	5	5.11111	26.5	27.8	35.5	29.9333
3	PI-193511	193.2	164.9	269.4	209.167	103.8	65.1	149	105.967	10.201	9.413	36.76	18.7913	93.599	55.687	112.24	87.1753	234.95	248.285	271.78	251.7	59.055	51.435	52.705	54.4	28	13	19	20	6	6	5	5.66667	5	4	4	4.33333	4	3	3	3.33333	5	4.33333	4	4.44444	21.1	22.9	25.3	23.1
4	PI-193513	182.4	148.3	268.5	199.733	82.1	63.5	124.9	90.1667	10.371	13.05	29.53	17.6503	71.729	50.45	95.37	72.5163	227.33	231.14	224.79	227.8	54.61	56.515	43.18	51.4	23	14	29	22	5	4	4	4.33333	4	3	3	3.33333	6	3	2	3.66667	5	3.33333	3	3.77778	29.2	19.1	22.5	23.6
5	PI-193514	198.9	188.2	314.2	233.767	100.6	72.7	127.9	100.4	11.217	11.291	30.77	17.7593	89.383	61.409	97.13	82.6407	243.84	256.54	236.22	245.5	55.88	58.42	55.245	56.5	22	14	22	19.3333	6	6	5	5.66667	5	5	4	4.66667	3	4	3	3.33333	4.66667	5	4	4.55556	33.3	36.5	34.2	34.6667
6	PI-193971	154.6	142.9	141.6	146.367	68.2	52.8	55.6	58.8667	10.307	11.834	14.28	12.1403	57.893	40.966	41.32	46.7263	236.22	233.68	219.71	229.9	66.04	71.12	45.085	60.7	20	12	17	16.3333	4	5	4	4.33333	4	4	3	3.66667	2	4	2	2.66667	3.33333	4.33333	3	3.55556	26.9	26	32.8	28.5667
7	PI-194923	118.8	111.4	129	119.733	53.2	41.9	46.9	47.3333	11.585	6.555	9.82	9.32	41.615	35.345	37.08	38.0133	236.22	254.635	232.41	241.1	68.58	50.8	47.625	55.7	9	9	13	10.3333	5	5	4	4.66667	4	4	3	3.66667	3	4	2	3	4	4.33333	3	3.77778	34.6	34.1	33.7	34.1333
8	PI-194924	123	193.2	210.6	175.6	50.3	62.2	83.4	65.3	5.43	10.327	21.05	12.269	44.87	51.873	62.35	53.031	233.045	232.41	251.46	239	69.85	62.23	59.69	63.9	9	10	17	12	7	6	6	6.33333	6	6	5	5.66667	6	4	4	4.66667	6.33333	5.33333	5	5.55556	31.4	23.3	30.2	28.3
9	PI-194925	104.4	144.1	128.1	125.533	47.2	61	57.8	55.3333	10.57	12.603	17.57	13.581	36.63	48.397	40.23	41.7523	242.57	237.49	271.78	250.6	67.31	63.5	51.435	60.7	7	11	8	8.66667	5	9	5	6.33333	4	5	4	4.33333	2	4	3	3	3.66667	6	4	4.55556	27.7	25.7	27.7	27.0333
10	PI-194926	178.4	106.4	250.4	178.4	66.45	32.2	100.7	66.45	16.2095	5.039	27.38	16.2095	50.2405	27.161	73.32	50.2405	242.9	217.805	267.97	242.9	70.2	78.74	61.595	70.2	11	8	14	11	6.5	6	7	6.5	5.5	5	6	5.5	5	5	5	5	5.66667	5.33333	6	5.66667		25.9	30.1	28
11	PI-195932	101.4	188.3	176.7	155.467	43.1	61.8	63.8	56.2333	7.702	8.607	13.79	10.033	35.398	53.193	50.01	46.2003	243.84	257.175	279.4	260.1	73.66	69.85	64.77	69.4	10	12	13	11.6667	7	7	5	6.33333	6	5	4	5	5	4	3	4	6	5.33333	4	5.11111	32.5	31.3	32.9	32.2333
12	PI-195933	85.7	159.2	227.4	157.433	35.8	51.3	87.4	58.1667	9.807	8.014	18.82	12.2137	25.993	43.286	68.58	45.953	242.57	240.03	292.1	258.2	66.04	69.85	52.07	62.7	10	10	11	10.3333	8	7	4	6.33333	7	6	3	5.33333	6	4	2	4	7	5.66667	3	5.22222	31.6	27.1	33.6	30.7667
13	PI-195934	149.4	171.3	181.8	167.5	64.9	64.1	75.3	68.1	11.216	14.558	19.34	15.038	53.684	49.542	55.96	53.062	245.11	246.38	248.92	246.8	55.88	62.865	62.23	60.3	13	13	12	12.6667	5	6	5	5.33333	5	5	4	4.66667	4	2	3	3	4.66667	4.33333	4	4.33333	28.1	25	34.7	29.2667
14	PI-195935	33.2	124.8	130.8	96.2667	12.9	49.8	50.6	37.7667	2.822	12.951	12.54	9.43767	10.078	36.849	38.06	28.329	246.38	245.11	249.555	247	59.69	69.85	52.07	60.5	4	7	12	7.66667	8	5	5	6	7	5	4	5.33333	6	4	3	4.33333	7	4.66667	4	5.22222	30.6	28	30.7	29.7667
15	PI-195936	216.9	176.1	147.6	180.2	98.3	66.9	54.3	73.1667	22.059	17.921	11.96	17.3133	76.241	48.979	42.34	55.8533	239.395	231.14	203.2	224.6	63.5	50.8	44.45	52.9	20	13	14	15.6667	9	6	6	7	7	5	5	5.66667	5	4	4	4.33333	7	5	5	5.66667	22.5	28.2	29.8	26.8333
16	PI-195937	174.4	169.1	186	176.5	74.9	63.5	81.5	73.3	12.799	12.265	18.86	14.6413	62.101	51.235	62.64	58.6587	262.89	252.095	243.205	252.7	57.15	60.96	53.975	57.4	15	10	20	15	8	7	6	7	6	6	5	5.66667	5	5	4	4.66667	6.33333	6	5	5.77778	31.7	21.9	32.4	28.6667
17	PI-195938	166.2	153.6	187.4	169.067	70.6	53.8	62	62.1333	10.4	14.068	14.55	13.006	60.2	39.732	47.45	49.1273	280.035	213.995	217.805	237.3	65.405	64.77	45.72	58.6	18	13	22	17.6667	7	6	5	6	5	5	5	5	4	4	4	4	5.33333	5	4.66667	5		24.8	25.4	25.1
18	PI-196851	135.9	143.2	99.6	126.233	55	38.6	36.5	43.3667	7.642	5.39	6.86	6.63067	47.358	33.21	29.64	36.736	276.86	250.19	304.165	277.1	74.93	69.85	59.69	68.2	10	9	7	8.66667	8	12	6	8.66667	8	12	6	8.66667	8	8	5	7	8	10.6667	5.66667	8.11111	33.6	30.8	36.9	33.7667
19	PI-197210	92.5	137.3	98.4	109.4	36.8	37.7	40	38.1667	6.986	7.532	12.1	8.87267	29.814	30.168	27.9	29.294	224.79	217.805	251.46	231.4	44.45	52.07	53.34	50	9	10	10	9.66667	7	4	4	5	6	4	3	4.33333	5	2	2	3	6	3.33333	3	4.11111	21.8	15	25.8	20.8667
20	PI-226552	188.4	188.9	132.2	169.833	93.1	69.5	44.2	68.9333	13.6	12.761	9.22	11.8603	79.5	56.739	34.98	57.073	257.81	267.97	256.54	260.8	62.23	67.31	46.99	58.8	18	9	26	17.6667	6	7	4	5.66667	5	5	3	4.33333	3	4	2	3	4.66667	5.33333	3	4.33333	36.5	35.6	32.4	34.8333
21	PI-226946	165	101.1	43.3	103.133	79	33.6	12.5	41.7	6.961	1.804	2.02	3.595	72.039	31.796	10.48	38.105	261.62	261.62	251.46	258.2	80.01	59.055	38.1	59.1	14	5	6	8.33333	6	5	6	5.66667	6	3	6	5	4	2	5	3.66667	5.33333	3.33333	5.66667	4.77778	32.6	31.9	32.6	32.3667
22	PI-243908	114	105.8	97.6	105.8	46.6	39.05	31.5	39.05	8.649	6.8595	5.07	6.8595	37.951	32.1905	26.43	32.1905	261.62	190.5	242.57	231.6	78.74	41.275	53.34	57.8	12	2	9	7.66667	8	4	5	5.66667	6	2	5	4.33333	4	1	4	3	6	2.33333	4.66667	4.33333	36.1		33	34.55
23	PI-243909	114.9	63.1	145.8	107.933	52.6	16.2	47.9	38.9	6.735	2.935	10.43	6.7	45.865	13.265	37.47	32.2	259.08	262.255	299.72	273.7	68.58	52.07	63.5	61.4	8	5	8	7	6	5	6	5.66667	6	5	5	5.33333	5	3	4	4	5.66667	4.33333	5	5	35.7	18.9	30.1	28.2333
24	PI-243910	125.7	116.8	80	107.5	59.8	32.8	30.9	41.1667	8.345	3.064	5.21	5.53967	51.455	29.736	25.69	35.627	238.76	231.14	190.5	220.1	73.66	71.755	40.64	62	11	7	10	9.33333	5	10	4	6.33333	5	6	3	4.66667	4	6	2	4	4.66667	7.33333	3	5	29.3	25.9	34.5	29.9
25	PI-243911	171.5	140.8	175.4	162.567	71.1	44	48.2	54.4333	11.454	6.823	6.29	8.189	59.646	37.177	41.91	46.2443	233.68	252.095	240.03	241.9	66.04	61.595	31.75	53.1	12	7	15	11.3333	8	8	6	7.33333	6	5	6	5.66667	5	4	5	4.66667	6.33333	5.66667	5.66667	5.88889	29.9	33.6	32.3	31.9333
26	PI-243912	177.6	169.2	189.6	178.8	82.9	58.7	70.1	70.5667	14.945	12.465	16.91	14.7733	67.955	46.235	53.19	55.7933	254	239.395	244.475	246	62.865	67.31	50.8	60.3	16	10	15	13.6667	7	7	4	6	7	6	3	5.33333	3	5	2	3.33333	5.66667	6	3	4.88889	31.6	31.4	32.6	31.8667
27	PI-265845	177.2	128.9	56.2	120.767	80.5	41.4	16.2	46.0333	14.642	9.334	2.32	8.76533	65.858	32.066	13.88	37.268	256.54	254	231.14	247.2	81.28	69.215	52.07	67.5	14	11	17	14	6	7	4	5.66667	6	5	4	5	3	4	3	3.33333	5	5.33333	3.66667	4.66667	37.2	33.1	32.9	34.4
28	PI-273889	138.9	40.7	64.8	81.4667	63.7	8.8	22.8	31.7667	13.438	1.001	4.81	6.41633	50.262	7.799	17.99	25.3503	260.35	252.73	274.32	262.5	64.77	46.355	49.53	53.6	9	3	9	7	5	6	5	5.33333	6	4	4	4.66667	4	4	3	3.66667	5	4.66667	4	4.55556	36.8	26.5	32.3	31.8667
29	PI-273890	79.1	66.7	124.9	90.2333	35	12.9	30.3	26.0667	4.872	1.047	5.13	3.683	30.128	11.853	25.17	22.3837	226.06	223.52	236.22	228.6	74.93	44.45	46.99	55.5	6	7	17	10	7	7	6	6.66667	7	5	6	6	6	3	5	4.66667	6.66667	5	5.66667	5.77778	31.9	23.6	26.8	27.4333
30	PI-318899	106.4	275.8	191.1	191.1	48	97.1	72.55	72.55	8.762	16.218	12.49	12.49	39.238	80.882	60.06	60.06	267.97	250.19	191.77	236.6	68.58	81.28	29.21	59.7	6	14	1	7	8	9	3	6.66667	7	8	2	5.66667	7	6	2	5	7.33333	7.66667	2.33333	5.77778	31.1	28.5	26.9	28.8333
31	PI-318900	130.9	127.2	28.1	95.4	57	54.4	11.8	41.0667	11.305	5.518	1.25	6.02433	45.695	48.882	10.55	35.0423	236.22	264.16	200.66	233.7	45.72	44.45	20.32	36.8	20	9	9	12.6667	4	6	3	4.33333	4	4	2	3.33333	3	3	1	2.33333	3.66667	4.33333	2	3.33333	24.2	31.1	22.1	25.8
32	PI-318901	150.6	73.9	76.3	100.267	72.6	18.7	25.3	38.8667	11.754	1.642	3.65	5.682	60.846	17.058	21.65	33.1847	256.54	249.555	275.59	260.6	59.69	64.77	49.53	58	14	6	11	10.3333	5	11	5	7	4	7	4	5	3	5	3	3.66667	4	7.66667	4	5.22222	34.2	28.2	35.1	32.5
33	PI-318902	135.2	137.6	101.7	124.833	54	40.7	41.1	45.2667	12.802	10.328	5.88	9.67	41.198	30.372	35.22	35.5967	246.38	248.92	276.86	257.4	55.88	57.785	50.8	54.8	12	9	9	10	5	5	5	5	4	4	4	4	3	2	3	2.66667	4	3.66667	4	3.88889	34.4	30.4	32	32.2667
34	PI-318903	167.3	151.8	110.2	143.1	66.8	54.1	41.2	54.0333	6.318	12.935	7.86	9.03767	60.482	41.165	33.34	44.9957	274.32	283.845	264.16	274.1	64.77	67.945	40.64	57.8	10	12	9	10.3333	5	8	5	6	4	7	5	5.33333	4	6	4	4.66667	4.33333	7	4.66667	5.33333	33.4	32.6	33.2	33.0667
35	PI-329680	196.3	139.3	160.6	165.4	82.9	49.2	56.9	63	10.101	10.013	11.22	10.4447	72.799	39.187	45.68	52.5553	266.7	253.365	247.65	255.9	67.31	68.58	53.34	63.1	15	10	12	12.3333	6	9	5	6.66667	5	7	4	5.33333	3	5	3	3.66667	4.66667	7	4	5.22222	32	30.5	22.9	28.4667
36	PI-329681	180.1	162.2	232	191.433	75.4	59.6	90.7	75.2333	13.174	14.092	16.76	14.6753	62.226	45.508	73.94	60.558	279.4	279.4	297.18	285.3	67.31	69.85	61.595	66.3	13	8	12	11	6	8	5	6.33333	5	6	5	5.33333	3	4	4	3.66667	4.66667	6	4.66667	5.11111	36.5	35.4	34.3	35.4
37	PI-337002	94.2	75.6	73	80.9333	35.8	18	28.1	27.3	5.8	6.6	6.15	6.18333	30	11.4	21.95	21.1167	175.26	170.18	226.06	190.5	39.37	36.83	55.88	44	3	9	11	7.66667	8	9	5	7.33333	6	6	4	5.33333	5	5	3	4.33333	6.33333	6.66667	4	5.66667	29.8	26.1	35.5	30.4667
38	PI-343932	98	119.6	62.2	93.2667	49.2	34.1	21.8	35.0333	14.124	7.508	4.14	8.59067	35.076	26.592	17.66	26.4427	236.22	238.76	260.35	245.1	58.42	76.835	45.085	60.1	11	8	11	10	5	6	5	5.33333	4	5	4	4.33333	3	4	3	3.33333	4	5	4	4.33333	33.3	21.1	28.7	27.7
39	PI-347632	107.8	146.2	163.3	139.1	45	48.4	65	52.8	9.229	11.199	17.63	12.686	35.771	37.201	47.37	40.114	238.76	226.06	260.35	241.7	73.66	74.295	44.45	64.1	10	9	11	10	4	4	4	4	4	3	4	3.66667	3	2	3	2.66667	3.66667	3	3.66667	3.44444	28.7	24	31.1	27.9333
40	PI-347633	154.4	110	92.5	118.967	71.4	34.2	39.8	48.4667	10.822	6.453	8.03	8.435	60.578	27.747	31.77	40.0317	220.98	245.11	246.38	237.5	59.69	59.69	45.72	55	24	7	16	15.6667	6	5	5	5.33333	4	4	6	4.66667	2	3	5	3.33333	4	4	5.33333	4.44444	21.7	23.4	23.4	22.8333
41	PI-358594	110.3	77.3	70.2	85.9333	53.9	15.6	32.6	34.0333	8.066	7.763	7.46	7.763	45.834	15.5	25.14	28.8247	234.95	180.34	274.32	229.9	59.69	36.83	48.26	48.3	23	9	10	14	6	4	5	5	5	2	4	3.66667	2	1	3	2	4.33333	2.33333	4	3.55556	26.1	24.9	24.7	25.2333
42	PI-358595	120.6	96.8	84.4	100.6	54.3	21.5	34.1	36.6333	8.02	6.725	5.43	6.725	46.28	21.5	28.67	32.15	246.38	310.515	289.56	282.2	55.88	20.32	50.8	42.3	10	5	5	6.66667	5	3	4	4	4	2	3	3	4	1	2	2.33333	4.33333	2	3	3.11111	35.5		36.3	35.9
43	PI-358596	136	92.1	142.2	123.433	64.9	27.3	54.6	48.9333	17.078	5.12	12.52	11.5727	47.822	22.18	42.08	37.3607	238.76	275.59	274.32	262.9	52.07	55.88	38.1	48.7	14	9	11	11.3333	6	7	3	5.33333	5	5	4	4.66667	4	4	2	3.33333	5	5.33333	3	4.44444	29.2	22.1	32.7	28
44	PI-405074	117.1	116.1	107.7	113.633	53.9	28.7	34.7	39.1	10.899	3.9	6.63	7.143	43.001	24.8	28.07	31.957	246.38	218.44	245.745	236.9	52.07	73.025	62.23	62.4	9	8	10	9	5	9	6	6.66667	6	7	6	6.33333	4	5	5	4.66667	5	7	5.66667	5.88889	30.3	23.4	28.1	27.2667
45	PI-442114	123.8	110.7	130.3	121.6	58.1	37.1	46.6	47.2667	15.447	9.26	12	12.2357	42.653	27.84	34.6	35.031	227.33	228.6	223.52	226.5	67.945	64.135	46.99	59.7	14	9	16	13	6	8	5	6.33333	6	6	5	5.66667	3	4	4	3.66667	5	6	4.66667	5.22222	33.2	23.3	29.5	28.6667
46	PI-442115	36.2	10.2	6.3	17.5667	14.6	3.6	4.2	7.46667	2.461	0.833	0.61	1.30133	12.139	2.767	3.59	6.16533	101.6	95.25	78.74	91.9	33.655	36.83	27.94	32.8	9	5	9	7.66667	5	4	4	4.33333	4	3	3	3.33333	2	2	2	2	3.66667	3	3	3.22222	5.2		3.6	4.4
47	PI-494188	177.1	96.5	116	129.867	82.1	26.4	46.1	51.5333	13.347	5.981	10	9.776	68.753	20.419	36.1	41.7573	276.86	278.13	231.14	262	54.61	57.15	53.34	55	14	6	11	10.3333	6	6	5	5.66667	5	5	5	5	4	4	4	4	5	5	4.66667	4.88889	41.6	27.1	31.1	33.2667
48	PI-494189	105	21.6	103.4	76.6667	46.7	4.5	39	30.0667	6.514	0.514	6.71	4.57933	40.186	3.986	32.29	25.4873	297.18	264.16	254	271.8	85.725	59.69	48.26	64.6	10	2	15	9	5	6	5	5.33333	4	5	4	4.33333	3	3	3	3	4	4.66667	4	4.22222	34.7		42.2	38.45
49	PI-494190	120.5	168.6	80	123.033	56.6	51.7	26	44.7667	11.126	5.253	3.59	6.65633	45.474	46.447	22.41	38.1103	259.08	279.4	281.94	273.5	58.42	67.31	57.15	61	12	10	13	11.6667	6	8	6	6.66667	5	5	6	5.33333	4	3	5	4	5	5.33333	5.66667	5.33333	27.1	29.1	32.6	29.6
50	PI-494191	73.1	130.2	134.6	112.633	21.7	34.7	52.7	36.3667	1.015	3.906	9.82	4.91367	20.685	30.794	42.88	31.453	234.95	249.555	241.3	241.9	56.515	64.135	43.18	54.6	8	8	13	9.66667	7	11	5	7.66667	5	8	5	6	4	6	4	4.66667	5.33333	8.33333	4.66667	6.11111	16.4	24.8	30.1	23.7667
51	PI-494192	82.9	120.6	92.1	98.5333	37.9	28.1	42.1	36.0333	6.779	3.502	9.29	6.52367	31.121	24.598	32.81	29.5097	246.38	267.97	238.76	251	66.675	81.915	34.29	61	5	8	11	8	6	12	5	7.66667	7	10	5	7.33333	6	7	4	5.66667	6.33333	9.66667	4.66667	6.88889	25	25.6	37	29.2
52	PI-494193	101.9	129.7	73.4	101.667	43.9	38.5	30.9	37.7667	9.834	8.614	5.51	7.986	34.066	29.886	25.39	29.7807	248.92	252.73	276.86	259.5	64.77	66.675	44.45	58.6	6	10	12	9.33333	7	9	5	7	6	7	4	5.66667	4	5	2	3.66667	5.66667	7	3.66667	5.44444	34.1	30.7	32.7	32.5
53	PI-494194	68.65	99.5	37.8	68.65	20.4	26.3	14.5	20.4	3.696	5.162	2.23	3.696	16.704	21.138	12.27	16.704	260.985	242.57	233.68	245.7	80.01	59.69	40.64	60.1	1	11	9	7	6	7	4	5.66667	5	5	4	4.66667	4	3	3	3.33333	5	5	3.66667	4.55556	25.5	26.9	33.2	28.5333
54	PI-494195	168.6	102.4	104.1	125.033	79.9	37.1	39.5	52.1667	8.58	5.06	7.02	6.88667	71.32	32.04	32.48	45.28	271.78	267.97	251.46	263.7	64.135	75.565	60.96	66.9	12	6	13	10.3333	6	10	6	7.33333	5	10	6	7	4	10	5	6.33333	5	10	5.66667	6.88889	32.9	31.4	30.6	31.6333
55	PI-494196	55.8	161.9	89	102.233	23.2	57.7	39.5	40.1333	4.359	15.624	9.55	9.84433	18.841	42.076	29.95	30.289	267.97	233.68	215.9	239.2	55.88	59.69	45.72	53.8	7	19	19	15	4	6	5	5	3	5	6	4.66667	2	4	6	4	3	5	5.66667	4.55556	35.7	29.4	33.5	32.8667
56	PI-494197	132.8	131.8	133.5	132.7	53.5	42.9	50.2	48.8667	11.461	9.802	9.78	10.3477	42.039	33.098	40.42	38.519	231.14	237.49	213.36	227.3	51.435	64.135	46.99	54.2	14	14	27	18.3333	4	6	6	5.33333	3	4	5	4	2	3	4	3	3	4.33333	5	4.11111	28.6	25.6	25.6	26.6
57	PI-494198	108.8	173.3	49.1	110.4	45.6	55.4	24	41.6667	7.159	10.553	2.23	6.64733	38.441	44.847	21.77	35.0193	234.95	261.62	264.16	253.6	59.69	69.85	45.72	58.4	8	11	9	9.33333	6	9	6	7	5	7	5	5.66667	4	5	4	4.33333	5	7	5	5.66667	28.5	27.7	31.8	29.3333
58	PI-494199	142.2	163.9	136.3	147.467	67.4	46.4	53.6	55.8	21.103	8.616	10.46	13.393	46.297	37.784	43.14	42.407	231.775	269.24	256.54	252.5	64.77	73.66	48.26	62.2	16	10	15	13.6667	7	7	4	6	6	5	4	5	4	5	3	4	5.66667	5.66667	3.66667	5	36	29.7	29.4	31.7
59	PI-494200	136.1	170.1	46.6	117.6	65.1	41.7	17.1	41.3	8.251	6.935	3.42	6.202	56.849	34.765	13.68	35.098	264.16	269.24	264.16	265.9	67.945	67.31	71.12	68.8	9	9	11	9.66667	9	9	6	8	7	7	6	6.66667	4	5	5	4.66667	6.66667	7	5.66667	6.44444	29.8	25	28.1	27.6333
60	PI-494201	108.5	115.85	123.2	115.85	40.3	45.45	50.6	45.45	4.241	5.3755	6.51	5.3755	36.059	40.0745	44.09	40.0745	266.7	290.83	314.96	290.8	74.295	66.9925	59.69	67	5	5.5	6	5.5	10	7.5	5	7.5	7	6	5	6	6	5	4	5	7.66667	6.16667	4.66667	6.16667	36.1		36.7	36.4
61	PI-494202	129.9	94.2	132.4	118.833	59.3	17.3	51.8	42.8	9.973	0.508	8	6.16033	49.327	16.792	43.8	36.6397	234.95	228.6	274.32	246	64.77	63.5	57.785	62	7	7	12	8.66667	9	5	6	6.66667	6	3	6	5	5	2	5	4	6.66667	3.33333	5.66667	5.22222	31.2		30.9	31.05
62	PI-494203	180.3	142.4	179.6	167.433	74	30.1	72.8	58.9667	6.084	5.003	19.64	10.2423	67.916	25.097	53.16	48.7243	269.24	218.44	256.54	248.1	67.31	36.83	53.34	52.5	8	19	9	12	7	4	5	5.33333	6	2	5	4.33333	4	2	4	3.33333	5.66667	2.66667	4.66667	4.33333	32.3	21.5	31.4	28.4
63	PI-494204	161.6	156.4	76.9	131.633	73	41.4	27.9	47.4333	12.674	7.272	5.51	8.48533	60.326	34.128	22.39	38.948	266.7	242.57	215.9	241.7	46.99	59.69	44.45	50.4	11	12	11	11.3333	7	4	5	5.33333	5	3	5	4.33333	4	2	4	3.33333	5.33333	3	4.66667	4.33333	27.1	21.5	27.4	25.3333
64	PI-494205	126.4	245.1	167.9	179.8	57.9	78.4	65	67.1	12.575	9.49	13.63	11.8983	45.325	68.91	51.37	55.2017	269.24	294.005	274.32	279.2	53.34	76.2	50.8	60.1	11	10	16	12.3333	4	9	5	6	4	9	5	6	2	4	4	3.33333	3.33333	7.33333	4.66667	5.11111	25.9	31.6	22.4	26.6333
65	PI-494206	113.3	184.6	153	150.3	43.8	48.5	48.6	46.9667	7.578	5.067	5.21	5.95167	36.222	43.433	43.39	41.015	284.48	256.54	234.95	258.7	77.47	46.99	51.435	58.6	7	10	12	9.66667	6	7	5	6	5	6	4	5	5	6	3	4.66667	5.33333	6.33333	4	5.22222	28.9	24.6	26.8	26.7667
66	PI-494207	165.7	147.5	152	155.067	60.5	38.6	60.2	53.1	8.671	6.386	15.03	10.029	51.829	32.214	45.17	43.071	253.365	236.22	260.35	250	59.69	48.26	53.34	53.8	9	10	10	9.66667	9	7	6	7.33333	8	8	5	7	6	8	4	6	7.66667	7.66667	5	6.77778	27.1	34.2	36.8	32.7
67	PI-494208	165.4	178	249.2	197.533	62.7	52.4	98.9	71.3333	10.886	13.045	25.75	16.5603	51.814	39.355	73.15	54.773	254.635	233.68	289.56	259.3	62.23	54.61	53.34	56.7	9	9	12	10	6	6	5	5.66667	4	5	5	4.66667	3	4	4	3.66667	4.33333	5	4.66667	4.66667	29.4	23.9	30.5	27.9333
68	PI-494209	147.65	158.2	137.1	147.65	52.2	50.2	54.2	52.2	9.3425	7.995	10.69	9.3425	42.8575	42.205	43.51	42.8575	247.65	254.635	261.62	254.6	64.77	56.515	52.07	57.8	3	11	11	8.33333	7	6	4	5.66667	5	5	3	4.33333	4	4	2	3.33333	5.33333	5	3	4.44444	28.7	18.9	32.7	26.7667
69	PI-494210	151	98.4	105.4	118.267	66.7	19.2	40.8	42.2333	12.532	1.644	7.9	7.35867	54.168	17.556	32.9	34.8747	270.51	214.63	269.24	251.5	59.69	55.88	45.72	53.8	14	10	13	12.3333	6	4	5	5	6	4	4	4.66667	5	3	3	3.66667	5.66667	3.66667	4	4.44444	33.3	22.8	33.9	30
70	PI-494211	138.2	107	74.3	106.5	65.4	25	34.4	41.6	11.906	3.235	5.28	6.807	53.494	21.765	29.12	34.793	248.92	246.38	236.22	243.8	73.66	78.74	59.69	70.7	9	6	14	9.66667	9	6	6	7	7	6	6	6.33333	5	5	5	5	7	5.66667	5.66667	6.11111	30.4	25.5	25.3	27.0667
71	PI-494212	144.3	48.6	79.3	90.7333	57.8	45.85	33.9	45.85	9.717	8.3885	7.06	8.3885	48.083	37.4615	26.84	37.4615	274.32	168.91	271.78	238.3	48.26	40.64	54.61	47.8	11	6	9	8.66667	6	4	6	5.33333	5	4	5	4.66667	4	2	4	3.33333	5	3.33333	5	4.44444	27.9		30.9	29.4
72	PI-494213	176.8	159.95	143.1	159.95	78.6	68.2	57.8	68.2	13.29	13.505	13.72	13.505	65.31	54.695	44.08	54.695	231.14	173.99	269.24	224.8	48.26	41.91	43.18	44.5	18	8	12	12.6667	6	2	5	4.33333	4	2	4	3.33333	4	2	3	3	4.66667	2	4	3.55556	34.1		26.8	30.45
73	PI-494214	139	146.1	168	151.033	60.1	37.4	67.1	54.8667	12.257	5.673	12.91	10.28	47.843	31.727	54.19	44.5867	226.06	237.49	262.89	242.1	57.15	43.18	50.8	50.4	20	14	12	15.3333	5	4	5	4.66667	4	3	4	3.66667	3	3	3	3	4	3.33333	4	3.77778	24.8	24.4	27.7	25.6333
74	PI-494215	185.7	110.8	145.4	147.3	83	33.3	56.6	57.6333	18.162	6.215	10.18	11.519	64.838	27.085	46.42	46.1143	241.3	250.19	241.3	244.3	68.58	52.07	48.26	56.3	20	11	19	16.6667	6	5	5	5.33333	5	5	4	4.66667	4	4	3	3.66667	5	4.66667	4	4.55556	31.1	29.4	31.3	30.6
75	PI-494216	151	166.3	224.5	180.6	61.8	59.5	103.6	74.9667	13.323	11.61	18.91	14.6143	48.477	47.89	84.69	60.3523	217.805	252.73	251.46	240.7	66.04	64.77	57.15	62.7	16	11	16	14.3333	7	6	5	6	6	6	5	5.66667	4	4	4	4	5.66667	5.33333	4.66667	5.22222	37.9	36.5	35.2	36.5333
76	PI-494217	143.1	162.3	155.1	153.5	56.9	59.6	79.4	65.3	9.791	11.093	12.09	10.9913	47.109	48.507	67.31	54.3087	224.155	259.08	259.08	247.4	54.61	53.975	44.45	51	20	13	20	17.6667	8	7	4	6.33333	8	5	4	5.66667	5	4	3	4	7	5.33333	3.66667	5.33333	41.1	34.7	42.8	39.5333
77	PI-494218	161.3	140.1	82.1	127.833	66.7	46.5	31.5	48.2333	7.982	11.487	6.93	8.79967	58.718	35.013	24.57	39.4337	212.09	212.725	220.98	215.3	55.88	43.18	39.37	46.1	26	18	16	20	5	6	5	5.33333	4	4	4	4	4	3	3	3.33333	4.33333	4.33333	4	4.22222	22.5	21.1	24.9	22.8333
78	PI-494219	116.9	75.4	131.1	107.8	55.8	16.2	45.4	39.1333	12.484	1.905	7.32	7.23633	43.316	14.295	38.08	31.897	236.22	234.95	279.4	250.2	44.45	53.34	43.18	47	9	7	12	9.33333	6	6	6	6	5	3	5	4.33333	4	3	4	3.66667	5	4	5	4.66667	37.1	25.4	32.8	31.7667
79	PI-494220	107.8	82.4	64.7	84.9667	44.5	18.2	24.2	28.9667	8.905	2.171	4.09	5.05533	35.595	16.029	20.11	23.9113	253.365	227.33	256.54	245.7	62.865	49.53	38.1	50.2	12	8	7	9	5	4	6	5	5	3	5	4.33333	4	2	4	3.33333	4.66667	3	5	4.22222	39.7	27.3	31	32.6667
80	PI-494221	112	134.2	97.6	114.6	48.2	31.2	46.3	41.9	8.744	2.704	3.43	4.95933	39.456	28.496	42.87	36.9407	217.17	259.715	271.78	249.6	52.705	71.12	43.18	55.7	16	12	10	12.6667	6	5	5	5.33333	3	4	4	3.66667	2	3	3	2.66667	3.66667	4	4	3.88889	31.1	24.4	30.4	28.6333
81	PI-494222	126.8	112.9	40.8	93.5	53.6	24.9	19.9	32.8	10.254	1.904	2.22	4.79267	43.346	22.996	17.68	28.0073	187.96	212.09	256.54	218.9	33.02	30.48	27.94	30.5	11	8	14	11	4	4	3	3.66667	3	4	2	3	3	2	1	2	3.33333	3.33333	2	2.88889	26	21.4	28.2	25.2
82	PI-494223	76.9	80.7	78.8	78.8	35.4	15.2	25.3	25.3	13.089	1.329	7.209	7.209	22.311	13.871	18.091	18.091	191.135	236.22	213.678	213.7	59.69	52.07	55.88	55.9	12	9	10.5	10.5	7	4	5.5	5.5	5	3	4	4	3	2	2.5	2.5	5	3	4	4	27.4	19.2		23.3
83	PI-494224	144.5	157.7	44.3	115.5	69.1	45.1	16.3	43.5	9.345	6.903	2.71	6.31933	59.755	38.197	13.59	37.1807	287.02	231.775	271.78	263.5	85.09	38.735	55.88	59.9	10	12	8	10	5	7	5	5.66667	4	4	5	4.33333	4	3	4	3.66667	4.33333	4.66667	4.66667	4.55556	36.4	25.1	31.6	31.0333
84	PI-494225	159	189	127.1	158.367	64.9	62.9	56	61.2667	10.177	8.191	10.83	9.73267	54.723	54.709	45.17	51.534	231.14	269.24	243.84	248.1	46.99	74.93	50.8	57.6	14	9	8	10.3333	5	9	5	6.33333	4	6	4	4.66667	4	4	3	3.66667	4.33333	6.33333	4	4.88889	38.2	32.3	30.1	33.5333
85	PI-494226	165.7	124.1	124.6	138.133	64.4	46.2	49.5	53.3667	9.96	9.999	11.12	10.3597	54.44	36.201	38.38	43.007	242.57	269.875	248.92	253.8	64.135	65.405	48.26	59.3	10	6	11	9	6	8	6	6.66667	5	6	5	5.33333	3	5	4	4	4.66667	6.33333	5	5.33333	32.7	34	35.2	33.9667
86	PI-494227	141.7	183.8	113.3	146.267	56.8	59.1	37.6	51.1667	9.843	7.75	6.11	7.901	46.957	51.35	31.49	43.2657	302.895	239.395	242.062	261.5	86.36	62.23	57.15	68.6	9	11	8	9.33333	7	11	6	8	5	7	5	5.66667	3	6	4	4.33333	5	8	5	6	31.4	31.5	33.2	32.0333
87	PI-494228	136.9	148.9	85.9	123.9	61.3	45.6	30.4	45.7667	8.993	4.385	3.97	5.78267	52.307	41.215	26.43	39.984	283.21	238.125	248.92	256.8	87.63	78.74	57.15	74.5	12	9	10	10.3333	9	11	6	8.66667	6	8	6	6.66667	3	6	5	4.66667	6	8.33333	5.66667	6.66667	34.1	26.2	35	31.7667
88	PI-494229	63.4	96.4	90.8	83.5333	26.9	22.5	36.5	28.6333	5.223	3.555	7.62	5.466	21.677	18.945	28.88	23.1673	248.92	245.745	264.16	252.9	60.96	48.895	53.34	54.4	3	5	10	6	4	4	5	4.33333	4	3	4	3.66667	2	2	3	2.33333	3.33333	3	4	3.44444	33.8	29.9	26.1	29.9333
89	PI-494230	86.6	63.1	82.7	77.4667	37.2	18.1	27.8	27.7	12.669	3.433	3.45	6.51733	24.531	14.667	24.35	21.1827	191.77	250.19	276.86	239.6	43.18	74.93	53.34	57.2	9	6	12	9	5	5	5	5	5	4	4	4.33333	4	3	3	3.33333	4.66667	4	4	4.22222	22.9	22.2	30.6	25.2333
90	PI-494231	161.2	99.2	99.15	119.85	66.7	37.2	37.2	47.0333	11.133	5.7	5.731	7.52133	55.567	31.5	31.469	39.512	252.73	158.75	205.74	205.7	68.58	34.29	51.435	51.4	18	7	12.5	12.5	6	8	7	7	5	5	5	5	3	2	2.5	2.5	4.66667	5	4.83333	4.83333	33.4			33.4
91	PI-494232	153.1	36.6	67.1	85.6	64.5	6.4	23	31.3	6.329	0.565	1.77	2.888	58.171	5.835	21.23	28.412	255.27	188.595	256.54	233.5	95.25	54.61	53.34	67.7	11	6	12	9.66667	8	4	5	5.66667	7	3	5	5	5	2	4	3.66667	6.66667	3	4.66667	4.77778	32.8	19.4	29.9	27.3667
92	PI-494233	106.8	40	73.4	73.4	52.7	7.8	30.25	30.25	4.5	5.2	4.85	4.85	43.538	7.438	25.488	25.488	238.76	231.14	248.92	239.6	90.17	68.58	83.82	80.9	7	5	5	5.66667	4	5	5	4.66667	4	4	4	4	3	3	3	3	3.66667	4	4	3.88889	32.8		31.9	32.35
93	PI-494234	117.5	87.9	74.6	93.3333	47.4	24	22.3	31.2333	6.586	3.339	2.88	4.26833	40.814	20.661	19.42	26.965	251.46	243.84	259.08	251.5	64.135	69.85	40.64	58.2	10	7	11	9.33333	5	7	6	6	4	6	6	5.33333	4	4	5	4.33333	4.33333	5.66667	5.66667	5.22222	29.5	23.8	31.4	28.2333
94	PI-494235	92.1	212.5	83.8	129.467	42.9	74.7	31	49.5333	8.263	10.171	4.42	7.618	34.637	64.529	26.58	41.9153	250.19	271.145	248.92	256.8	52.07	62.23	40.64	51.6	4	13	9	8.66667	5	5	5	5	4	5	4	4.33333	4	4	3	3.66667	4.33333	4.66667	4	4.33333	36.8	34	40.7	37.1667
95	PI-494236	141.1	131.4	128.4	133.633	62	45.2	49	52.0667	9.758	6.777	8.46	8.33167	52.242	38.423	40.54	43.735	279.4	257.81	243.84	260.4	62.23	68.58	50.8	60.5	11	8	14	11	3	8	5	5.33333	3	6	4	4.33333	2	4	3	3	2.66667	6	4	4.22222	38.5	37.2	40	38.5667
96	PI-494237	94.6	131.9	79.4	101.967	38.7	52.5	33	41.4	7.808	11.774	8.19	9.25733	30.892	40.726	24.81	32.1427	251.46	262.89	251.46	255.3	56.515	58.42	57.15	57.4	10	7	7	8	6	9	6	7	5	6	5	5.33333	4	4	4	4	5	6.33333	5	5.44444	25.7	25.6	29.2	26.8333
97	PI-494238	127	70.6	69.3	88.9667	58.7	23.1	24.1	35.3	9.436	5.623	3	6.01967	49.264	17.477	21.1	29.2803	262.255	243.84	243.84	250	52.07	69.215	64.77	62	24	5	11	13.3333	6	8	6	6.66667	5	6	6	5.66667	3	4	5	4	4.66667	6	5.66667	5.44444	22.7	27.8	29.9	26.8
98	PI-494239	106.3	77.1	31.7	71.7	43.2	21.1	13.5	25.9333	8.681	3.652	2.1	4.811	34.519	17.448	11.4	21.1223	231.14	281.305	241.3	251.2	64.77	73.66	43.18	60.5	6	5	7	6	8	6	5	6.33333	7	5	4	5.33333	6	4	3	4.33333	7	5	4	5.33333	28.1	20.4	27.2	25.2333
99	PI-494240	140.2	73.9	81.7	98.6	62	17.9	25	34.9667	9.914	3.767	5.25	6.31033	52.086	14.133	19.75	28.6563	208.28	234.95	254	232.4	63.5	80.01	34.29	59.3	13	5	8	8.66667	5	6	4	5	4	4	3	3.66667	3	4	2	3	4	4.66667	3	3.88889	23.7	21.2	30.2	25.0333
100	PI-494241	162.6	125.2	87.8	125.2	68.8	48.35	27.9	48.35	7.541	5.2555	2.97	5.2555	61.259	43.0945	24.93	43.0945	271.78	204.47	279.4	251.9	60.96	57.15	53.34	57.2	8	4	7	6.33333	7	6	5	6	6	5	4	5	4	3.5	3	3.5	5.66667	4.83333	4	4.83333	26.3		23.2	24.75
101	PI-494242	115	35.8	58.1	69.6333	42.8	33.25	23.7	33.25	7.494	4.802	2.11	4.802	35.306	28.448	21.59	28.448	250.19	177.165	292.1	239.8	52.07	43.18	71.12	55.5	9	4	6	6.33333	8	7	5	6.66667	6	4	5	5	4	2	4	3.33333	6	4.33333	4.66667	5	26.3	24.5	29.3	26.7
102	PI-494243	77.5	69.55	61.6	69.55	35.5	30.65	25.8	30.65	7.137	5.9385	4.74	5.9385	28.363	24.7115	21.06	24.7115	231.14	203.2	243.84	226.1	63.5	55.9	48.26	55.9	11	3	8	7.33333	6	5	4	5	5	4	3	4	4	3	2	3	5	4	3	4	30.9		31.2	31.05
103	PI-494244	54	37.05	20.1	37.05	21.6	14.5	7.4	14.5	5.751	3.6255	1.5	3.6255	15.849	10.8745	5.9	10.8745	180.34	113.03	165.1	152.8	41.91	45.72	33.02	40.2	19	16	8	14.3333	6	3	3	4	5	2	2	3	3	1	1	1.66667	4.66667	2	2	2.88889	20.6	15.4	18.1	18.0333
104	PI-494245	135.9	172.1	133.9	147.3	57.3	60.7	46.7	54.9	11.616	13.661	9.5	11.5923	45.684	47.039	37.2	43.3077	233.68	267.97	229.87	243.8	55.245	63.5	59.69	59.5	13	8	16	12.3333	8	5	6	6.33333	6	4	6	5.33333	3	3	5	3.66667	5.66667	4	5.66667	5.11111	26	31.8	27.6	28.4667
105	PI-494246	71.9	75.6	59	68.8333	29.9	27.2	25	27.3667	8.495	7.341	4.7	6.84533	21.405	19.859	20.3	20.5213	236.22	228.6	198.12	221	52.07	64.77	41.275	52.7	10	8	10	9.33333	4	6	4	4.66667	4	5	3	4	3	3	2	2.66667	3.66667	4.66667	3	3.77778	26.9	24.8	25.2	25.6333
106	PI-494247	110.3	142.6	169.7	140.867	46.6	51.8	75.9	58.1	9.232	13.457	19.54	14.0763	37.368	38.343	56.36	44.0237	241.3	227.965	271.78	247	53.975	60.96	50.8	55.2	11	10	13	11.3333	6	5	6	5.66667	6	5	5	5.33333	4	4	4	4	5.33333	4.66667	5	5	28.4	29.6	26.2	28.0667
107	PI-494248	154.5	151	115.7	140.4	66	53.5	41.5	53.6667	10.884	14.412	7.6	10.9653	55.116	39.088	33.9	42.7013	281.94	226.06	246.38	251.5	74.93	72.39	46.99	64.8	12	9	12	11	5	6	6	5.66667	4	6	5	5	3	3	4	3.33333	4	5	5	4.66667	23	27.1	24.1	24.7333
108	PI-494249	90.7	93.2	135.9	106.6	42.3	26.1	57.8	42.0667	13.018	6.633	16.28	11.977	29.282	19.467	41.52	30.0897	241.3	198.12	218.44	219.3	52.07	70.485	38.1	53.6	24	12	16	17.3333	6	4	5	5	5	3	4	4	3	2	3	2.66667	4.66667	3	4	3.88889	31.2	21.9	30.6	27.9
109	PI-494250	140.2	101.7	92.5	111.467	52.1	24	29.5	35.2	10.93	3.015	6.62	6.855	41.17	20.985	22.88	28.345	215.9	257.175	264.16	245.7	66.04	58.42	57.15	60.5	12	8	6	8.66667	4	6	5	5	4	4	5	4.33333	3	2	4	3	3.66667	4	4.66667	4.11111	29.7	24.5	30.1	28.1
110	PI-494251	104.3	84.3	94.3	94.3	41.8	15.4	28.6	28.6	7.7	3.9	5.8	5.8	32.051	13.52	22.7855	22.7855	245.11	187.96	198.12	210.4	69.85	64.135	39.37	57.8	13	14	15	14	6	5	2	4.33333	4	3	2	3	2	3	1	2	4	3.66667	1.66667	3.11111	29.7	25.1	28.1	27.6333
111	PI-494252	121.7	51.3	46.8	73.2667	53.5	34.3	15.1	34.3	9.46	6.185	2.91	6.185	44.04	28.115	12.19	28.115	224.79	185.42	223.52	211.2	71.12	52.07	52.07	58.4	12	10	9	10.3333	6	6	5	5.66667	5	5	4	4.66667	3	3	3	3	4.66667	4.66667	4	4.44444	29.1	27.2	31.3	29.2
112	PI-494253	97.7	90.5	70.2	86.1333	42.9	19.9	25.4	29.4	9.829	2.985	4.92	5.91133	33.071	16.915	20.48	23.4887	245.11	180.34	195.58	207	52.07	41.91	45.72	46.6	13	12	12	12.3333	6	5	5	5.33333	5	3	4	4	3	3	3	3	4.66667	3.66667	4	4.11111	35.7	27.5	34.2	32.4667
113	PI-494254	90.3	95.6	85	90.3	24.45	19.2	29.7	24.45	3.52	2.44	4.6	3.52	20.93	16.76	25.1	20.93	227.965	217.17	238.76	228	50.165	54.61	45.72	50.2	11.5	10	13	11.5	5.5	5	6	5.5	4.5	4	5	4.5	3.5	3	4	3.5	4.5	4	5	4.5		22.8	28.4	25.6
114	PI-494255	126.3	165.3	141	144.2	50.7	43.9	53.1	49.2333	6.761	5.087	7.96	6.60267	43.939	38.813	45.14	42.6307	232.41	261.62	255.27	249.8	62.23	53.34	55.88	57.2	11	15	9	11.6667	5	5	5	5	5	4	5	4.66667	3	3	4	3.33333	4.33333	4	4.66667	4.33333	29.4	27.4	29.5	28.7667
115	PI-494256	144.7	189.4	123.6	152.567	63.5	64.3	44.3	57.3667	10.377	17.808	10.7	12.9617	53.123	46.492	33.6	44.405	233.68	229.87	195.58	219.7	73.66	64.77	48.26	62.2	16	15	13	14.6667	3	7	4	4.66667	4	6	3	4.33333	2	4	2	2.66667	3	5.66667	3	3.88889	34.5	29.7	31.4	31.8667
116	PI-494257	140.3	138.4	103	127.233	53.4	45.8	38.1	45.7667	8.878	10.067	7.77	8.905	44.522	35.733	30.33	36.8617	226.695	245.11	226.06	232.6	68.58	63.5	50.8	61	16	13	14	14.3333	5	7	5	5.66667	4	6	4	4.66667	4	5	3	4	4.33333	6	4	4.77778	31.1	30.8	31.2	31.0333
117	PI-494258	100	68.7	114.6	94.4333	41.6	15.6	42.6	33.2667	10.79	2.505	8.83	7.375	30.81	13.095	33.77	25.8917	223.52	223.52	271.78	239.6	49.53	58.42	50.8	52.9	13	13	11	12.3333	7	3	4	4.66667	6	3	3	4	4	0	2	2	5.66667	2	3	3.55556	34.7	28.3	35.7	32.9
118	PI-494259	107.5	96	166.3	123.267	43	17.5	63.8	41.4333	7.951	1.811	15.29	8.35067	35.049	15.689	48.51	33.0827	259.08	225.425	284.48	256.3	52.07	63.5	53.34	56.3	9	13	10	10.6667	7	4	5	5.33333	6	4	5	5	4	2	4	3.33333	5.66667	3.33333	4.66667	4.55556	23.4	28.2	28.7	26.7667
119	PI-494260	135.4	39.9	93.8	89.7	52.6	5.9	27.6	28.7	13.849	0.72	5.52	6.69633	38.751	5.18	22.08	22.0037	243.84	180.34	254	226.1	68.58	47.625	48.26	54.8	16	10	11	12.3333	9	5	4	6	5	3	3	3.66667	4	3	2	3	6	3.66667	3	4.22222	27.4	19.6	35.4	27.4667
120	PI-494261	130.9	64.1	61.5	85.5	54.8	14	25.8	31.5333	11.146	1.58	6.83	6.51867	43.654	12.42	18.97	25.0147	235.585	232.41	187.96	218.7	69.215	62.23	50.8	60.7	16	8	11	11.6667	8	7	3	6	6	5	2	4.33333	4	2	2	2.66667	6	4.66667	2.33333	4.33333	25.2	23.6	26.6	25.1333
121	PI-494262	143.5	93.1	45.8	94.1333	59.5	22.4	16.8	32.9	11.496	2.955	2.51	5.65367	48.004	19.445	14.29	27.2463	224.79	231.14	246.38	234.1	54.61	88.9	58.42	67.3	6	11	7	8	6	5	4	5	5	4	3	4	3	2	3	2.66667	4.66667	3.66667	3.33333	3.88889	36.1	24.5	23.2	27.9333
122	PI-494263	109.5	71.7	97.7	92.9667	36.6	13.1	33.5	27.7333	8.233	1.635	6.57	5.47933	28.367	11.465	26.93	22.254	246.38	184.15	187.96	206.2	31.115	52.07	45.72	43	9	9	10	9.33333	6	4	5	5	6	4	4	4.66667	6	2	3	3.66667	6	3.33333	4	4.44444	23.2	18.2	24.5	21.9667
123	PI-494264	104.8	131.3	116.4	117.5	39.6	37	42.4	39.6667	9.712	5.223	8.5	7.81167	29.888	31.777	33.9	31.855	220.345	201.295	236.855	219.5	57.15	54.61	46.99	52.9	10	11	15	12	5	8	4	5.66667	4	7	4	5	2	6	3	3.66667	3.66667	7	3.66667	4.77778	22	18.9	22.8	21.2333
124	PI-494265	138.9	165.2	141.1	148.4	52.9	48.6	50.9	50.8	12.632	9.393	12.84	11.6217	40.268	39.207	38.06	39.1783	195.58	203.2	213.36	204	48.895	51.435	40.64	47	18	15	15	16	6	7	6	6.33333	4	7	5	5.33333	3	6	4	4.33333	4.33333	6.66667	5	5.33333	21.7	22.5	24.7	22.9667
125	PI-494266	111.5	190.4	178.4	160.1	42.3	66.2	71.3	59.9333	9.003	13.071	12.7	11.5913	33.297	53.129	58.6	48.342	182.88	203.835	247.65	211.5	29.21	31.75	50.8	37.3	16	15	11	14	5	8	6	6.33333	5	7	6	6	4	7	5	5.33333	4.66667	7.33333	5.66667	5.88889	22.8	24.9	24.7	24.1333
126	PI-494267	108.3	54.2	103.6	88.7	42.6	26.3	40.6	36.5	10.652	6.101	11.21	9.321	31.948	20.199	29.39	27.179	195.58	223.52	200.66	206.6	79.375	63.5	49.53	64.1	18	11	18	15.6667	5	6	6	5.66667	3	5	6	4.66667	2	4	5	3.66667	3.33333	5	5.66667	4.66667	26.3	25.9	27.8	26.6667
127	PI-494268	126.5	143.7	96.8	122.333	36.5	61.4	33.7	43.8667	3.05	15.622	6.13	8.26733	33.45	45.778	27.57	35.5993	240.03	205.105	196.85	214	52.07	67.31	55.88	58.4	18	16	12	15.3333	5	6	4	5	4	5	3	4	2	3	2	2.33333	3.66667	4.66667	3	3.77778	29	29.9	28.3	29.0667
128	PI-494269	154.5	198.4	149.9	167.6	62.6	74.7	57.9	65.0667	11.7	12.725	9.77	11.3983	50.9	61.975	48.13	53.6683	274.955	250.825	254	259.9	69.85	68.58	48.26	62.2	10	20	11	13.6667	7	8	5	6.66667	6	6	4	5.33333	4	4	3	3.66667	5.66667	6	4	5.22222	27.5	27.2	44.1	32.9333
129	PI-494270	97.9	117.9	115.1	110.3	34.9	37.2	33.6	35.2333	5.27	8.191	3.91	5.79033	29.63	29.009	29.69	29.443	261.62	210.82	231.14	234.5	66.04	63.5	63.5	64.3	8	13	12	11	4	7	5	5.33333	4	5	5	4.66667	2	3	4	3	3.33333	5	4.66667	4.33333	35.2	24.2	30.2	29.8667
130	PI-494271	68.4	41.1	95.7	68.4	33.15	20.9	45.4	33.15	6.872	2.984	10.76	6.872	26.278	17.916	34.64	26.278	191.135	194.31	187.96	191.1	51.7525	57.785	45.72	51.8	16	13	19	16	5.5	6	5	5.5	4	4	4	4	3	3	3	3	4.16667	4.33333	4	4.16667		22.6	28	25.3
131	PI-494272	85.7	70.1	236.6	130.8	59.7	44.6	109.7	71.3333	9.887	8.244	29.6	15.9103	49.813	36.356	80.1	55.423	187.96	231.14	226.06	215.1	36.83	56.515	48.26	47.2	3	11	22	12	6	5	5	5.33333	6	6	4	5.33333	4	6	3	4.33333	5.33333	5.66667	4	5	24.5	29.7	31.4	28.5333
132	PI-494273	98.7	149.1	216.2	154.667	53	52.8	98.3	68.0333	13.538	11.713	19.63	14.9603	39.462	41.087	78.67	53.073	224.155	212.725	220.98	219.3	49.53	57.15	35.56	47.4	14	13	24	17	8	7	4	6.33333	6	5	3	4.66667	4	6	2	4	6	6	3	5	25.8	24.2	28.8	26.2667
133	PI-494274	77.1	166.8	206.4	150.1	40.7	62.3	104.1	69.0333	10.221	14.639	27.24	17.3667	30.479	47.661	76.86	51.6667	175.26	201.93	231.14	202.8	34.925	31.75	48.26	38.3	24	15	15	18	7	9	6	7.33333	6	10	6	7.33333	5	9	5	6.33333	6	9.33333	5.66667	7	20.8	24.4	33.4	26.2
134	PI-494275	213.8	139	341.5	231.433	101.1	54.5	150.6	102.067	10.606	10.515	20.76	13.9603	90.494	43.985	129.84	88.1063	246.38	260.35	322.58	276.4	62.23	63.5	60.96	62.2	18	10	14	14	8	9	5	7.33333	7	7	5	6.33333	5	6	4	5	6.66667	7.33333	4.66667	6.22222	38.2	36.8	35.2	36.7333
135	PI-494276	132.9	152.7	287.6	191.067	59.5	67.7	132.4	86.5333	9.866	19.802	23.47	17.7127	49.634	47.898	108.93	68.8207	218.44	213.36	241.3	224.4	72.39	43.18	63.5	59.7	15	11	24	16.6667	7	5	5	5.66667	5	5	5	5	2	3	4	3	4.66667	4.33333	4.66667	4.55556	29.1	33.3	35.8	32.7333
136	PI-494277	148.4	180.4	176.3	168.367	64.8	83	71.3	73.0333	9.949	21.533	17.76	16.414	54.851	61.467	53.54	56.6193	277.495	227.33	210.82	238.5	56.515	48.26	38.1	47.6	13	15	19	15.6667	6	6	5	5.66667	5	5	4	4.66667	4	4	3	3.66667	5	5	4	4.66667	29.2	28.3	34.2	30.5667
137	PI-494278	160.2	145.9	175.3	160.467	74.7	58.3	82.9	71.9667	5.773	12.105	14.07	10.6493	68.927	46.195	68.83	61.3173	270.51	252.095	251.46	258	52.07	73.66	49.53	58.4	14	9	14	12.3333	6	8	5	6.33333	5	6	5	5.33333	3	4	3	3.33333	4.66667	6	4.33333	5	31.8	30.1	39.3	33.7333
138	PI-494279	154.1	108.7	143.6	135.467	81.5	46.4	66.4	64.7667	11.818	10.606	14.93	12.4513	69.682	35.794	51.47	52.3153	253.365	234.95	274.32	254.2	72.39	58.42	62.23	64.3	14	7	14	11.6667	8	6	5	6.33333	6	5	5	5.33333	4	4	4	4	6	5	4.66667	5.22222	29.3	29.9	33.3	30.8333
139	PI-494280	120.4	241.1	194	185.167	59.5	88.7	89.7	79.3	9.306	13.006	21.36	14.5573	50.194	75.694	68.34	64.7427	223.52	287.655	243.84	251.7	66.04	58.42	50.8	58.4	15	11	13	13	6	6	6	6	4	4	5	4.33333	3	4	4	3.66667	4.33333	4.66667	5	4.66667	27.3	29.7	40.6	32.5333
140	PI-494281	165.5	176	217.8	186.433	74.1	61.7	98.5	78.1	6.464	14.06	12.02	10.848	67.636	47.64	86.48	67.252	256.54	234.95	226.06	239.2	67.31	57.15	45.72	56.7	11	13	19	14.3333	8	8	5	7	7	6	4	5.66667	4	6	3	4.33333	6.33333	6.66667	4	5.66667	40	33.3	35.9	36.4
141	PI-494282	208.6	154.2	266.7	209.833	101.9	63	115.9	93.6	14.24	13.374	32.62	20.078	87.66	49.626	83.28	73.522	241.3	226.06	243.84	237.1	69.85	62.865	38.1	56.9	18	16	31	21.6667	6	7	6	6.33333	5	4	6	5	3	3	4	3.33333	4.66667	4.66667	5.33333	4.88889	34.6	28.9	31.9	31.8
142	PI-494283	149.5	188	185.2	174.233	80.1	68.6	88.5	79.0667	14.258	12.863	18.32	15.147	65.842	55.737	70.18	63.9197	236.22	255.27	231.14	240.9	52.07	68.58	55.88	58.8	11	7	15	11	6	8	4	6	5	4	4	4.33333	3	3	3	3	4.66667	5	3.66667	4.44444	38.7	32.4	35.4	35.5
143	PI-494284	116.7	103.8	157.3	125.933	58.8	37	73.7	56.5	11.6	4.813	17.59	11.3343	47.2	32.187	56.11	45.1657	254	246.38	256.54	252.3	57.785	78.105	45.72	60.5	13	6	10	9.66667	6	9	5	6.66667	5	6	4	5	4	3	3	3.33333	5	6	4	5	32.2	32.5	35.8	33.5
144	PI-494285	143.2	184	178.1	168.433	75.3	78.8	83.6	79.2333	14.716	15.036	15.45	15.0673	60.584	63.764	68.15	64.166	281.94	260.35	314.96	285.8	38.735	86.995	40.64	55.5	13	8	14	11.6667	6	6	5	5.66667	5	6	4	5	4	5	3	4	5	5.66667	4	4.88889	39.3	34.3	37.9	37.1667
145	PI-494286	145.2	158.1	190.4	164.567	68.9	78.2	84.3	77.1333	11.167	20.796	24.25	18.7377	57.733	57.404	60.05	58.3957	242.57	225.425	256.54	241.5	50.165	60.325	40.64	50.4	18	14	15	15.6667	9	5	4	6	7	4	3	4.66667	6	3	2	3.66667	7.33333	4	3	4.77778	31.2	38.4	35.5	35.0333
146	PI-494287	155.8	210.9	154.9	173.867	76.3	86.8	72.5	78.5333	11.046	23.8	17.65	17.4987	65.254	63	54.85	61.0347	233.68	241.3	218.44	231.1	57.785	61.595	36.83	52.1	13	12	18	14.3333	7	7	5	6.33333	5	5	4	4.66667	3	3	3	3	5	5	4	4.66667	27.1	37.2	28	30.7667
147	PI-494288	144.2	153.6	112.4	136.733	68	70.1	38.9	59	10.558	7.642	7.06	8.42	57.442	62.458	31.84	50.58	250.19	232.41	234.95	239.2	57.785	60.96	48.26	55.7	13	15	10	12.6667	6	9	6	7	5	5	5	5	4	3	4	3.66667	5	5.66667	5	5.22222	26.4	26	25.7	26.0333
148	PI-494289	140.8	181.9	179.2	167.3	53.5	79.2	83.1	71.9333	13.286	17.888	20.57	17.248	40.214	61.312	62.53	54.6853	246.38	217.17	264.16	242.6	66.04	59.69	43.18	56.3	13	17	19	16.3333	8	6	6	6.66667	6	5	5	5.33333	5	4	4	4.33333	6.33333	5	5	5.44444	31.4	22.4	27.5	27.1
149	PI-494290	151.3	140.8	174	155.367	70.5	50.2	59.3	60	13.531	12.676	12.58	12.929	56.969	37.524	46.72	47.071	274.32	208.28	226.06	236.2	33.02	40.005	39.37	37.5	14	14	13	13.6667	10	8	6	8	9	7	6	7.33333	7	4	5	5.33333	8.66667	6.33333	5.66667	6.88889	25.1	23.1	26	24.7333
150	PI-494291	156	181.2	159.1	165.433	59.4	61.6	72.7	64.5667	15.686	3.87	11.39	10.3153	43.714	57.73	61.31	54.2513	212.09	341.63	238.76	264.2	54.61	78.74	43.18	58.8	27	10	21	19.3333	8	7	3	6	6	6	2	4.66667	5	4	1	3.33333	6.33333	5.66667	2	4.66667	41.7	26.4	32.1	33.4
151	PI-494292	182.3	127.8	202.4	170.833	88.8	43.1	85.2	72.3667	22.051	7.853	23.86	17.9213	66.749	35.247	61.34	54.4453	238.76	234.315	266.7	246.6	72.39	63.5	43.18	59.7	18	9	15	14	8	8	5	7	7	7	4	6	5	4	3	4	6.66667	6.33333	4	5.66667	31.5	30.7	31.6	31.2667
152	PI-494293	134.9	101.9	218.3	151.7	68.2	37.7	102.3	69.4	12.083	10.93	25.62	16.211	56.117	26.77	76.68	53.189	243.84	239.395	294.64	259.3	48.26	58.42	45.72	50.8	11	7	14	10.6667	5	6	6	5.66667	4	5	6	5	4	3	5	4	4.33333	4.66667	5.66667	4.88889	28.3	25.3	29.7	27.7667
153	PI-494295	124	179.1	165.1	156.067	66.8	75.4	68	70.0667	14.793	17.654	16.6	16.349	52.007	57.746	51.4	53.7177	247.015	234.95	255.27	245.7	60.325	63.5	43.18	55.7	14	13	13	13.3333	7	7	5	6.33333	5	4	4	4.33333	4	3	3	3.33333	5.33333	4.66667	4	4.66667	26.7	30.2	28	28.3
154	PI-494296	145.2	181.6	171	165.933	68.1	77.2	74.6	73.3	15.661	15.374	16.16	15.7317	52.439	61.826	58.44	57.5683	246.38	251.46	266.7	254.8	46.99	67.31	43.18	52.5	16	15	12	14.3333	5	7	5	5.66667	4	5	4	4.33333	2	4	3	3	3.66667	5.33333	4	4.33333	44.2	36.7	41.4	40.7667
155	PI-494297	164.8	147	82.4	131.4	80.4	73.2	38	63.8667	11.984	21.733	8.37	14.029	68.416	51.467	29.63	49.8377	242.57	276.225	227.33	248.7	57.15	76.2	33.02	55.5	19	8	16	14.3333	7	8	5	6.66667	6	6	4	5.33333	5	5	3	4.33333	6	6.33333	4	5.44444	38.3	33.3	36.8	36.1333
156	PI-494298	167.8	173.3	76.1	139.067	69.3	69	31.5	56.6	10.896	16.024	6.68	11.2	58.404	52.976	24.82	45.4	256.54	250.19	261.62	256.1	74.295	68.58	52.07	65	14	14	9	12.3333	6	7	4	5.66667	5	6	4	5	3	4	3	3.33333	4.66667	5.66667	3.66667	4.66667	27.9	25.3	27.7	26.9667
157	PI-494299	187.6	119.8	254.4	187.267	74.6	49.2	103.1	75.6333	12.692	13.19	21.92	15.934	61.908	36.01	81.18	59.6993	240.03	193.04	284.48	239.2	61.595	43.815	48.26	51.2	18	13	13	14.6667	5	8	5	6	4	6	4	4.66667	3	3	3	3	4	5.66667	4	4.55556	28.9	15.5	29.1	24.5
158	PI-494300	164.1	29.8	132.8	108.9	75.1	9	58.5	47.5333	13.434	2.018	10.24	8.564	61.666	6.982	48.26	38.9693	243.84	179.705	309.88	244.5	46.355	44.45	52.07	47.6	14	8	10	10.6667	6	5	5	5.33333	5	4	4	4.33333	5	4	3	4	5.33333	4.33333	4	4.55556	31.2	22.3	27.7	27.0667
159	PI-494301	141.7	134.1	223.9	166.567	72.9	53.2	108.6	78.2333	16.058	11.606	24.86	17.508	56.842	41.594	83.74	60.7253	251.46	233.68	284.48	256.5	53.975	57.15	44.45	51.9	16	14	16	15.3333	6	7	4	5.66667	5	6	3	4.66667	4	6	2	4	5	6.33333	3	4.77778	27.4	21.3	27.9	25.5333
160	PI-494302	139.8	134.1	165.9	146.6	67.4	49.2	99.2	71.9333	9.798	8.099	14.11	10.669	57.602	41.101	85.09	61.2643	225.425	232.41	266.7	241.5	42.545	45.085	44.45	44	23	20	22	21.6667	6	6	5	5.66667	5	5	4	4.66667	3	3	3	3	4.66667	4.66667	4	4.44444	24.9	24.3	22.6	23.9333
161	PI-494303	121.5	124.3	122.8	122.867	50.7	49	47.3	49	6.214	6.691	5.23	6.045	44.486	42.309	42.07	42.955	218.44	217.17	274.32	236.6	56.515	66.675	63.5	62.2	15	15	11	13.6667	6	6	6	6	5	4	5	4.66667	5	3	4	4	5.33333	4.33333	5	4.88889	26.9	26.4	24.3	25.8667
162	PI-494304	169.6	149.4	206.3	175.1	81.5	56.2	96.2	77.9667	13.722	9.234	15.96	12.972	67.778	46.966	80.24	64.9947	255.27	266.7	248.92	257	41.91	41.91	53.34	45.7	16	11	12	13	6	6	5	5.66667	5	4	4	4.33333	4	2	3	3	5	4	4	4.33333	26	21.9	29.4	25.7667
163	PI-494305	137.6	184.9	169	163.833	68.9	80.1	78.5	75.8333	13.566	12.494	12.45	12.8367	55.334	67.606	66.05	62.9967	237.49	270.51	279.4	262.5	59.69	59.055	57.15	58.6	12	12	11	11.6667	7	8	5	6.66667	5	5	4	4.66667	4	3	3	3.33333	5.33333	5.33333	4	4.88889	32.1	28.8	30.6	30.5
164	PI-494306	133.75	130.2	137.3	133.75	64.75	60.5	69	64.75	14.707	15.934	13.48	14.707	50.043	44.566	55.52	50.043	281.623	252.095	311.15	281.6	51.435	50.8	52.07	51.4	13.5	11	16	13.5	5	5	5	5	4	4	4	4	3	3	3	3	4	4	4	4		26.6	29.2	27.9
165	PI-494307	129.1	134.1	131.6	131.6	71.2	64.4	67.8	67.8	16.897	15.762	16.3295	16.3295	54.303	48.638	51.4705	51.4705	210.82	208.915	209.868	209.9	62.23	69.215	65.7225	65.7	16	11	13.5	13.5	5	6	5.5	5.5	3	5	4	4	3	3	3	3	3.66667	4.66667	4.16667	4.16667	23.8	19.3		21.55
166	PI-494308	186.3	117.1	105.9	136.433	89.3	53.8	41.5	61.5333	16.205	13.315	2.96	10.8267	73.095	40.485	38.54	50.7067	273.685	229.235	292.1	265	70.485	52.705	50.8	58	18	11	12	13.6667	6	6	4	5.33333	5	5	4	4.66667	5	2	2	3	5.33333	4.33333	3.33333	4.33333	25.5	24.2	27.2	25.6333
167	PI-494309	184.7	124.5	95	134.733	89.5	51.4	42.9	61.2667	13.023	13.21	10.15	12.1277	76.477	38.19	32.75	49.139	242.57	227.965	227.33	232.6	60.96	55.88	38.1	51.6	24	12	14	16.6667	6	6	5	5.66667	5	5	4	4.66667	3	3	3	3	4.66667	4.66667	4	4.44444	32.5	20.7	30.3	27.8333
168	PI-494310	168.2	107.1	203.4	159.567	73.7	41.4	88.8	67.9667	14.42	8.569	22.87	15.2863	59.28	32.831	65.93	52.6803	247.65	246.38	266.7	253.6	59.69	59.055	38.1	52.3	15	9	11	11.6667	5	6	4	5	4	4	4	4	4	4	2	3.33333	4.33333	4.66667	3.33333	4.11111	21.7	19.8	29.5	23.6667
169	PI-494311	135.2	109.9	105.5	116.867	46.3	33	34.1	37.8	4.712	4.103	4.56	4.45833	41.588	28.897	29.54	33.3417	226.06	228.6	233.68	229.4	67.31	57.15	53.34	59.3	11	5	7	7.66667	9	10	6	8.33333	6	7	5	6	4	5	4	4.33333	6.33333	7.33333	5	6.22222	44.4	42.2	46.7	44.4333
170	PI-494312	138.2	90.5	100.5	109.733	58	30.2	51.8	46.6667	5.43	5.605	6.07	5.70167	52.57	24.595	45.73	40.965	269.24	243.84	246.38	253.2	44.45	57.15	33.02	44.9	12	7	16	11.6667	6	6	4	5.33333	6	4	3	4.33333	4	3	2	3	5.33333	4.33333	3	4.22222	36.2	23.2	33.2	30.8667
171	PI-494313	166.1	116.2	60.3	114.2	55	41	30.6	42.2	5.539	6.42	4.34	5.433	49.461	34.58	26.26	36.767	227.33	243.205	231.14	233.9	58.42	71.12	50.8	60.1	11	8	10	9.66667	8	9	7	8	8	7	6	7	6	5	5	5.33333	7.33333	7	6	6.77778	43.2	42.4	44.2	43.2667
172	PI-494314	127.3	124	178.5	143.267	54.5	49.1	65.6	56.4	10.614	10.06	13.67	11.448	43.886	39.04	51.93	44.952	269.24	267.97	279.4	272.2	66.04	65.405	48.26	59.9	15	11	11	12.3333	6	5	5	5.33333	4	4	4	4	3	3	3	3	4.33333	4	4	4.11111	25.2	29.3	35.4	29.9667
173	PI-494315	108.7	155.6	119.8	128.033	44.4	57.9	45.1	49.1333	10.001	11.729	8.36	10.03	34.399	46.171	36.74	39.1033	242.57	331.47	256.54	276.9	50.8	57.785	50.8	53.1	13	7	11	10.3333	7	6	5	6	5	6	4	5	4	5	3	4	5.33333	5.66667	4	5	36.2	36.8	36.9	36.6333
174	PI-494316	137.9	98.2	233.6	156.567	52.4	42.5	85	59.9667	12.045	13.129	11.43	12.2013	40.355	29.371	73.57	47.7653	259.08	243.84	309.88	270.9	62.23	60.96	53.34	58.8	13	6	8	9	6	9	5	6.66667	5	7	4	5.33333	3	4	3	3.33333	4.66667	6.66667	4	5.11111	26.4	29.4	29.2	28.3333
175	PI-494317	142.8	154.1	65.8	120.9	60.6	71.9	30.1	54.2	10.184	11.789	3.16	8.37767	50.416	60.111	26.94	45.8223	278.13	262.255	210.82	250.4	50.8	58.42	38.1	49.1	13	7	12	10.6667	6	6	6	6	4	4	5	4.33333	3	3	4	3.33333	4.33333	4.33333	5	4.55556	30.9	35.8	26.2	30.9667
176	PI-494318	116	132.3	124.15	124.15	55.9	58.6	57.25	57.25	12.888	16.289	14.5885	14.5885	43.012	42.311	42.6615	42.6615	236.22	252.73	193.04	227.3	73.025	68.58	29.21	56.9	13	12	7	10.6667	5	8	3	5.33333	4	6	2	4	3	3	1	2.33333	4	5.66667	2	3.88889	30.4	27.7	24.6	27.5667
177	PI-494319	107.7	131	15.1	84.6	48.2	53.3	8.3	36.6	13.699	9.9	1.04	8.213	34.501	43.4	7.26	28.387	245.745	245.745	203.2	231.6	62.23	55.88	35.56	51.2	12	11	6	9.66667	4	5	5	4.66667	4	4	4	4	3	3	3	3	3.66667	4	4	3.88889	28.4	28.4	27.4	28.0667
178	PI-494320	64.1	159.1	180.1	134.433	32.2	49	61	47.4	8.271	9.763	11.5	9.84467	23.929	39.237	49.5	37.5553	220.98	253.365	279.4	251.2	51.435	57.15	55.88	54.8	5	8	11	8	6	6	5	5.66667	5	5	5	5	3	4	4	3.66667	4.66667	5	4.66667	4.77778	32.3	27.8	29.1	29.7333
179	PI-494321	194.5	210.1	94.7	166.433	69.7	64.7	35.4	56.6	3.11	3.335	4.96	3.80167	66.59	61.365	30.44	52.7983	267.97	265.43	276.86	270.1	54.61	55.245	38.1	49.3	13	6	11	10	9	6	5	6.66667	6	4	4	4.66667	3	3	3	3	6	4.33333	4	4.77778	27.8	29.1	32.3	29.7333
180	PI-494322	143.8	97	127.7	122.833	51.1	35.2	48.7	45	10.451	7.905	9.57	9.30867	40.649	27.295	39.13	35.6913	250.19	238.76	238.76	242.6	59.055	57.15	55.88	57.4	13	11	14	12.6667	6	6	6	6	5	5	5	5	4	3	4	3.66667	5	4.66667	5	4.88889	25.5	23	28.2	25.5667
181	PI-494323	103.2	183.2	254.2	180.2	48.9	62	105.5	72.1333	7.34	10.595	16.83	11.5883	41.56	51.405	88.67	60.545	231.775	336.55	289.56	286	64.77	76.2	71.12	70.7	12	9	12	11	7	10	8	8.33333	5	5	7	5.66667	5	5	5	5	5.66667	6.66667	6.66667	6.33333	25	25.4	28.2	26.2
182	PI-494324	145.2	219.4	250.8	205.133	56.3	81	93.1	76.8	11.026	13.06	20.35	14.812	45.274	67.94	72.75	61.988	245.11	341.63	261.62	282.8	67.945	68.58	49.53	62	13	14	14	13.6667	6	7	7	6.66667	5	5	5	5	3	4	3	3.33333	4.66667	5.33333	5	5	28.2	27.9	26.2	27.4333
183	PI-494325	160.6	170.2	81.5	137.433	62.2	67	31.1	53.4333	2.533	8.505	3.06	4.69933	59.667	58.495	28.04	48.734	332.105	306.07	317.5	318.6	71.12	74.93	66.04	70.7	12	6	6	8	6	7	7	6.66667	5	5	6	5.33333	4	3	3	3.33333	5	5	5.33333	5.11111	31.6	24.7	26.1	27.4667
184	PI-494326	119.6	130.3	25.9	91.9333	51.4	59.3	13.8	41.5	15.572	15.665	1.02	10.7523	35.828	43.635	12.78	30.7477	231.14	226.695	187.96	215.3	57.15	59.69	43.18	53.3	11	11	6	9.33333	6	6	7	6.33333	6	5	5	5.33333	3	4	2	3	5	5	4.66667	4.88889	26.7	27	24.2	25.9667
185	PI-494327	126.3	129	52.3	102.533	52.5	57.3	23.5	44.4333	7.466	15.68	4.52	9.222	45.034	41.62	18.98	35.2113	264.16	222.885	273.05	253.4	62.23	68.58	62.23	64.3	12	10	5	9	5	8	9	7.33333	4	6	7	5.66667	2	5	5	4	3.66667	6.33333	7	5.66667	28.6	28.8	26.1	27.8333
186	PI-494328	103.1	226.4	24.8	118.1	59.9	84.6	13	52.5	10.052	14.806	1.02	8.626	49.848	69.794	11.98	43.874	257.81	251.46	256.54	255.3	49.53	48.26	58.42	52.1	10	13	7	10	10	7	5	7.33333	7	6	5	6	5	5	3	4.33333	7.33333	6	4.33333	5.88889	34.4	33.2	28.8	32.1333
187	PI-494329	124	149.2	49.6	107.6	56.1	69.1	16.6	47.2667	10.655	12.565	1.32	8.18	45.445	56.535	15.28	39.0867	299.085	271.78	304.8	291.9	72.39	72.39	43.18	62.7	17	15	5	12.3333	6	6	6	6	5	4	5	4.66667	3	2	4	3	4.66667	4	5	4.55556	29.8	29.9	30.1	29.9333
188	PI-494330	147.4	157.2	104.4	136.333	69.7	64.7	42.6	59	11.847	12.412	5.21	9.823	57.853	52.288	37.39	49.177	299.72	273.05	278.13	283.6	52.07	59.69	40.64	50.8	11	7	8	8.66667	5	5	6	5.33333	4	4	4	4	2	3	2	2.33333	3.66667	4	4	3.88889	31.1	27.8	30.5	29.8
189	PI-494331	109.7	164.3	173.7	149.233	40.4	54.7	63.4	52.8333	5.15	8.876	8.14	7.38867	35.25	45.824	55.26	45.4447	231.14	246.38	243.84	240.5	69.85	69.215	53.34	64.1	7	7	7	7	8	11	14	9.3	5	8	9	7.33333	4	5	6	5	5.66667	8	9.66667	7.77778	41.3	42.1	42.7	42.0333
190	PI-494332	136.9	121.8	13.5	90.7333	53.9	50.1	11.1	38.3667	10.91	10.986	1.23	7.70867	42.99	39.114	9.87	30.658	229.87	243.84	215.9	229.9	59.69	71.12	36.83	55.9	11	17	5	11	7	8	4	6.33333	5	5	2	4	5	4	2	3.66667	5.66667	5.66667	2.66667	4.66667	26.5	27.3	24.9	26.2333
191	PI-494333	131.2	85.3	113.9	110.133	47.7	53	44	48.2333	1.947	1.033	1	1.32667	45.753	51.967	43	46.9067	269.24	275.59	292.1	279	52.07	40.64	35.56	42.8	20	20	14	18	7	5	5	5.66667	7	4	4	5	5	3	2	3.33333	6.33333	4	3.66667	4.66667	27	29.2	29.7	28.6333
192	PI-494334	108.5	204.8	120	144.433	59.1	84.3	47	63.4667	10.348	10.874	3.46	8.22733	48.752	73.426	43.54	55.2393	271.145	261.62	298.45	277.1	48.26	57.15	45.72	50.4	12	12	12	12	6	8	6	6.66667	4	5	4	4.33333	3	3	3	3	4.33333	5.33333	4.33333	4.66667	31.5	29.1	31.3	30.6333
193	PI-494335	217.8	246.4	72.9	179.033	101.7	107.3	29.7	79.5667	11.386	16.161	2.78	10.109	90.314	91.139	26.92	69.4577	279.4	279.4	284.48	281.1	40.64	38.1	35.56	38.1	20	12	11	14.3333	6	5	6	5.66667	5	4	4	4.33333	3	2	3	2.66667	4.66667	3.66667	4.33333	4.22222	32.8	29.4	27.8	30
194	PI-494336	179.8	149.1	35.4	121.433	82	65.9	12.9	53.6	13.913	11.905	0.62	8.81267	68.087	53.995	12.28	44.7873	248.92	229.87	243.84	240.9	58.42	85.09	40.64	61.4	15	18	7	13.3333	7	4	7	6	5	4	6	5	3	3	5	3.66667	5	3.66667	6	4.88889	37.7	36.2	32.6	35.5
195	PI-494337	189.8	217.7	198	201.833	70.4	86.7	69.6	75.5667	1.924	14.686	6.66	7.75667	68.476	72.014	62.94	67.81	257.81	297.18	337.82	297.6	68.58	85.09	62.23	72	13	8	7	9.33333	7	5	4	5.33333	4	4	4	4	3	3	2	2.66667	4.66667	4	3.33333	4	32.1	34.2	31.8	32.7
196	PI-494338	135.1	99.1	61.9	98.7	63.3	67.7	25.8	52.2667	11.309	14.354	1.87	9.17767	51.991	53.346	23.93	43.089	257.81	234.95	279.4	257.4	59.055	33.02	39.37	43.8	12	12	11	11.6667	10	7	7	8	9	7	4	6.66667	6	5	3	4.66667	8.33333	6.33333	4.66667	6.44444	33.2	32.1	27.9	31.0667
197	PI-494339	139.7	99.2	72.7	103.867	65.9	62.8	30.4	53.0333	12.125	14.938	2.16	9.741	53.775	47.862	28.24	43.2923	256.54	247.65	267.97	257.4	67.31	38.735	40.64	48.9	15	13	13	13.6667	8	7	7	7.33333	6	7	6	6.33333	4	4	4	4	6	6	5.66667	5.88889	34.6	33.9	32.5	33.6667
198	PI-494340	172.6	128.4	110.6	137.2	78.4	79.5	41.1	66.3333	12.282	17.24	3.68	11.0673	66.118	62.26	37.42	55.266	258.445	254	302.26	271.6	46.99	38.735	33.02	39.6	26	13	11	16.6667	7	7	6	6.66667	6	7	6	6.33333	5	6	3	4.66667	6	6.66667	5	5.88889	37.8	34.2	36.3	36.1
199	PI-494341	133.8	143.1	93.7	123.533	71.4	73.5	37.4	60.7667	11.046	20.39	6.08	12.5053	60.354	53.11	31.32	48.2613	252.095	234.95	304.8	263.9	61.595	59.69	41.91	54.4	15	11	7	11	6	4	5	5	4	4	5	4.33333	3	3	5	3.66667	4.33333	3.66667	5	4.33333	26.9	29.4	29.7	28.6667
200	PI-494342	115.6	157.9	214.3	162.6	63.6	80.1	101.2	81.6333	8.461	10.254	8.68	9.13167	55.139	69.846	92.52	72.5017	241.3	264.16	312.42	272.6	31.115	35.56	35.56	34.1	16	17	16	16.3333	6	9	5	6.66667	5	6	4	5	4	5	3	4	5	6.66667	4	5.22222	39.8	38.8	36.7	38.4333
201	PI-494343	160.1	156	231.8	182.633	62.7	70.3	89.4	74.1333	8.531	9.55	15	11.027	54.169	60.75	74.4	63.1063	257.81	300.355	292.1	283.4	64.77	48.26	43.18	52.1	15	14	16	15	7	7	5	6.33333	4	5	3	4	3	3	2	2.66667	4.66667	5	3.33333	4.33333	31.4	28.2	28.2	29.2667
202	PI-494344	142.6	113.6	201.3	152.5	58.1	62.9	85.9	68.9667	10.586	14.066	19.29	14.6473	47.514	48.834	66.61	54.3193	236.22	254.635	273.05	254.6	63.5	49.53	36.83	50	12	11	13	12	5	8	4	5.66667	5	7	3	5	4	5	2	3.66667	4.66667	6.66667	3	4.77778	32	31	32.1	31.7
203	PI-494345	123.7	152.9	228.4	168.333	49.9	84.4	89.7	74.6667	9.45	19.577	21.12	16.7157	40.45	64.823	68.58	57.951	262.89	238.76	241.3	247.7	46.99	45.72	40.64	44.5	17	15	14	15.3333	6	6	6	6	4	6	4	4.66667	4	4	3	3.66667	4.66667	5.33333	4.33333	4.77778	28.5	31	29.5	29.6667
204	PI-494346	98.2	129.5	99.8	109.167	51.7	76.7	45.5	57.9667	13.243	18.932	9.77	13.9817	38.457	57.768	35.73	43.985	251.46	241.3	251.46	248.1	50.8	46.99	38.1	45.3	11	12	15	12.6667	4	5	5	4.66667	3	4	4	3.66667	3	3	3	3	3.33333	4	4	3.77778	32.3	31.8	32.5	32.2
205	PI-494347	123.5	113.6	29.3	88.8	53.4	66.6	19.5	46.5	12.519	20.303	3.54	12.1207	40.881	46.297	15.96	34.3793	227.33	196.85	185.42	203.2	49.53	41.91	25.4	38.9	18	15	13	15.3333	5	5	4	4.66667	4	5	3	4	4	3	2	3	4.33333	4.33333	3	3.88889	34.3	35.5	32.4	34.0667
206	PI-494348	129.3	141.3	32.5	101.033	56.6	76.7	16.2	49.8333	7.675	13.733	1.95	7.786	48.925	62.967	14.25	42.0473	204.47	227.33	195.58	209.1	53.34	62.23	48.26	54.6	21	15	8	14.6667	5	5	5	5	3	3	4	3.33333	3	3	3	3	3.66667	3.66667	4	3.77778	34.5	32.8	31.4	32.9
207	PI-494349	122.4	147	130.7	133.367	63.9	81	57.4	67.4333	16.928	27.313	12.81	19.017	46.972	53.687	44.59	48.4163	252.73	252.73	259.08	254.8	67.31	71.12	49.53	62.7	12	13	14	13	6	6	6	6	6	6	5	5.66667	4	4	4	4	5.33333	5.33333	5	5.22222	33.1		27.4	30.25
208	PI-494350	137.6	192.6	104.4	144.867	65.4	89.7	59.2	71.4333	9.367	12.107	11.3	10.9247	56.033	77.593	47.9	60.5087	274.955	266.7	261.62	267.8	67.31	67.31	48.26	61	11	12	16	13	10	11	7	9.33333	6	11	6	7.66667	5	8	5	6	7	10	6	7.66667	31.2	33.1	32.2	32.1667
209	PI-494351	135.6	122.2	160.5	139.433	68.7	69.2	74.9	70.9333	19.321	16.684	13.39	16.465	49.379	52.516	61.51	54.4683	281.94	249.555	304.8	278.8	60.96	54.61	53.34	56.3	11	13	10	11.3333	11	7	6	8	9	6	5	6.66667	8	5	4	5.66667	9.33333	6	5	6.77778	29.5	28.9	29.4	29.2667
210	PI-494352	136.9	96	133.5	122.133	66.1	54.3	72.6	64.3333	10.1	8.95	19.01	12.6867	56	45.35	53.59	51.6467	290.83	240.03	248.92	259.9	68.58	52.07	59.69	60.1	17	15	16	16	6	7	6	6.33333	5	6	5	5.33333	3	3	4	3.33333	4.66667	5.33333	5	5		22.7	26.2	24.45
211	PI-494353	110.2	110.5	33.2	84.6333	53	62.2	27.2	47.4667	10.123	14.996	4.39	9.83633	42.877	47.204	22.81	37.6303	253.365	260.35	218.44	244.1	64.77	63.5	52.07	60.1	11	11	11	11	7	10	6	7.66667	7	9	5	7	5	8	5	6	6.33333	9	5.33333	6.88889	31.1	31.2	32.2	31.5
212	PI-494354	143.6	125.4	23.2	97.4	65.8	72.4	21.2	53.1333	12.641	14.648	1.75	9.67967	53.159	57.752	19.45	43.4537	267.97	270.51	248.92	262.5	71.12	72.39	66.04	69.9	11	10	8	9.66667	8	6	8	7.33333	6	8	8	7.33333	4	5	7	5.33333	6	6.33333	7.66667	6.66667	34.6	34.8	32.6	34
213	PI-494355	159.6	94.8	113.3	122.567	75.3	58.1	39.3	57.5667	12.36	14.598	3.97	10.3093	62.94	43.502	35.33	47.2573	274.32	271.78	284.48	276.9	59.69	64.77	40.64	55	13	7	8	9.33333	8	9	3	6.66667	7	7	3	5.66667	4	3	2	3	6.33333	6.33333	2.66667	5.11111	28.8	28.8	25.1	27.5667
214	PI-494356	138.7	79.6	106	108.1	63.2	43.7	57.2	54.7	7.734	10.138	9.16	9.01067	55.466	33.562	48.04	45.6893	269.24	236.22	251.46	252.3	53.34	78.74	60.96	64.3	11	7	7	8.33333	6	7	8	7	5	6	7	6	4	3	6	4.33333	5	5.33333	7	5.77778	45.9	39.8	43	42.9
215	PI-494357	106	81.9	34.9	74.2667	47.7	46.8	16.3	36.9333	11.224	11.632	2.41	8.422	36.476	35.168	13.89	28.5113	273.05	226.695	254	251.2	45.72	59.69	52.07	52.5	10	11	8	9.66667	7	8	5	6.66667	5	7	4	5.33333	3	6	3	4	5	7	4	5.33333	22.2	22.7	20.4	21.7667
216	PI-494358	65.9	58.3	69.6	64.6	28.6	33.4	25	29	7.908	9.679	7.94	8.509	20.692	23.721	17.06	20.491	191.77	241.3	236.22	223.1	38.1	58.42	46.99	47.8	22	7	8	12.3333	4	5	5	4.66667	4	5	4	4.33333	4	3	3	3.33333	4	4.33333	4	4.11111	22.8	21	25.6	23.1333
217	PI-494359	149.9	72.2	111.05	111.05	66.5	40.1	53.3	53.3	7.835	9.398	8.6165	8.6165	58.665	30.702	44.6835	44.6835	254.635	236.22	245.428	245.4	74.93	44.45	59.69	59.7	9	6	7.5	7.5	7	9	8	8	7	9	8	8	6	6	6	6	6.66667	8	7.33333	7.33333	32.9	34.6		33.75
218	PI-494360	121	91.1	121.7	111.267	52.3	51.4	43.1	48.9333	5.94	10.894	2.3	6.378	46.36	40.506	40.8	42.5553	297.18	267.97	314.96	293.4	91.44	91.44	66.04	83	8	7	7	7.33333	4	5	6	5	4	5	5	4.66667	3	5	4	4	3.66667	5	5	4.55556	32.5	31.6	33.2	32.4333
219	PI-494361	136.3	79.6	16	77.3	64.2	47.8	10.8	40.9333	9.652	10.707	2.47	7.60967	54.548	37.093	8.33	33.3237	274.32	201.93	261.62	246	85.09	45.72	83.82	71.5	13	15	5	11	5	5	10	6.66667	5	4	11	6.66667	3	3	11	5.66667	4.33333	4	10.6667	6.33333	31.4	33	35.5	33.3
220	PI-494362	109.4	88.1	96.5	98	55.5	51.3	42.6	49.8	15.59	12.701	8.17	12.1537	39.91	38.599	34.43	37.6463	222.25	208.28	213.36	214.6	45.085	33.655	40.64	39.8	21	11	19	17	5	6	5	5.33333	5	5	4	4.66667	4	4	3	3.66667	4.66667	5	4	4.55556	25.7	22.7	25.1	24.5
221	PI-494363	103.9	161.9	128.3	131.367	49.8	54.9	46.9	50.5333	9.472	10.338	11.43	10.4133	40.328	44.562	35.47	40.12	227.33	227.965	269.24	241.5	57.15	59.055	45.72	54	11	11	10	10.6667	7	6	6	6.33333	7	5	5	5.66667	4	4	4	4	6	5	5	5.33333	26.3	26.1	26.1	26.1667
222	PI-494364	127.6	118	101.9	115.833	67.2	47.4	35.2	49.9333	11.467	9.266	4.85	8.52767	55.733	38.134	30.35	41.4057	261.62	264.795	284.48	270.3	80.01	81.28	55.88	72.4	10	5	6	7	6	7	6	6.33333	6	7	5	6	2	4	4	3.33333	4.66667	6	5	5.22222	24.9	25.2	29.3	26.4667
223	PI-494365	74.1	36.7	55.4	55.4	28.8	8.9	18.85	18.85	8.261	2.288	5.2745	5.2745	20.539	6.612	13.5755	13.5755	187.96	159.385	147.32	164.9	62.23	48.26	30.48	47	14	10	8	10.6667	6	3	3	4	5	3	2	3.33333	4	2	1	2.33333	5	2.66667	2	3.22222	23.2	18.3	30.6	24.0333
224	PI-494366	56.1	76	66.05	66.05	20.7	26.4	23.55	23.55	4.694	7.309	6.0015	6.0015	16.006	19.091	17.5485	17.5485	156.21	179.07	154.94	163.4	52.07	41.91	35.56	43.2	13	12	7	10.6667	4	9	3	5.33333	3	8	2	4.33333	2	7	1	3.33333	3	8	2	4.33333	23.7	22.1	17.7	21.1667
225	PI-494367	116	112.2	69.3	99.1667	44.7	37	17.8	33.1667	5.13	7.048	2.08	4.75267	39.57	29.952	15.72	28.414	243.84	221.615	228.6	231.4	29.21	38.1	35.56	34.3	14	10	10	11.3333	5	6	4	5	5	5	3	4.33333	4	5	2	3.66667	4.66667	5.33333	3	4.33333	22.8	24.5	21.2	22.8333
226	PI-494368	82.7	95	33.3	70.3333	34.3	39	15.6	29.6333	8.761	11.013	2.4	7.39133	25.539	27.987	13.2	22.242	262.255	231.14	238.76	244.1	84.455	72.39	59.69	72.2	5	5	3	4.33333	6	5	5	5.33333	5	5	5	5	3	4	3	3.33333	4.66667	4.66667	4.33333	4.55556	32.3	32.6	29.4	31.4333
227	PI-494369	134.7	196.6	181.7	171	63.3	94.2	81.4	79.6333	12.954	27.713	21.43	20.699	50.346	66.487	59.97	58.9343	266.7	254.635	264.16	261.8	81.28	74.93	60.96	72.4	11	12	11	11.3333	6	4	5	5	4	4	4	4	3	2	3	2.66667	4.33333	3.33333	4	3.88889	33.1	31.1	30	31.4
228	PI-494370	117.6	181.2	93.7	130.833	50.1	59.1	29	46.0667	5.534	7.597	2.41	5.18033	44.566	51.503	26.59	40.8863	252.73	258.445	279.4	263.5	77.47	60.96	55.88	64.8	11	10	9	10	8	6	6	6.66667	6	5	5	5.33333	3	4	4	3.66667	5.66667	5	5	5.22222	36.3	37.9	36.3	36.8333
229	PI-494371	140.1	164.6	211.6	172.1	64	57	71.6	64.2	6.263	8.099	4.07	6.144	57.737	48.901	67.53	58.056	287.02	284.48	302.26	291.3	60.96	60.96	53.34	58.4	6	5	6	5.66667	5	8	6	6.33333	4	5	5	4.66667	4	4	4	4	4.33333	5.66667	5	5	29.2	28.9	31	29.7
230	PI-494372	126.8	130.3	64.7	107.267	49	47.6	31	42.5333	7.418	8.613	2.3	6.11033	41.582	38.987	28.7	36.423	229.87	236.22	259.08	241.7	51.435	39.37	41.91	44.2	14	10	13	12.3333	7	7	5	6.33333	5	7	4	5.33333	4	5	3	4	5.33333	6.33333	4	5.22222	24.3	21.2	22.5	22.6667
231	PI-494373	170.6	161.3	282	204.633	68.5	53.1	104.7	75.4333	10.388	8.704	7.11	8.734	58.112	44.396	97.59	66.6993	243.84	263.525	325.12	277.5	83.82	81.28	67.31	77.5	8	9	12	9.66667	6	4	5	5	5	4	4	4.33333	5	3	3	3.66667	5.33333	3.66667	4	4.33333	30.4	28.2	34.9	31.1667
232	PI-494374	110	168	177.6	151.867	46.8	64.1	65.5	58.8	7.189	14.331	8.08	9.86667	39.611	49.769	57.42	48.9333	257.81	248.92	304.8	270.5	86.36	48.26	54.61	63.1	7	7	7	7	6	6	5	5.66667	5	5	4	4.66667	4	4	3	3.66667	5	5	4	4.66667	33.7	33.6	37	34.7667
233	PI-494375	82.2	99.6	48.9	76.9	35.3	36.4	18.6	30.1	7.314	10.125	2.68	6.70633	27.986	26.275	15.92	23.3937	260.35	228.6	271.78	253.6	67.945	49.53	60.96	59.5	7	8	5	6.66667	6	6	5	5.66667	6	5	5	5.33333	5	4	4	4.33333	5.66667	5	4.66667	5.11111	31.7	32	32.7	32.1333
234	PI-494377	112.7	178.5	43.9	111.7	40.9	67	17.6	41.8333	4.138	13.886	2.92	6.98133	36.762	53.114	14.68	34.852	249.555	222.25	259.08	243.6	72.39	64.77	43.18	60.1	9	12	4	8.33333	10	11	6	9	7	10	6	7.66667	5	6	5	5.33333	7.33333	9	5.66667	7.33333	27.7	33.1	32.7	31.1667
235	PI-494378	142	161.7	66.2	123.3	58.1	59.6	24.6	47.4333	6.424	12.386	4.4	7.73667	51.676	47.214	20.2	39.6967	268.605	248.92	266.7	261.4	68.58	83.82	55.88	69.4	14	13	7	11.3333	10	9	7	8.66667	7	8	7	7.33333	6	6	5	5.66667	7.66667	7.66667	6.33333	7.22222	36.4	37.9	33.3	35.8667
236	PI-494379	133	113.8	88.5	111.767	48.5	38.7	23.4	36.8667	3.512	6.767	1.2	3.82633	44.988	31.933	22.2	33.0403	251.46	226.06	215.9	231.1	64.77	83.82	35.56	61.4	12	10	12	11.3333	6	6	4	5.33333	5	5	3	4.33333	5	4	2	3.66667	5.33333	5	3	4.44444	28.4	30.6	21.2	26.7333
237	PI-494380	115.7	143.9	86.2	115.267	45.8	51.5	27.8	41.7	6.014	11.218	4.54	7.25733	39.786	40.282	23.26	34.4427	266.065	241.3	236.22	247.9	67.31	59.69	55.88	61	10	10	9	9.66667	9	8	7	8	7	7	7	7	6	7	6	6.33333	7.33333	7.33333	6.66667	7.11111	32.2	32.7	31.1	32
238	PI-494381	97.4	126	156.5	126.633	43.1	45.5	63.5	50.7	5.566	11.254	7.52	8.11333	37.534	34.246	55.98	42.5867	259.715	257.81	231.14	249.6	67.31	81.28	63.5	70.7	9	7	6	7.33333	8	6	6	6.66667	6	6	6	6	5	4	4	4.33333	6.33333	5.33333	5.33333	5.66667	32	32.3	32.7	32.3333
239	PI-494382	133.5	144.3	173.3	150.367	54.6	51	56.6	54.0667	7.557	12.707	10.95	10.4047	47.043	38.293	45.65	43.662	248.92	246.38	312.42	269.2	51.435	67.31	55.88	58.2	12	9	12	11	9	7	6	7.33333	7	6	5	6	6	5	4	5	7.33333	6	5	6.11111	32.2	32.7	35.6	33.5
240	PI-494383	109.5	104.3	105.4	106.4	39.3	38.7	38.1	38.7	6.075	8.161	2.84	5.692	33.225	30.539	35.26	33.008	224.79	236.22	236.22	232.4	67.31	66.04	66.04	66.5	6	6	13	8.33333	10	5	5	6.66667	9	5	4	6	6	4	3	4.33333	8.33333	4.66667	4	5.66667	27.3	26.4	26.6	26.7667
241	PI-494384	87.1	149	94.9	110.333	25.4	39.7	38.5	34.5333	2.632	3.648	1.2	2.49333	22.768	36.052	37.3	32.04	235.585	168.91	190.5	198.3	26.67	27.94	27.94	27.5	8	12	23	14.3333	7	7	5	6.33333	6	7	4	5.66667	6	7	3	5.33333	6.33333	7	4	5.77778	20.9	20.9	25.8	22.5333
242	PI-494385	138.8	129.4	234.1	167.433	56.6	45	79	60.2	8.847	10.409	7.31	8.85533	47.753	34.591	71.69	51.3447	259.08	254	261.62	258.2	90.17	81.28	81.28	84.2	11	8	13	10.6667	7	7	8	7.33333	6	6	7	6.33333	4	5	6	5	5.66667	6	7	6.22222	31.1	30.1	34.2	31.8
243	PI-494387	100.6	145.7	195.8	147.367	34.9	46.9	64.5	48.7667	4.104	9.189	6.08	6.45767	30.796	37.711	58.42	42.309	229.235	203.2	265.43	232.6	40.64	33.02	40.64	38.1	7	9	12	9.33333	6	4	5	5	5	4	5	4.66667	4	3	4	3.66667	5	3.66667	4.66667	4.44444	21.1	22.4	20.6	21.3667
244	PI-494388	98.4	126.5	144.7	123.2	33.6	45.5	46.1	41.7333	3.414	9.617	4.85	5.96033	30.186	35.883	41.25	35.773	228.6	257.81	261.62	249.3	19.05	77.47	49.53	48.7	7	8	12	9	8	7	6	7	6	7	5	6	4	6	4	4.66667	6	6.66667	5	5.88889	26.1	34.2	30.9	30.4
245	PI-494389	90	85.4	139.3	104.9	32.2	30	44.6	35.6	7.142	7.371	4.33	6.281	25.058	22.629	40.27	29.319	248.92	222.25	242.57	237.9	71.755	67.31	49.53	62.9	6	5	3	4.66667	7	5	4	5.33333	6	4	3	4.33333	5	3	2	3.33333	6	4	3	4.33333	29.2	30.8	25.6	28.5333
246	PI-494390	162.8	144	52.7	119.833	59.7	55.4	19.7	44.9333	10.2	14.042	2.5	8.914	49.5	41.358	17.2	36.0193	308.61	266.7	287.02	287.4	68.58	62.865	58.42	63.3	9	5	5	6.33333	7	6	5	6	6	5	4	5	4	5	3	4	5.66667	5.33333	4	5		28.8	30.5	29.65
247	PI-494391	129.5	128.2	99.9	119.2	48.7	42.4	31.9	41	7.007	8.347	3.31	6.22133	41.693	34.053	28.59	34.7787	215.9	184.15	248.92	216.3	46.99	35.56	35.56	39.4	12	17	19	16	6	7	5	6	5	6	4	5	4	4	3	3.66667	5	5.66667	4	4.88889	23.4	21.3	20.2	21.6333
248	PI-494392	124.7	94.4	179.2	132.767	48.2	30.6	63	47.2667	9.398	6.728	11.41	9.17867	38.802	23.872	51.59	38.088	260.35	245.11	266.7	257.4	74.295	68.58	54.61	65.8	6	5	9	6.66667	7	7	6	6.66667	6	7	5	6	4	6	4	4.66667	5.66667	6.66667	5	5.77778	38.8	33.3	33.6	35.2333
249	PI-494393	183.1	156.8	175.1	171.667	81.9	65.9	76.7	74.8333	12.771	17.524	16.4	15.565	69.129	48.376	60.3	59.2683	259.08	243.84	289.56	264.2	57.15	49.53	55.88	54.2	14	11	12	12.3333	6	5	6	5.66667	6	4	5	5	4	3	4	3.66667	5.33333	4	5	4.77778	25.8	22.2	22.5	23.5
250	PI-494394	106.5	144.1	81.8	110.8	40.7	48.1	41.2	43.3333	6.616	12.75	5	8.122	34.084	35.35	36.2	35.2113	260.35	241.3	254	251.9	64.77	63.5	57.15	61.8	9	9	13	10.3333	9	6	5	6.66667	8	6	5	6.33333	7	3	4	4.66667	8	5	4.66667	5.88889	31.5	32.4	30.7	31.5333
251	PI-494395	171.2	149.5	334	218.233	70.6	66.5	143.8	93.6333	8.137	10.008	5.23	7.79167	62.463	56.492	138.57	85.8417	294.64	278.13	360.68	311.2	65.405	85.09	66.04	72.2	7	5	9	7	6	7	5	6	5	5	5	5	4	4	4	4	5	5.33333	4.66667	5	31	31.4	30.1	30.8333
252	PI-494396	66.9	108.8	107.2	94.3	24.6	38.2	35.8	32.8667	5.152	9.926	3.45	6.176	19.448	28.274	32.35	26.6907	241.3	241.3	246.38	243	61.595	62.23	60.96	61.6	3	4	8	5	7	8	5	6.66667	6	7	4	5.66667	4	5	3	4	5.66667	6.66667	4	5.44444	33.2	31.6	25.6	30.1333
253	PI-494397	111.5	161.3	358.5	210.433	49.2	61.3	154.3	88.2667	8.381	13.969	16.46	12.9367	40.819	47.331	137.84	75.33	266.7	265.43	345.44	292.5	54.61	64.77	55.88	58.4	6	6	14	8.66667	7	8	5	6.66667	7	6	4	5.66667	5	5	3	4.33333	6.33333	6.33333	4	5.55556	27.3	27.7	29.1	28.0333
254	PI-494398	168.4	135.7	308.1	204.067	70	55.7	119.2	81.6333	7.837	11.344	9.29	9.49033	62.163	44.356	109.91	72.143	292.735	284.48	353.06	310.1	74.295	57.15	73.66	68.4	6	3	6	5	6	6	5	5.66667	5	5	5	5	2	4	4	3.33333	4.33333	5	4.66667	4.66667	28.7	26.8	28.9	28.1333
255	PI-494399	148.1	197.4	156.5	167.333	55.2	83.8	85.6	74.8667	2.379	10.872	6.7	6.65033	52.821	72.928	78.9	68.2163	314.96	271.78	350.52	312.4	69.85	76.2	60.96	69	7	9	4	6.66667	4	8	5	5.66667	3	6	5	4.66667	3	5	4	4	3.33333	6.33333	4.66667	4.77778	30.7	29.3	29.1	29.7
256	PI-494400	162.1	130.8	106	132.967	72.2	62.3	66.4	66.9667	7.983	16.178	16.57	13.577	64.217	46.122	49.83	53.3897	280.67	247.65	276.86	268.4	54.61	36.83	45.72	45.7	2	10	12	8	7	8	5	6.66667	6	6	4	5.33333	4	5	3	4	5.66667	6.33333	4	5.33333	28.6	25.6	26.9	27.0333
257	PI-494401	90.4	111	183.4	128.267	32.3	44	76	50.7667	4.292	8.608	8.6	7.16667	28.008	35.392	67.4	43.6	240.03	224.79	186.69	217.2	40.64	69.85	27.94	46.1	10	9	23	14	6	6	5	5.66667	6	5	4	5	4	4	3	3.66667	5.33333	5	4	4.77778	20.9	26.7	21.2	22.9333
258	PI-494402	127.8	136.1	284.1	182.667	48.5	53.7	125.9	76.0333	5.939	11.726	17.25	11.6383	42.561	41.974	108.65	64.395	292.1	242.57	289.56	274.7	49.53	43.18	76.2	56.3	8	7	11	8.66667	9	7	5	7	5	6	5	5.33333	4	5	4	4.33333	6	6	4.66667	5.55556	24.5	22.9	27.8	25.0667
259	PI-494403	96.2	148.9	238	161.033	40.2	62.2	90.6	64.3333	6.275	15.67	10.7	10.8817	33.925	46.53	79.9	53.4517	243.205	233.68	251.46	242.8	66.04	72.39	63.5	67.3	8	9	14	10.3333	5	6	6	5.66667	5	5	6	5.33333	4	4	5	4.33333	4.66667	5	5.66667	5.11111	27.7	23.7	26.4	25.9333
260	PI-494404	124.5	183.4	285	197.633	45	74.3	130.4	83.2333	3.082	10.723	2.65	5.485	41.918	63.577	127.75	77.7483	277.495	295.91	307.34	293.6	69.85	73.66	53.34	65.6	9	8	13	10	5	6	5	5.33333	5	6	4	5	4	5	3	4	4.66667	5.66667	4	4.77778	31.7	28.4	27.1	29.0667
261	PI-494405	70.9	64	74	69.6333	33.1	47.8	53.4	44.7667	5.317	8.686	5.55	6.51767	27.783	39.114	47.85	38.249	206.375	240.03	226.06	224.2	59.69	68.58	60.96	63.1	6	8	12	8.66667	7	5	5	5.66667	5	4	4	4.33333	3	4	3	3.33333	5	4.33333	4	4.44444	34.1	34.3	30.1	32.8333
262	PI-494406	174.5	134.2	341.5	216.733	73.9	62.7	153.7	96.7667	9.755	8.502	22.54	13.599	64.145	54.198	131.16	83.1677	229.87	229.87	243.84	234.5	52.07	33.02	39.37	41.5	11	13	23	15.6667	6	6	5	5.66667	5	5	5	5	4	4	3	3.66667	5	5	4.33333	4.77778	24.4	23.8	26.3	24.8333
263	PI-494407	131.9	167.8	243.5	181.067	51.4	78.6	107.3	79.1	6.411	8.891	18.12	11.1407	44.989	69.709	89.18	67.9593	231.14	276.86	238.76	248.9	61.595	72.39	62.23	65.4	9	13	20	14	7	6	6	6.33333	4	4	5	4.33333	2	3	4	3	4.33333	4.33333	5	4.55556	29	32	33.1	31.3667
264	PI-494408	94.6	155.9	393.3	214.6	38.4	70	162.9	90.4333	5.592	18.822	43.9	22.7713	32.808	51.178	119	67.662	200.66	196.85	208.28	201.9	43.815	38.1	36.83	39.6	10	14	32	18.6667	7	7	5	6.33333	5	6	4	5	4	5	3	4	5.33333	6	4	5.11111	22.3	23.4	23.3	23
265	PI-494409	68.2	141.4	245.3	151.633	27.3	73.3	127.2	75.9333	3.732	14.015	34.16	17.3023	23.568	59.285	93.04	58.631	167.64	219.71	236.22	207.9	63.5	69.215	54.61	62.4	10	18	18	15.3333	4	6	5	5	4	6	4	4.66667	2	4	3	3	3.33333	5.33333	4	4.22222	31.8	27.7	26.6	28.7
266	PI-494410	160.6	188.1	55.5	134.733	68.7	77.8	16.2	54.2333	8.171	10.441	0.82	6.47733	60.529	67.359	15.38	47.756	209.55	215.9	180.34	201.9	39.37	33.02	29.21	33.9	14	11	12	12.3333	7	4	3	4.66667	7	4	2	4.33333	6	4	1	3.66667	6.66667	4	2	4.22222	23.2	26.4	33.5	27.7
267	PI-494411	162.6	186	46.9	131.833	65.7	77.1	12	51.6	7.569	8.257	1.26	5.69533	58.131	68.843	10.74	45.9047	234.95	252.73	218.44	235.4	49.53	44.45	25.4	39.8	14	16	17	15.6667	6	5	4	5	6	4	3	4.33333	4	3	2	3	5.33333	4	3	4.11111	24.8	25.6	27.2	25.8667
268	PI-494412	107.7	154.8	33.7	98.7333	39.8	53.9	7.7	33.8	4.773	4.299	0.78	3.284	35.027	49.601	6.92	30.516	178.435	207.01	147.32	177.6	44.45	31.75	22.86	33	6	13	7	8.66667	7	5	6	6	7	4	6	5.66667	6	3	5	4.66667	6.66667	4	5.66667	5.44444	24.9	25.6	25.2	25.2333
269	PI-494413	139.1	179	201.5	173.2	67.5	84.7	82.6	78.2667	5.953	8.167	9.01	7.71	61.547	76.533	73.59	70.5567	270.51	294.64	238.76	268	71.755	81.28	62.23	71.8	4	8	4	5.33333	7	6	5	6	6	4	5	5	4	4	4	4	5.66667	4.66667	4.66667	5	30	29.4	30.4	29.9333
270	PI-494414	108.6	46.8	101.1	85.5	44.8	37.4	43.8	42	5.069	2.84	5.48	4.463	39.731	34.56	38.32	37.537	196.85	215.9	205.74	206.2	33.02	38.1	39.37	36.8	11	12	14	12.3333	6	5	6	5.66667	5	4	5	4.66667	5	4	4	4.33333	5.33333	4.33333	5	4.88889	22.6	23.7	27.4	24.5667
271	PI-494415	70.2	90.7	112.1	91	33.6	41.5	44.1	39.7333	13.059	10.568	16.64	13.4223	20.541	30.932	27.46	26.311	172.72	190.5	160.02	174.4	44.45	49.53	33.02	42.3	9	15	23	15.6667	4	4	3	3.66667	4	3	2	3	3	2	1	2	3.66667	3	2	2.88889	24.7	22.1	25.2	24
272	PI-494417	123.2	153	191.7	155.967	48.8	62.2	64.7	58.5667	5.627	9.909	8.52	8.01867	43.173	52.291	56.18	50.548	230.505	239.395	250.19	240	35.56	35.56	35.56	35.6	11	9	13	11	7	6	4	5.66667	6	5	4	5	6	5	3	4.66667	6.33333	5.33333	3.66667	5.11111	21.6	25.6	26.5	24.5667
273	PI-494418	137.2	154.4	122.2	137.933	55.1	62	40.5	52.5333	6.42	9.014	4.03	6.488	48.68	52.986	36.47	46.0453	180.34	215.9	209.55	201.9	49.53	33.02	41.91	41.5	12	11	16	13	8	5	3	5.33333	7	4	2	4.33333	6	3	1	3.33333	7	4	2	4.33333	22.3	21.6	26.3	23.4
274	PI-494419	124.7	140.9	132.8	132.8	48	48.8	48.4	48.4	6.31	7.01	6.66	6.66	41.69	41.79	41.74	41.74	220.345	208.28	209.55	212.7	36.83	49.53	41.91	42.8	12	13	9	11.3333	8	5	4	5.66667	6	4	3	4.33333	6	3	2	3.66667	6.66667	4	3	4.55556	22.6	25.6	24.8	24.3333
275	PI-494420	130.3	129.3	15.8	91.8	50.2	51.7	10.3	37.4	6.989	7.842	1.11	5.31367	43.211	43.858	9.19	32.0863	239.395	205.74	219.71	221.6	40.005	35.56	26.67	34.1	9	14	8	10.3333	5	7	4	5.33333	4	7	3	4.66667	3	5	2	3.33333	4	6.33333	3	4.44444	26.2	23.3	24.3	24.6
276	PI-494421	130.4	115.4	51.9	99.2333	47.8	36	19.7	34.5	4.694	4.283	1.81	3.59567	43.106	31.717	17.89	30.9043	192.405	191.77	193.04	192.4	33.02	30.48	34.29	32.6	10	10	12	10.6667	5	7	5	5.66667	5	7	4	5.33333	4	7	3	4.66667	4.66667	7	4	5.22222	22.1	22.3	24.5	22.9667
277	PI-494422	101.8	115.6	151.6	123	45.4	49.4	59	51.2667	10.681	12.145	16.44	13.0887	34.719	37.255	42.56	38.178	242.57	254	243.84	246.8	68.58	74.93	46.99	63.5	6	9	6	7	9	8	5	7.33333	6	6	4	5.33333	6	5	3	4.66667	7	6.33333	4	5.77778	27.8	26.8	28.6	27.7333
278	PI-494423	151.7	181.4	185.9	173	72.7	76.7	62.9	70.7667	8.267	6.945	7.38	7.53067	64.433	69.755	55.52	63.236	275.59	313.69	314.96	301.4	73.025	58.42	66.04	65.8	5	4	5	4.66667	7	7	5	6.33333	6	7	5	6	5	7	4	5.33333	6	7	4.66667	5.88889	30.5	29	31.1	30.2
279	PI-494424	128.1	104.4	33.9	88.8	53.4	26.2	7.7	29.1	9.842	2.426	0.65	4.306	43.558	23.774	7.05	24.794	272.415	153.67	132.08	186.1	39.37	55.88	10.16	35.1	9	13	7	9.66667	6	8	5	6.33333	6	6	5	5.66667	4	4	4	4	5.33333	6	4.66667	5.33333	25.1	26.1	27.9	26.3667
280	PI-494425	165.1	172	263.2	200.1	77.4	78.1	104.5	86.6667	11.903	16.891	14.54	14.4447	65.497	61.209	89.96	72.222	309.88	266.7	276.86	284.5	57.785	60.96	63.5	60.7	14	16	12	14	4	6	5	5	6	5	4	5	5	5	3	4.33333	5	5.33333	4	4.77778	47.1	44	44.5	45.2
281	PI-494426	147.5	116.5	138.3	134.1	68.6	52.2	51.9	57.5667	14.314	8.378	11.92	11.5373	54.286	43.822	39.98	46.0293	270.51	243.84	215.9	243.4	58.42	58.42	45.72	54.2	13	9	10	10.6667	8	5	4	5.66667	6	5	3	4.66667	5	4	2	3.66667	6.33333	4.66667	3	4.66667	27.4	26.8	25.3	26.5
282	PI-494427	103.6	151.3	55.2	103.367	47.2	66.1	14.6	42.6333	8.448	16.321	1.73	8.833	38.752	49.779	12.87	33.8003	259.08	262.89	223.52	248.5	81.915	59.69	53.34	65	11	8	9	9.33333	8	7	5	6.66667	6	6	4	5.33333	6	6	3	5	6.66667	6.33333	4	5.66667	33.8	28	35.7	32.5
283	PI-494428	119.1	130.2	72.8	107.367	48.5	52.4	23.7	41.5333	14.175	16.228	4.34	11.581	34.325	36.172	19.36	29.9523	213.995	217.17	238.76	223.3	49.53	41.91	40.64	44	11	11	15	12.3333	10	8	6	8	6	8	5	6.33333	5	6	4	5	7	7.33333	5	6.44444	22.9	23	22.3	22.7333
284	PI-494429	91.2	110.8	101	101	32	39.2	35.6	35.6	4.856	6.085	5.4705	5.4705	27.144	33.115	30.1295	30.1295	217.17	215.9	186.69	206.6	46.355	38.1	27.94	37.5	14	12	6	10.6667	6	5	3	4.66667	6	4	2	4	5	3	1	3	5.66667	4	2	3.88889	23.9	22.8	22.4	23.0333
285	PI-494430	123	129.7	66	106.233	42.8	49.7	20.5	37.6667	6.716	13.216	3.64	7.85733	36.084	36.484	16.86	29.8093	248.285	236.22	238.76	241.1	73.66	55.88	53.34	61	5	7	7	6.33333	7	5	5	5.66667	6	4	4	4.66667	4	3	3	3.33333	5.66667	4	4	4.55556	25.3	28.1	28.9	27.4333
286	PI-494431	101.4	104.8	190.3	132.167	34.4	46.3	75.7	52.1333	5.766	12.202	17.73	11.8993	28.634	34.098	57.97	40.234	240.665	223.52	247.65	237.3	72.39	62.865	53.34	62.9	5	6	17	9.33333	7	6	6	6.33333	6	5	5	5.33333	4	4	4	4	5.66667	5	5	5.22222	30.6	27.4	30.8	29.6
287	PI-494432	83.7	91.7	113.1	96.1667	33.5	40.2	47.8	40.5	7.159	10.845	10.36	9.45467	26.341	29.355	37.44	31.0453	231.775	245.11	256.54	244.5	72.39	67.31	55.88	65.2	6	4	8	6	6	5	4	5	5	4	4	4.33333	4	3	3	3.33333	5	4	3.66667	4.22222	31.9	29.6	32.8	31.4333
288	PI-494433	137.1	134.2	202.1	157.8	46.2	56.5	96.4	66.3667	6.256	12.115	23.61	13.9937	39.944	44.385	72.79	52.373	227.33	246.38	261.62	245.1	60.96	55.88	41.91	52.9	8	11	13	10.6667	10	6	6	7.33333	9	6	5	6.66667	7	5	4	5.33333	8.66667	5.66667	5	6.44444	32.1	31.8	34.9	32.9333
289	PI-494434	115.3	103.3	30.3	82.9667	44.9	54.2	11.2	36.7667	7.844	15.257	2.46	8.52033	37.056	38.943	8.74	28.2463	271.145	226.06	193.04	230.1	62.23	45.72	22.86	43.6	9	15	8	10.6667	9	5	4	6	8	4	3	5	6	3	2	3.66667	7.66667	4	3	4.88889	31.1	21.7	22.1	24.9667
290	PI-494435	135.1	144.4	141.7	140.4	57.4	53.6	64.7	58.5667	10.473	7.009	10.18	9.22067	46.927	46.591	54.52	49.346	306.07	285.75	271.78	287.9	69.85	52.07	73.66	65.2	9	8	8	8.33333	4	8	5	5.66667	5	4	5	4.66667	4	4	4	4	4.33333	5.33333	4.66667	4.77778	27.1	25.2	26.3	26.2
291	PI-494436	159.2	136.9	129.5	141.867	58.5	48.5	51.9	52.9667	7.058	7.282	6.47	6.93667	51.442	41.218	45.43	46.03	220.345	218.44	228.6	222.5	29.21	36.83	40.64	35.6	15	10	17	14	4	8	4	5.33333	4	8	3	5	3	8	2	4.33333	3.66667	8	3	4.88889	24.6	24.7	24.6	24.6333
292	PI-494437	52.9	214.1	188.7	151.9	18.4	95.9	70	61.4333	3.244	9.42	6.42	6.36133	15.156	86.48	63.58	55.072	276.225	288.29	309.88	291.5	63.5	69.85	62.23	65.2	3	8	7	6	7	5	5	5.66667	5	5	5	5	5	4	4	4.33333	5.66667	4.66667	4.66667	5	27.3	30.9	29.7	29.3
293	PI-494438	98.1	103	172.8	124.633	35	40.1	64.8	46.6333	5.684	7.517	13.67	8.957	29.316	32.583	51.13	37.6763	248.285	242.57	266.7	252.5	82.55	68.58	58.42	69.9	5	4	12	7	8	7	6	7	7	6	5	6	6	5	4	5	7	6	5	6	29.5	30.3	27.5	29.1
294	PI-494439	118.4	111.4	155.8	128.533	53.4	54.9	73.6	60.6333	11.532	14.329	16.59	14.1503	41.868	40.571	57.01	46.483	266.7	213.36	234.95	238.3	54.61	50.8	39.37	48.3	9	15	16	13.3333	9	5	5	6.33333	7	4	4	5	6	3	3	4	7.33333	4	4	5.11111	30	23.8	24.1	25.9667
295	PI-494440	84.7	75.5	45.9	68.7	38.9	32.6	21.1	30.8667	8.254	9.023	3.79	7.02233	30.646	23.577	17.31	23.8443	243.84	255.27	251.46	250.2	76.2	48.26	63.5	62.7	6	7	4	5.66667	6	4	5	5	4	4	5	4.33333	4	4	3	3.66667	4.66667	4	4.33333	4.33333	33.8	32.8	29.7	32.1
296	PI-494441	115.7	96.6	45.1	85.8	45.2	41.1	15.7	34	11.685	10.09	2.33	8.035	33.515	31.01	13.37	25.965	249.555	229.87	241.3	240.2	73.025	64.77	58.42	65.4	5	8	7	6.66667	6	6	5	5.66667	5	6	4	5	4	4	3	3.66667	5	5.33333	4	4.77778	36.3	33	31	33.4333
297	PI-494442	88.1	93.1	48.1	76.4333	31.1	37.8	16	28.3	7.874	8.863	2.7	6.479	23.226	28.937	13.3	21.821	237.49	236.22	254	242.6	60.325	62.23	62.23	61.6	6	7	5	6	5	10	7	7.33333	4	9	6	6.33333	4	7	5	5.33333	4.33333	8.66667	6	6.33333	36.6	33.1	30.6	33.4333
298	PI-494443	128.7	118.4	31.2	92.7667	44.3	46.1	9.5	33.3	3.644	10.144	1.03	4.93933	40.656	35.956	8.47	28.3607	229.235	209.55	227.33	222	35.56	26.035	31.75	31.1	8	6	6	6.66667	9	8	5	7.33333	7	8	4	6.33333	6	7	3	5.33333	7.33333	7.66667	4	6.33333	25.2	25.2	26.2	25.5333
299	PI-494444	125.6	101.4	155.4	127.467	51.4	49.5	60	53.6333	12.502	12.567	12.85	12.6397	38.898	36.933	47.15	40.9937	267.335	260.35	251.46	259.7	66.04	54.61	52.07	57.6	10	11	16	12.3333	8	9	6	7.66667	7	7	6	6.66667	6	4	5	5	7	6.66667	5.66667	6.44444	34.6	34.9	34.4	34.6333
300	PI-494445	137.1	113.2	193.3	147.867	65.6	64.4	93.9	74.6333	12.659	14.789	21.25	16.2327	52.941	49.611	72.65	58.4007	233.68	224.79	215.9	224.8	43.18	39.37	48.26	43.6	14	19	15	16	6	6	4	5.33333	4	5	3	4	3	4	2	3	4.33333	5	3	4.11111	25.7	22.1	25.1	24.3
301	PI-494446	139.6	81.3	153.2	124.7	64.1	57.7	65.1	62.3	13.174	13.839	14.04	13.6843	50.926	43.861	51.06	48.6157	229.87	215.9	223.52	223.1	41.91	38.1	36.83	38.9	22	14	22	19.3333	4	5	3	4	4	4	2	3.33333	3	4	1	2.66667	3.66667	4.33333	2	3.33333	29.2	29.6	27.8	28.8667
302	PI-494447	148.3	127.8	133.3	136.467	58.4	53	51.8	54.4	11.695	16.137	11.76	13.1973	46.705	36.863	40.04	41.2027	252.095	234.95	265.43	250.8	66.04	52.07	52.07	56.7	11	5	11	9	6	7	5	6	6	6	4	5.33333	4	4	2	3.33333	5.33333	5.66667	3.66667	4.88889	33	33.2	36.5	34.2333
303	PI-494448	154.2	136.7	119.8	136.9	63.4	63.5	44.5	57.1333	15.502	20.452	11.95	15.968	47.898	43.048	32.55	41.1653	244.475	257.81	248.92	250.4	69.215	72.39	54.61	65.4	7	10	10	9	6	4	5	5	5	4	4	4.33333	5	3	3	3.66667	5.33333	3.66667	4	4.33333	31.8	32.5	28.1	30.8
304	PI-494449	163.8	122.6	129.8	138.733	62.8	52.4	46.3	53.8333	13.333	15.875	9.56	12.9227	49.467	36.525	36.74	40.9107	254	247.65	271.78	257.8	67.31	60.96	56.515	61.6	8	10	12	10	5	4	5	4.66667	4	4	4	4	3	2	3	2.66667	4	3.33333	4	3.77778	30.7	35	33.1	32.9333
305	PI-494450	182.1	132.5	183.5	166.033	77.9	63.1	79.8	73.6	12.772	16.155	16.95	15.2923	65.128	46.945	62.85	58.3077	269.24	276.86	279.4	275.2	78.74	81.28	57.15	72.4	11	7	13	10.3333	7	5	5	5.66667	6	6	5	5.66667	5	5	3	4.33333	6	5.33333	4.33333	5.22222	38.9	35.7	35.5	36.7
306	PI-494451	119.5	120.9	62.3	100.9	44.5	50.4	28	40.9667	6.698	14.342	4.91	8.65	37.802	36.058	23.09	32.3167	238.76	248.92	226.06	237.9	67.31	60.96	44.45	57.6	8	12	6	8.66667	9	6	5	6.66667	7	5	4	5.33333	7	4	3	4.66667	7.66667	5	4	5.55556	31.2	32.4	29.6	31.0667
307	PI-494452	179.7	169.8	211.4	186.967	74.9	79.4	81	78.4333	6.684	7.963	8.58	7.74233	68.216	71.437	72.42	70.691	284.48	309.88	365.76	320	77.47	76.2	53.34	69	5	5	7	5.66667	5	4	5	4.66667	5	3	5	4.33333	4	3	3	3.33333	4.66667	3.33333	4.33333	4.11111	31.6	30.3	29.7	30.5333
308	PI-494453	169.3	166.7	185.1	173.7	77.2	86	101.7	88.3	11.43	18.084	21.83	17.1147	65.77	67.916	79.87	71.1853	243.205	257.81	279.4	260.1	57.15	53.34	57.15	55.9	14	8	20	14	8	7	5	6.66667	5	7	4	5.33333	4	5	3	4	5.66667	6.33333	4	5.33333	24.5	26.5	25.2	25.4
309	PI-494454	102.7	114	108.35	108.35	28.7	43	35.85	35.85	3.357	7.63	5.4935	5.4935	25.343	35.37	30.3565	30.3565	160.02	198.12	175.26	177.8	24.13	33.02	21.59	26.2	13	8	8	9.66667	5	8	3	5.33333	4	7	2	4.33333	4	5	1	3.33333	4.33333	6.66667	2	4.33333	25.2	28.3	25.3	26.2667
310	PI-494455	143.5	53.7	92.4	96.5333	59.5	44.9	47.2	50.5333	15.48	9.052	9.06	11.1973	44.02	35.848	38.14	39.336	246.38	213.36	233.68	231.1	57.15	44.45	62.23	54.6	8	16	13	12.3333	8	5	5	6	6	4	4	4.66667	5	3	3	3.66667	6.33333	4	4	4.77778	30.1	20.2	32.5	27.6
311	PI-494456	186.7	153.2	249.1	196.333	88.8	68.9	104.6	87.4333	27.402	21.09	18.31	22.2673	61.398	47.81	86.29	65.166	233.68	231.14	223.52	229.4	73.66	64.77	44.45	61	17	11	21	16.3333	4	5	4	4.33333	4	5	3	4	2	3	2	2.33333	3.33333	4.33333	3	3.55556	36.8	35.5	28.3	33.5333
312	PI-494457	118.3	110.3	63.5	97.3667	34.2	44.3	30	36.1667	2.48	9.583	1.83	4.631	31.72	34.717	28.17	31.5357	228.6	238.76	203.2	223.5	38.1	38.1	33.02	36.4	16	14	24	18	5	6	3	4.66667	4	5	2	3.66667	4	4	1	3	4.33333	5	2	3.77778	23.5	23.9	25.1	24.1667
313	PI-494458	94	97.3	122.8	104.7	32.1	38.7	49.1	39.9667	4.894	6.624	8.64	6.71933	27.206	32.076	40.46	33.2473	241.3	266.7	226.06	244.7	39.37	39.37	38.1	38.9	6	7	9	7.33333	7	5	4	5.33333	5	5	3	4.33333	4	4	2	3.33333	5.33333	4.66667	3	4.33333	22.9	25.9	25.7	24.8333
314	PI-494459	141.9	145.2	143.55	143.55	51.9	60.4	56.15	56.15	5.521	11.453	8.487	8.487	46.379	48.947	12.68	36.002	233.68	240.03	261.62	245.1	34.29	34.29	30.48	33	11	10	7	9.33333	7	7	3	5.66667	6	7	2	5	4	6	1	3.66667	5.66667	6.66667	2	4.77778	23.6	27.1	23.3	24.6667
315	PI-494460	126.8	112.4	61.3	100.167	49.1	45.4	21.2	38.5667	6.416	8.112	2.43	5.65267	42.684	37.288	18.77	32.914	217.17	229.87	238.76	228.6	39.37	39.37	35.56	38.1	12	12	12	12	7	9	4	6.66667	6	8	3	5.66667	5	7	2	4.66667	6	8	3	5.66667	25.5	25.3	24.4	25.0667
316	PI-494461	143.2	86.5	88.8	106.167	56.6	33	34.4	41.3333	9.657	7.938	8.05	8.54833	46.943	25.062	26.35	32.785	238.76	243.84	254	245.5	60.96	50.8	45.72	52.5	12	7	10	9.66667	12	7	7	8.66667	9	8	6	7.66667	8	7	5	6.66667	9.66667	7.33333	6	7.66667	34.7	31.7	33.3	33.2333
317	PI-494462	102.6	110	106.3	106.3	30.6	37.5	34.05	34.05	5.828	1.198	3.513	3.513	24.772	36.302	30.537	30.537	244.475	213.36	236.22	231.4	59.69	25.4	40.64	41.9	4	9	4	5.66667	9	8	4	7	5	7	3	5	4	6	2	4	6	7	3	5.33333	28.7	31.1	27.5	29.1
318	PI-494463	206.4	183.8	140.2	176.8	76.6	82.2	67.9	75.5667	1.353	8.093	2.27	3.90533	75.247	74.107	65.63	71.6613	311.15	336.55	365.76	337.8	73.66	68.58	66.04	69.4	6	7	6	6.33333	5	4	4	4.33333	4	4	3	3.66667	3	3	2	2.66667	4	3.66667	3	3.55556	26.9	30.1	31.2	29.4
319	PI-494464	87.6	142.5	115.05	115.05	31.4	64	47.7	47.7	7.43	11.485	9.4575	9.4575	23.97	52.515	38.2425	38.2425	241.3	251.46	227.33	240	60.96	78.74	53.34	64.3	6	12	8	8.66667	6	10	4	6.66667	5	7	3	5	4	6	2	4	5	7.66667	3	5.22222	28.9	35.2	30	31.3667
320	PI-494465	120.9	104.8	112.85	112.85	59.2	42.2	50.7	50.7	7.714	5.25	6.482	6.482	51.486	36.95	44.218	44.218	247.65	215.9	127	196.9	44.45	40.64	20.32	35.1	14	12	11	12.3333	5	10	3	6	4	7	2	4.33333	3	6	1	3.33333	4	7.66667	2	4.55556	23.3	25.8	21.8	23.6333
321	PI-494466	41.6	35	28.9	35.1667	27.5	14.1	10	17.2	1.234	2.768	0.46	1.48733	26.266	11.332	9.54	15.7127	200.025	215.265	127	180.8	34.29	43.18	22.86	33.4	14	8	16	12.6667	7	5	3	5	6	5	2	4.33333	4	4	1	3	5.66667	4.66667	2	4.11111	22.5	24.3	23.1	23.3
322	PI-494467	166.5	156.1	200.1	174.233	72	77.7	82	77.2333	10.57	17.777	14.22	14.189	61.43	59.923	67.78	63.0443	271.78	256.54	243.84	257.4	60.96	57.785	49.53	56.1	10	14	13	12.3333	7	5	4	5.33333	4	5	3	4	4	4	2	3.33333	5	4.66667	3	4.22222	23.5	25.4	25.6	24.8333
323	PI-494468	115.9	142.3	160.6	139.6	47.3	68.9	62.5	59.5667	10.278	14.771	16.51	13.853	37.022	54.129	45.99	45.7137	260.35	292.1	273.05	275.2	61.595	65.405	60.96	62.7	10	10	10	10	6	5	5	5.33333	5	4	4	4.33333	4	3	3	3.33333	5	4	4	4.33333	28.4	29.2	27.8	28.4667
324	PI-494469	171.8	120.9	273.1	188.6	73.8	56.5	116	82.1	8.93	10.772	17.71	12.4707	64.87	45.728	98.29	69.6293	287.02	254	337.82	292.9	60.96	60.96	60.96	61	10	15	12	12.3333	5	5	4	4.66667	4	4	3	3.66667	4	3	2	3	4.33333	4	3	3.77778	47.4	40.4	43.9	43.9
325	PI-494470	86.2	75	33.1	64.7667	27	31.3	17.6	25.3	4.376	9.315	1.89	5.19367	22.624	21.985	15.71	20.1063	223.52	241.3	238.76	234.5	73.025	57.15	45.72	58.6	8	5	5	6	8	6	5	6.33333	7	7	4	6	5	4	3	4	6.66667	5.66667	4	5.44444	29.1	32.4	27.8	29.7667
326	PI-494471	126.2	90.6	98.3	105.033	56.6	37.3	39.2	44.3667	8.055	5.59	6.09	6.57833	48.545	31.71	33.11	37.7883	267.97	269.24	255.27	264.2	68.58	66.04	55.88	63.5	8	8	12	9.33333	6	10	6	7.33333	6	10	6	7.33333	6	9	5	6.66667	6	9.66667	5.66667	7.11111	35.5	35.1	31.9	34.1667
327	PI-494472	150.2	135.6	183.8	156.533	58.1	49.9	73.3	60.4333	9.859	8.957	15.19	11.3353	48.241	40.943	58.11	49.098	270.51	280.035	243.84	264.8	82.55	70.485	58.42	70.5	8	7	14	9.66667	6	6	7	6.33333	5	5	6	5.33333	5	5	5	5	5.33333	5.33333	6	5.55556	30.3	29.2	27.8	29.1
328	PI-494473	163.2	161	126.4	150.2	71.8	75.9	44.2	63.9667	14.35	14.252	8.11	12.2373	57.45	61.648	36.09	51.7293	258.445	260.35	259.08	259.3	62.23	48.26	48.26	52.9	11	12	12	11.6667	6	5	5	5.33333	5	4	4	4.33333	3	3	3	3	4.66667	4	4	4.22222	36.5	35.2	36.3	36
329	PI-494474	165.1	193.1	152.9	170.367	62	85.4	49.4	65.6	8.805	14.654	5.94	9.79967	53.195	70.746	43.46	55.8003	260.985	256.54	269.24	262.3	60.325	68.58	48.26	59.1	14	13	13	13.3333	5	5	4	4.66667	6	4	4	4.66667	4	3	3	3.33333	5	4	3.66667	4.22222	26.5	23.9	26.3	25.5667
330	PI-494475	103.8	137.1	184.3	141.733	46.3	78.9	81.7	68.9667	7.429	24.221	17.45	16.3667	38.871	54.679	64.25	52.6	236.22	252.73	236.22	241.7	69.85	63.5	50.8	61.4	10	11	18	13	6	7	5	6	3	6	4	4.33333	2	3	3	2.66667	3.66667	5.33333	4	4.33333	28.3	35.3	33.7	32.4333
331	PI-494476	127.2	206.7	199.7	177.867	63.9	93.2	82.9	80	15.74	7.722	10.43	11.2973	48.16	85.478	72.47	68.7027	250.19	304.8	289.56	281.5	72.39	63.5	71.12	69	12	10	8	10	7	5	5	5.66667	6	7	4	5.66667	5	7	4	5.33333	6	6.33333	4.33333	5.55556	25.4	30.3	29.6	28.4333
332	PI-494477	119	141.6	62.5	107.7	38.5	57.4	24	39.9667	5.952	13.185	5	8.04567	32.548	44.215	19	31.921	229.87	241.3	243.84	238.3	63.5	71.12	55.88	63.5	6	9	9	8	5	8	5	6	4	6	4	4.66667	4	5	3	4	4.33333	6.33333	4	4.88889	28.3	28.5	28.3	28.3667
333	PI-494478	94.8	73	34.1	67.3	43.3	38	14.7	32	11.542	11.889	4	9.14367	31.758	26.111	10.7	22.8563	254	248.92	281.94	261.6	57.15	78.74	50.8	62.2	10	8	7	8.33333	4	5	5	4.66667	4	4	4	4	2	3	3	2.66667	3.33333	4	4	3.77778	26.4	24.5	27.1	26
334	PI-494479	109.3	46.1	300.1	151.833	38.4	19.7	143.4	67.1667	1.918	5.174	5.15	4.08067	36.482	14.526	138.25	63.086	269.875	271.78	330.2	290.6	72.39	66.04	86.36	74.9	6	3	12	7	5	5	4	4.66667	4	4	3	3.66667	3	3	2	2.66667	4	4	3	3.66667	29.4	32.1	33.8	31.7667
335	PI-494480	111.5	50.2	24.6	62.1	39.6	13.5	19.9	24.3333	5.745	2.658	1.97	3.45767	33.855	10.842	17.93	20.8757	204.47	190.5	208.28	201.1	43.18	31.75	36.83	37.3	15	10	16	13.6667	7	4	5	5.33333	6	4	4	4.66667	5	3	3	3.66667	6	3.66667	4	4.55556	22.8	20.1	20.2	21.0333
336	PI-494481	175.7	121.9	44.3	113.967	63.3	44.3	19	42.2	9.749	7.966	2.02	6.57833	53.551	36.334	16.98	35.6217	236.22	219.71	238.76	231.6	44.45	40.64	30.48	38.5	13	11	9	11	5	8	6	6.33333	5	6	5	5.33333	4	5	4	4.33333	4.66667	6.33333	5	5.33333	26.6	24.5	22.5	24.5333
337	PI-494482	136.5	140.5	132.5	136.5	53.85	49.5	58.2	53.85	8.34	9	7.68	8.34	42.495	40.5	50.52	44.505	209.55	257.81	241.3	236.2	54.61	78.74	60.96	64.8	5	14	15	11.3333	7	6	6	6.33333	6	6	5	5.66667	1	5	6	4	4.66667	5.66667	5.66667	5.33333	27.5	34.2	34.2	31.9667
338	PI-494483	96.6	101.4	119.1	105.7	41.5	51.1	54.3	48.9667	11.616	14.125	9.81	11.8503	29.884	36.975	44.49	37.1163	240.03	265.43	248.92	251.5	52.07	52.07	55.88	53.3	7	10	12	9.66667	5	5	6	5.33333	5	4	5	4.66667	3	4	4	3.66667	4.33333	4.33333	5	4.55556	25.9	27.8	24.6	26.1
339	PI-494484	72.2	106.3	92.6	90.3667	34.8	48.2	32.2	38.4	5.6	7.037	6	6.21233	29.2	41.163	26.2	32.1877	271.78	237.49	252.73	254	54.61	69.85	58.42	61	3	7	10	6.66667	5	5	4	4.66667	4	5	3	4	3	4	2	3	4	4.66667	3	3.88889	29.6	33.3	31.7	31.5333
340	PI-494485	146.1	203.8	224.9	191.6	52.9	83.6	97.9	78.1333	6.762	14.295	12.15	11.069	46.138	69.305	85.75	67.0643	264.16	267.97	304.8	279	80.645	83.82	55.88	73.4	8	9	12	9.66667	6	6	5	5.66667	5	5	4	4.66667	4	4	3	3.66667	5	5	4	4.66667	31.9	31.2	34.3	32.4667
341	PI-494486	133	140.4	148.4	140.6	57.6	54.1	60.6	57.4333	6.547	7.979	10.37	8.29867	51.053	46.121	50.23	49.1347	251.46	256.54	248.92	252.3	77.47	45.72	60.325	61.2	13	17	17	15.6667	6	6	5	5.66667	6	5	4	5	4	4	3	3.66667	5.33333	5	4	4.77778	29	31.9	31.1	30.6667
342	PI-494487	107.8	139.7	76.6	108.033	45.8	55.2	33.7	44.9	7.4	10.725	1.9	6.675	38.4	44.475	31.8	38.225	255.27	261.62	243.84	253.6	57.785	62.23	54.61	58.2	5	10	15	10	7	8	6	7	6	6	5	5.66667	4	6	4	4.66667	5.66667	6.66667	5	5.77778	36.1	34.7	32.8	34.5333
343	PI-494488	125	147.7	141.7	138.133	53.6	60.2	52.6	55.4667	8.78	8.96	6.87	8.20333	44.82	51.24	45.73	47.2633	262.89	297.18	259.08	273.1	88.9	104.14	71.12	88.1	10	11	13	11.3333	5	6	7	6	5	5	6	5.33333	4	5	5	4.66667	4.66667	5.33333	6	5.33333	35.2	36.4	35.3	35.6333
344	PI-494489	106	111.1	125.4	114.167	44.8	36.5	60.1	47.1333	9.436	5.584	9.76	8.26	35.364	30.916	50.34	38.8733	227.965	259.08	261.62	249.6	63.5	55.88	63.5	61	6	9	12	9	7	8	5	6.66667	7	6	5	6	5	4	4	4.33333	6.33333	6	4.66667	5.66667	36.8	33.1	34.7	34.8667
345	PI-494490	123.2	103.5	139.9	122.2	51.6	39.7	69.9	53.7333	11.779	7.88	11.67	10.443	39.821	31.82	58.23	43.2903	250.19	271.78	265.43	262.5	83.82	93.98	62.23	80	8	6	13	9	5	7	6	6	4	4	5	4.33333	4	3	4	3.66667	4.33333	4.66667	5	4.66667	36.2	32.2	33.3	33.9
346	PI-494491	102.9	110.3	148.1	120.433	44.1	46.3	59.9	50.1	11.121	13.765	13.26	12.7153	32.979	32.535	46.64	37.3847	255.27	250.19	269.24	258.2	72.39	68.58	50.8	63.9	12	9	14	11.6667	7	5	5	5.66667	5	4	4	4.33333	4	3	3	3.33333	5.33333	4	4	4.44444	29.1	28.5	28.9	28.8333
347	PI-494492	123.9	130.1	182.3	145.433	54.1	50.5	81.8	62.1333	11.316	11.03	16.87	13.072	42.784	39.47	64.93	49.0613	256.54	289.56	251.46	265.9	71.755	53.34	58.42	61.2	8	6	14	9.33333	4	7	4	5	4	5	3	4	2	3	2	2.33333	3.33333	5	3	3.77778	32.1	31.1	34.5	32.5667
348	PI-494493	163.45	129.5	197.4	163.45	70.95	55.3	86.6	70.95	17.5415	16.363	18.72	17.5415	53.4085	38.937	67.88	53.4085	259.08	264.16	254	259.1	60.96	48.26	73.66	61	10	7	13	10	7.5	9	6	7.5	6	7	5	6	4.5	5	4	4.5	6	7	5	6		37	30.4	33.7
349	PI-494494	91.9	160.6	162.9	138.467	40	65.7	60.6	55.4333	8.607	13.319	11.25	11.0587	31.393	52.381	49.35	44.3747	233.68	264.16	243.84	247.2	81.915	82.55	63.5	76	5	11	10	8.66667	7	5	7	6.33333	7	5	6	6	5	4	5	4.66667	6.33333	4.66667	6	5.66667	33.5	36.5	35.7	35.2333
350	PI-524433	133.8	154.8	142.1	143.567	48	56.5	54.7	53.0667	7.241	10.383	8.89	8.838	40.759	46.117	45.81	44.2287	222.25	209.55	205.74	212.5	52.07	43.18	33.02	42.8	12	11	21	14.6667	7	6	5	6	7	7	4	6	5	6	3	4.66667	6.33333	6.33333	4	5.55556	27.6	27.9	26.5	27.3333
351	PI-524434	124.9	161.4	49.3	111.867	57	60.5	13.6	43.7	11.296	15.047	2.28	9.541	45.704	45.453	11.32	34.159	213.36	217.17	238.76	223.1	63.5	58.42	53.34	58.4	12	11	19	14	5	5	5	5	3	4	4	3.66667	2	3	3	2.66667	3.33333	4	4	3.77778	28.8	28.3	29.5	28.8667
352	PI-524435	103.4	124.8	186.1	138.1	38	47.7	76.7	54.1333	6.345	9.818	19.48	11.881	31.655	37.882	57.22	42.2523	257.81	287.02	241.3	262	82.55	78.74	63.5	74.9	5	6	6	5.66667	7	6	5	6	6	5	4	5	5	4	3	4	6	5	4	5	28.7	26.8	27.9	27.8
353	PI-524436	116	139.9	240.9	165.6	46.3	54.1	94.5	64.9667	11.496	12.555	15.39	13.147	34.804	41.545	79.11	51.8197	276.86	276.86	266.7	273.5	83.185	91.44	74.93	83.2	6	6	11	7.66667	7	11	5	7.66667	6	8	4	6	5	4	3	4	6	7.66667	4	5.88889	34	33.8	32.6	33.4667
354	PI-524437	53.9	157.9	157.8	123.2	16.3	65	53.5	44.9333	1.898	12.763	4.65	6.437	14.402	52.237	48.85	38.4963	255.27	264.16	271.78	263.7	78.74	83.82	60.96	74.5	4	11	13	9.33333	6	4	5	5	4	5	4	4.33333	2	3	3	2.66667	4	4	4	4	40	40.2	38.6	39.6
355	PI-524438	107.7	71.5	50.1	76.4333	49.7	24.4	23.6	32.5667	10.265	5.909	3.89	6.688	39.435	18.491	19.71	25.8787	213.36	226.06	231.14	223.5	50.8	34.29	44.45	43.2	16	23	18	19	4	4	5	4.33333	2	3	4	3	2	2	3	2.33333	2.66667	3	4	3.22222	25.6	26.1	26.4	26.0333
356	PI-524439	133.7	137.1	95.4	122.067	53.7	56.4	30.1	46.7333	12.674	9.777	1.53	7.99367	41.026	46.623	28.57	38.7397	203.835	236.22	261.62	233.9	63.5	66.04	45.72	58.4	15	9	11	11.6667	5	5	5	5	3	4	4	3.66667	3	4	3	3.33333	3.66667	4.33333	4	4	30.5	33.1	27	30.2
357	PI-524440	62.6	49.6	57.7	56.6333	22.5	13.8	21.5	19.2667	4.662	4.356	3.62	4.21267	17.838	9.444	17.88	15.054	228.6	226.06	182.88	212.5	36.83	19.05	38.1	31.3	15	10	18	14.3333	5	3	3	3.66667	4	3	2	3	4	2	1	2.33333	4.33333	2.66667	2	3	26.7	24.6	24.5	25.2667
358	PI-524441	125.3	166.4	100.9	130.867	47.8	63.4	39.5	50.2333	9.609	17.457	6.27	11.112	38.191	45.943	33.23	39.1213	232.41	252.73	231.14	238.8	68.58	53.34	53.34	58.4	7	8	10	8.33333	4	6	5	5	4	5	4	4.33333	3	4	3	3.33333	3.66667	5	4	4.22222	26.8	26.7	27.6	27.0333
359	PI-524442	125.5	155.4	211.8	164.233	51.2	67.6	79.9	66.2333	12.652	17.953	19.24	16.615	38.548	49.647	60.66	49.6183	233.045	269.24	228.6	243.6	54.61	44.45	43.18	47.4	13	10	12	11.6667	5	9	5	6.33333	4	8	4	5.33333	2	5	3	3.33333	3.66667	7.33333	4	5	35.4	36.2	35.4	35.6667
360	PI-524443	134.6	158.8	198.7	164.033	59.6	56.5	65.8	60.6333	9.825	9.087	10.66	9.85733	49.775	47.413	55.14	50.776	232.41	222.25	218.44	224.4	74.295	69.85	63.5	69.2	9	10	13	10.6667	6	6	6	6	4	6	6	5.33333	4	5	5	4.66667	4.66667	5.66667	5.66667	5.33333	27.3	33.2	28.4	29.6333
361	PI-524444	160.3	134	243.4	179.233	64	51.7	85.4	67.0333	7.825	10.513	11.69	10.0093	56.175	41.187	73.71	57.024	227.33	236.22	226.06	229.9	60.96	55.88	43.18	53.3	13	9	19	13.6667	7	8	5	6.66667	6	9	4	6.33333	6	8	3	5.66667	6.33333	8.33333	4	6.22222	31	33.9	21.33	28.7433
362	PI-524445	62.6	65.5	88.4	72.1667	28.4	23.2	42.2	31.2667	9.156	7.278	13.43	9.95467	19.244	15.922	28.77	21.312	210.82	187.96	209.55	202.8	54.61	30.48	36.83	40.6	7	6	10	7.66667	9	4	6	6.33333	6	3	5	4.66667	4	2	2	2.66667	6.33333	3	4.33333	4.55556	23.6	18.9	20.8	21.1
363	PI-524446	95.1	118.5	69.5	94.3667	35.4	43.7	29.7	36.2667	9.935	14.56	6.25	10.2483	25.465	29.14	23.45	26.0183	213.36	218.44	215.9	215.9	60.325	48.26	41.91	50.2	6	5	9	6.66667	6	8	5	6.33333	6	6	4	5.33333	4	6	2	4	5.33333	6.66667	3.66667	5.22222	38.1	35.4	38.5	37.3333
364	PI-557456	156.3	95.1	97.5	116.3	60.5	28.5	39.5	42.8333	11.289	3.801	6.07	7.05333	49.211	24.699	33.43	35.78	251.46	228.6	267.97	249.3	74.93	55.88	63.5	64.8	16	7	16	13	7	7	5	6.33333	4	5	4	4.33333	3	4	3	3.33333	4.66667	5.33333	4	4.66667	32.1	28.1	28.6	29.6
365	PI-557457	114.6	94.6	64.1	91.1	44	30.2	30.4	34.8667	10.508	10.579	6.89	9.32567	33.492	19.621	23.51	25.541	217.17	215.9	195.58	209.6	60.96	53.34	41.91	52.1	10	8	18	12	6	5	6	5.66667	5	6	5	5.33333	4	4	4	4	5	5	5	5	29.9	29.6	27.8	29.1
366	PI-595198	24.1	20.5	27.7	24.1	9.7	5.6	13.8	9.7	2.378	2.636	2.12	2.378	7.322	2.964	11.68	7.322	116.84	119.38	114.3	116.8	41.275	43.18	39.37	41.3	13.5	8	19	13.5	3.5	3	4	3.5	3	3	3	3	2	2	2	2	2.83333	2.66667	3	2.83333		20.1	19.3	19.7
367	PI-618761	79.3	20.4	49.85	49.85	26.4	6.2	12	14.8667	5.706	3.458	1.21	3.458	20.694	1.682	10.79	11.0553	177.8	152.4	104.14	144.8	49.53	41.91	34.29	41.9	17	4	21	14	6	2	3	3.66667	5	2	2	3	4	1	1	2	5	1.66667	2	2.88889	21.1	14.9	27.1	21.0333
368	Dessie	104.1	126.5	170.833	133.811	36.9667	47.7667	62.6333	49.1222	8.526	12.1027	12.1067	10.9118	28.4407	35.664	50.5267	38.2104	206.375	222.462	191.77	206.9	56.3033	56.7267	48.0483	53.7	11.6667	13.3333	15	13.2	6	5.33333	5.33333	5.55556	5	4.33333	4.33333	4.55556	4.33333	3.33333	3.33333	3.66667	5.11111	4.33333	4.33333	4.59259	25.4667	27.1333	23.5667	25.3889
[truncated: 25 more columns]

## Sheet: TraitStat
Accession	Replication	Fresh Weight (g/plant)	Dry Weight (g/plant)	Seed Yield (g/plant)	Straw Yield (g/plant)	Harvest Index	Plant Height (cm)	Panicle Length (cm)	Tiller Count	Floret Count	Hundred-seed weight (mg)	Seed Area (sq.mm)
PI-193508	1	148.4	74.1	10.859	63.241	0.146545	221.615	61.595	25	5.33333	28	0.55575
PI-193510	1	83.4	44.7	4.733	39.967	0.105884	170.18	66.04	25	4.33333	26.5	0.612792
PI-193511	1	193.2	103.8	10.201	93.599	0.0982755	234.95	59.055	28	5	21.1	0.538528
PI-193513	1	182.4	82.1	10.371	71.729	0.126322	227.33	54.61	23	5	29.2	0.629111
PI-193514	1	198.9	100.6	11.217	89.383	0.111501	243.84	55.88	22	4.66667	33.3	0.556736
PI-193971	1	154.6	68.2	10.307	57.893	0.151129	236.22	66.04	20	3.33333	26.9	0.677135
PI-194923	1	118.8	53.2	11.585	41.615	0.217763	236.22	68.58	9	4	34.6	0.633944
PI-194924	1	123	50.3	5.43	44.87	0.107952	233.045	69.85	9	6.33333	31.4	0.608847
PI-194925	1	104.4	47.2	10.57	36.63	0.223941	242.57	67.31	7	3.66667	27.7	0.557569
PI-194926	1	178.4	66.45	16.2095	50.2405	0.243935	242.9	70.2	11	5.66667	28	0.572063
PI-195932	1	101.4	43.1	7.702	35.398	0.178701	243.84	73.66	10	6	32.5	0.64
PI-195933	1	85.7	35.8	9.807	25.993	0.273939	242.57	66.04	10	7	31.6	0.590361
PI-195934	1	149.4	64.9	11.216	53.684	0.17282	245.11	55.88	13	4.66667	28.1	0.549444
PI-195935	1	33.2	12.9	2.822	10.078	0.21876	246.38	59.69	4	7	30.6	0.657611
PI-195936	1	216.9	98.3	22.059	76.241	0.224405	239.395	63.5	20	7	22.5	0.592417
PI-195937	1	174.4	74.9	12.799	62.101	0.170881	262.89	57.15	15	6.33333	31.7	0.67225
PI-195938	1	166.2	70.6	10.4	60.2	0.147309	280.035	65.405	18	5.33333	25.1	0.499993
PI-196851	1	135.9	55	7.642	47.358	0.138945	276.86	74.93	10	8	33.6	0.668736
PI-197210	1	92.5	36.8	6.986	29.814	0.189837	224.79	44.45	9	6	21.8	0.5685
PI-226552	1	188.4	93.1	13.6	79.5	0.146079	257.81	62.23	18	4.66667	36.5	0.740167
PI-226946	1	165	79	6.961	72.039	0.0881139	261.62	80.01	14	5.33333	32.6	0.679181
PI-243908	1	114	46.6	8.649	37.951	0.185601	261.62	78.74	12	6	36.1	0.662083
PI-243909	1	114.9	52.6	6.735	45.865	0.128042	259.08	68.58	8	5.66667	35.7	0.672764
PI-243910	1	125.7	59.8	8.345	51.455	0.139548	238.76	73.66	11	4.66667	29.3	0.631736
PI-243911	1	171.5	71.1	11.454	59.646	0.161097	233.68	66.04	12	6.33333	29.9	0.609181
PI-243912	1	177.6	82.9	14.945	67.955	0.180277	254	62.865	16	5.66667	31.6	0.675526
PI-265845	1	177.2	80.5	14.642	65.858	0.181888	256.54	81.28	14	5	37.2	0.718125
PI-273889	1	138.9	63.7	13.438	50.262	0.210958	260.35	64.77	9	5	36.8	0.744347
PI-273890	1	79.1	35	4.872	30.128	0.1392	226.06	74.93	6	6.66667	31.9	0.625389
PI-318899	1	106.4	48	8.762	39.238	0.182542	267.97	68.58	6	7.33333	31.1	0.556208
PI-318900	1	130.9	57	11.305	45.695	0.198333	236.22	45.72	20	3.66667	24.2	0.560319
PI-318901	1	150.6	72.6	11.754	60.846	0.161901	256.54	59.69	14	4	34.2	0.728528
PI-318902	1	135.2	54	12.802	41.198	0.237074	246.38	55.88	12	4	34.4	0.700833
PI-318903	1	167.3	66.8	6.318	60.482	0.0945808	274.32	64.77	10	4.33333	33.4	0.691389
PI-329680	1	196.3	82.9	10.101	72.799	0.121846	266.7	67.31	15	4.66667	32	0.635375
PI-329681	1	180.1	75.4	13.174	62.226	0.174721	279.4	67.31	13	4.66667	36.5	0.714152
PI-337002	1	94.2	35.8	5.8	30	0.162011	175.26	39.37	3	6.33333	29.8	0.754875
PI-343932	1	98	49.2	14.124	35.076	0.287073	236.22	58.42	11	4	33.3	0.649889
PI-347632	1	107.8	45	9.229	35.771	0.205089	238.76	73.66	10	3.66667	28.7	0.593
PI-347633	1	154.4	71.4	10.822	60.578	0.151569	220.98	59.69	24	4	21.7	0.460069
PI-358594	1	110.3	53.9	8.066	45.834	0.149647	234.95	59.69	23	4.33333	26.1	0.602653
PI-358595	1	120.6	54.3	8.02	46.28	0.147698	246.38	55.88	10	4.33333	35.5	0.697778
PI-358596	1	136	64.9	17.078	47.822	0.263143	238.76	52.07	14	5	29.2	0.710208
PI-405074	1	117.1	53.9	10.899	43.001	0.202208	246.38	52.07	9	5	30.3	0.630389
PI-442114	1	123.8	58.1	15.447	42.653	0.265869	227.33	67.945	14	5	33.2	0.588194
PI-442115	1	36.2	14.6	2.461	12.139	0.168562	101.6	33.655	9	3.66667	5.2	0.177972
PI-494188	1	177.1	82.1	13.347	68.753	0.16257	276.86	54.61	14	5	41.6	0.696028
PI-494189	1	105	46.7	6.514	40.186	0.139486	297.18	85.725	10	4	34.7	0.701458
PI-494190	1	120.5	56.6	11.126	45.474	0.196572	259.08	58.42	12	5	27.1	0.499903
PI-494191	1	73.1	21.7	1.015	20.685	0.0467742	234.95	56.515	8	5.33333	16.4	0.558972
PI-494192	1	82.9	37.9	6.779	31.121	0.178865	246.38	66.675	5	6.33333	25	0.552076
PI-494193	1	101.9	43.9	9.834	34.066	0.224009	248.92	64.77	6	5.66667	34.1	0.6985
PI-494194	1	68.65	20.4	3.696	16.704	0.181176	260.985	80.01	1	5	25.5	0.617361
PI-494195	1	168.6	79.9	8.58	71.32	0.107384	271.78	64.135	12	5	32.9	0.661389
PI-494196	1	55.8	23.2	4.359	18.841	0.187888	267.97	55.88	7	3	35.7	0.741389
PI-494197	1	132.8	53.5	11.461	42.039	0.214224	231.14	51.435	14	3	28.6	0.601611
PI-494198	1	108.8	45.6	7.159	38.441	0.156996	234.95	59.69	8	5	28.5	0.614833
PI-494199	1	142.2	67.4	21.103	46.297	0.313101	231.775	64.77	16	5.66667	36	0.629708
PI-494200	1	136.1	65.1	8.251	56.849	0.126743	264.16	67.945	9	6.66667	29.8	0.610528
PI-494201	1	108.5	40.3	4.241	36.059	0.105236	266.7	74.295	5	7.66667	36.1	0.694196
PI-494202	1	129.9	59.3	9.973	49.327	0.168179	234.95	64.77	7	6.66667	31.2	0.650556
PI-494203	1	180.3	74	6.084	67.916	0.0822162	269.24	67.31	8	5.66667	32.3	0.676764
PI-494204	1	161.6	73	12.674	60.326	0.173616	266.7	46.99	11	5.33333	27.1	0.561792
PI-494205	1	126.4	57.9	12.575	45.325	0.217185	269.24	53.34	11	3.33333	25.9	0.560569
PI-494206	1	113.3	43.8	7.578	36.222	0.173014	284.48	77.47	7	5.33333	28.9	0.606569
PI-494207	1	165.7	60.5	8.671	51.829	0.143322	253.365	59.69	9	7.66667	27.1	0.661694
PI-494208	1	165.4	62.7	10.886	51.814	0.17362	254.635	62.23	9	4.33333	29.4	0.586347
PI-494209	1	147.65	52.2	9.3425	42.8575	0.178975	247.65	64.77	3	5.33333	28.7	0.656597
PI-494210	1	151	66.7	12.532	54.168	0.187886	270.51	59.69	14	5.66667	33.3	0.659514
PI-494211	1	138.2	65.4	11.906	53.494	0.182049	248.92	73.66	9	7	30.4	0.58075
PI-494212	1	144.3	57.8	9.717	48.083	0.168114	274.32	48.26	11	5	27.9	0.634167
PI-494213	1	176.8	78.6	13.29	65.31	0.169084	231.14	48.26	18	4.66667	34.1	0.632389
PI-494214	1	139	60.1	12.257	47.843	0.203943	226.06	57.15	20	4	24.8	0.547889
PI-494215	1	185.7	83	18.162	64.838	0.218819	241.3	68.58	20	5	31.1	0.647602
PI-494216	1	151	61.8	13.323	48.477	0.215583	217.805	66.04	16	5.66667	37.9	0.735347
PI-494217	1	143.1	56.9	9.791	47.109	0.172074	224.155	54.61	20	7	41.1	0.70175
PI-494218	1	161.3	66.7	7.982	58.718	0.11967	212.09	55.88	26	4.33333	22.5	0.517
PI-494219	1	116.9	55.8	12.484	43.316	0.223728	236.22	44.45	9	5	37.1	0.669847
PI-494220	1	107.8	44.5	8.905	35.595	0.200112	253.365	62.865	12	4.66667	39.7	0.748444
PI-494221	1	112	48.2	8.744	39.456	0.181411	217.17	52.705	16	3.66667	31.1	0.658611
PI-494222	1	126.8	53.6	10.254	43.346	0.191306	187.96	33.02	11	3.33333	26	0.556708
PI-494223	1	76.9	35.4	13.089	22.311	0.369746	191.135	59.69	12	5	27.4	0.575056
PI-494224	1	144.5	69.1	9.345	59.755	0.135239	287.02	85.09	10	4.33333	36.4	0.710889
PI-494225	1	159	64.9	10.177	54.723	0.15681	231.14	46.99	14	4.33333	38.2	0.706486
PI-494226	1	165.7	64.4	9.96	54.44	0.154658	242.57	64.135	10	4.66667	32.7	0.649486
PI-494227	1	141.7	56.8	9.843	46.957	0.173292	302.895	86.36	9	5	31.4	0.625468
PI-494228	1	136.9	61.3	8.993	52.307	0.146705	283.21	87.63	12	6	34.1	0.682458
PI-494229	1	63.4	26.9	5.223	21.677	0.194164	248.92	60.96	3	3.33333	33.8	0.641694
PI-494230	1	86.6	37.2	12.669	24.531	0.340565	191.77	43.18	9	4.66667	22.9	0.549097
PI-494231	1	161.2	66.7	11.133	55.567	0.166912	252.73	68.58	18	4.66667	33.4	0.701111
PI-494232	1	153.1	64.5	6.329	58.171	0.098124	255.27	95.25	11	6.66667	32.8	0.637806
PI-494233	1	106.8	52.7	4.5	43.538	0.085389	238.76	90.17	7	3.66667	32.8	0.654458
PI-494234	1	117.5	47.4	6.586	40.814	0.138945	251.46	64.135	10	4.33333	29.5	0.623694
PI-494235	1	92.1	42.9	8.263	34.637	0.192611	250.19	52.07	4	4.33333	36.8	0.672694
PI-494236	1	141.1	62	9.758	52.242	0.157387	279.4	62.23	11	2.66667	38.5	0.689802
PI-494237	1	94.6	38.7	7.808	30.892	0.201757	251.46	56.515	10	5	25.7	0.612056
PI-494238	1	127	58.7	9.436	49.264	0.16075	262.255	52.07	24	4.66667	22.7	0.522514
PI-494239	1	106.3	43.2	8.681	34.519	0.200949	231.14	64.77	6	7	28.1	0.615694
PI-494240	1	140.2	62	9.914	52.086	0.159903	208.28	63.5	13	4	23.7	0.539236
PI-494241	1	162.6	68.8	7.541	61.259	0.109608	271.78	60.96	8	5.66667	26.3	0.526986
PI-494242	1	115	42.8	7.494	35.306	0.175093	250.19	52.07	9	6	26.3	0.509792
PI-494243	1	77.5	35.5	7.137	28.363	0.201042	231.14	63.5	11	5	30.9	0.673375
PI-494244	1	54	21.6	5.751	15.849	0.26625	180.34	41.91	19	4.66667	20.6	0.450597
PI-494245	1	135.9	57.3	11.616	45.684	0.202723	233.68	55.245	13	5.66667	26	0.517097
PI-494246	1	71.9	29.9	8.495	21.405	0.284114	236.22	52.07	10	3.66667	26.9	0.560722
PI-494247	1	110.3	46.6	9.232	37.368	0.198112	241.3	53.975	11	5.33333	28.4	0.601
PI-494248	1	154.5	66	10.884	55.116	0.164909	281.94	74.93	12	4	23	0.499417
PI-494249	1	90.7	42.3	13.018	29.282	0.307754	241.3	52.07	24	4.66667	31.2	0.602833
PI-494250	1	140.2	52.1	10.93	41.17	0.209789	215.9	66.04	12	3.66667	29.7	0.580944
PI-494251	1	104.3	41.8	7.7	32.051	0.184211	245.11	69.85	13	4	29.7	0.641681
PI-494252	1	121.7	53.5	9.46	44.04	0.176822	224.79	71.12	12	4.66667	29.1	0.581972
PI-494253	1	97.7	42.9	9.829	33.071	0.229114	245.11	52.07	13	4.66667	35.7	0.679139
PI-494254	1	90.3	24.45	3.52	20.93	0.143967	227.965	50.165	11.5	4.5	25.6	0.621413
PI-494255	1	126.3	50.7	6.761	43.939	0.133353	232.41	62.23	11	4.33333	29.4	0.6255
PI-494256	1	144.7	63.5	10.377	53.123	0.163417	233.68	73.66	16	3	34.5	0.690958
PI-494257	1	140.3	53.4	8.878	44.522	0.166255	226.695	68.58	16	4.33333	31.1	0.626153
PI-494258	1	100	41.6	10.79	30.81	0.259375	223.52	49.53	13	5.66667	34.7	0.723875
PI-494259	1	107.5	43	7.951	35.049	0.184907	259.08	52.07	9	5.66667	23.4	0.537806
PI-494260	1	135.4	52.6	13.849	38.751	0.263289	243.84	68.58	16	6	27.4	0.599208
PI-494261	1	130.9	54.8	11.146	43.654	0.203394	235.585	69.215	16	6	25.2	0.59825
PI-494262	1	143.5	59.5	11.496	48.004	0.19321	224.79	54.61	6	4.66667	36.1	0.672819
PI-494263	1	109.5	36.6	8.233	28.367	0.224945	246.38	31.115	9	6	23.2	0.544514
PI-494264	1	104.8	39.6	9.712	29.888	0.245253	220.345	57.15	10	3.66667	22	0.540667
PI-494265	1	138.9	52.9	12.632	40.268	0.23879	195.58	48.895	18	4.33333	21.7	0.526667
PI-494266	1	111.5	42.3	9.003	33.297	0.212837	182.88	29.21	16	4.66667	22.8	0.568847
PI-494267	1	108.3	42.6	10.652	31.948	0.250047	195.58	79.375	18	3.33333	26.3	0.526806
PI-494268	1	126.5	36.5	3.05	33.45	0.0835616	240.03	52.07	18	3.66667	29	0.658597
PI-494269	1	154.5	62.6	11.7	50.9	0.186901	274.955	69.85	10	5.66667	27.5	0.651
PI-494270	1	97.9	34.9	5.27	29.63	0.151003	261.62	66.04	8	3.33333	35.2	0.684736
PI-494271	1	68.4	33.15	6.872	26.278	0.2073	191.135	51.7525	16	4.16667	25.3	0.652161
PI-494272	1	85.7	59.7	9.887	49.813	0.165611	187.96	36.83	3	5.33333	24.5	0.532906
PI-494273	1	98.7	53	13.538	39.462	0.255434	224.155	49.53	14	6	25.8	0.506833
PI-494274	1	77.1	40.7	10.221	30.479	0.25113	175.26	34.925	24	6	20.8	0.528056
PI-494275	1	213.8	101.1	10.606	90.494	0.104906	246.38	62.23	18	6.66667	38.2	0.731915
PI-494276	1	132.9	59.5	9.866	49.634	0.165815	218.44	72.39	15	4.66667	29.1	0.609736
PI-494277	1	148.4	64.8	9.949	54.851	0.153534	277.495	56.515	13	5	29.2	0.55525
PI-494278	1	160.2	74.7	5.773	68.927	0.0772825	270.51	52.07	14	4.66667	31.8	0.615866
PI-494279	1	154.1	81.5	11.818	69.682	0.145006	253.365	72.39	14	6	29.3	0.624042
PI-494280	1	120.4	59.5	9.306	50.194	0.156403	223.52	66.04	15	4.33333	27.3	0.551722
PI-494281	1	165.5	74.1	6.464	67.636	0.0872335	256.54	67.31	11	6.33333	40	0.703458
PI-494282	1	208.6	101.9	14.24	87.66	0.139745	241.3	69.85	18	4.66667	34.6	0.693639
PI-494283	1	149.5	80.1	14.258	65.842	0.178002	236.22	52.07	11	4.66667	38.7	0.714528
PI-494284	1	116.7	58.8	11.6	47.2	0.197279	254	57.785	13	5	32.2	0.542153
PI-494285	1	143.2	75.3	14.716	60.584	0.195432	281.94	38.735	13	5	39.3	0.71225
PI-494286	1	145.2	68.9	11.167	57.733	0.162075	242.57	50.165	18	7.33333	31.2	0.621181
PI-494287	1	155.8	76.3	11.046	65.254	0.144771	233.68	57.785	13	5	27.1	0.501806
PI-494288	1	144.2	68	10.558	57.442	0.155265	250.19	57.785	13	5	26.4	0.534292
PI-494289	1	140.8	53.5	13.286	40.214	0.248336	246.38	66.04	13	6.33333	31.4	0.70375
PI-494290	1	151.3	70.5	13.531	56.969	0.191929	274.32	33.02	14	8.66667	25.1	0.478278
PI-494291	1	156	59.4	15.686	43.714	0.264074	212.09	54.61	27	6.33333	41.7	0.745306
PI-494292	1	182.3	88.8	22.051	66.749	0.248322	238.76	72.39	18	6.66667	31.5	0.703694
PI-494293	1	134.9	68.2	12.083	56.117	0.17717	243.84	48.26	11	4.33333	28.3	0.588958
PI-494295	1	124	66.8	14.793	52.007	0.221452	247.015	60.325	14	5.33333	26.7	0.533097
PI-494296	1	145.2	68.1	15.661	52.439	0.229971	246.38	46.99	16	3.66667	44.2	0.782583
PI-494297	1	164.8	80.4	11.984	68.416	0.149055	242.57	57.15	19	6	38.3	0.699042
PI-494298	1	167.8	69.3	10.896	58.404	0.157229	256.54	74.295	14	4.66667	27.9	0.589889
PI-494299	1	187.6	74.6	12.692	61.908	0.170134	240.03	61.595	18	4	28.9	0.569417
PI-494300	1	164.1	75.1	13.434	61.666	0.178881	243.84	46.355	14	5.33333	31.2	0.688097
PI-494301	1	141.7	72.9	16.058	56.842	0.220274	251.46	53.975	16	5	27.4	0.688
PI-494302	1	139.8	67.4	9.798	57.602	0.145371	225.425	42.545	23	4.66667	24.9	0.557292
PI-494303	1	121.5	50.7	6.214	44.486	0.122564	218.44	56.515	15	5.33333	26.9	0.56424
PI-494304	1	169.6	81.5	13.722	67.778	0.168368	255.27	41.91	16	5	26	0.478361
PI-494305	1	137.6	68.9	13.566	55.334	0.196894	237.49	59.69	12	5.33333	32.1	0.604708
PI-494306	1	133.75	64.75	14.707	50.043	0.227135	281.623	51.435	13.5	4	2.9	0.588139
PI-494307	1	129.1	71.2	16.897	54.303	0.237317	210.82	62.23	16	3.66667	23.8	0.582875
PI-494308	1	186.3	89.3	16.205	73.095	0.181467	273.685	70.485	18	5.33333	25.5	0.488986
PI-494309	1	184.7	89.5	13.023	76.477	0.145508	242.57	60.96	24	4.66667	32.5	0.597861
PI-494310	1	168.2	73.7	14.42	59.28	0.195658	247.65	59.69	15	4.33333	21.7	0.512514
PI-494311	1	135.2	46.3	4.712	41.588	0.101771	226.06	67.31	11	6.33333	44.4	0.799528
PI-494312	1	138.2	58	5.43	52.57	0.0936207	269.24	44.45	12	5.33333	36.2	0.725139
PI-494313	1	166.1	55	5.539	49.461	0.100709	227.33	58.42	11	7.33333	43.2	0.726514
PI-494314	1	127.3	54.5	10.614	43.886	0.194752	269.24	66.04	15	4.33333	25.2	0.532694
PI-494315	1	108.7	44.4	10.001	34.399	0.225248	242.57	50.8	13	5.33333	36.2	0.720716
PI-494316	1	137.9	52.4	12.045	40.355	0.229866	259.08	62.23	13	4.66667	26.4	0.612667
PI-494317	1	142.8	60.6	10.184	50.416	0.168053	278.13	50.8	13	4.33333	30.9	0.643944
PI-494318	1	116	55.9	12.888	43.012	0.230555	236.22	73.025	13	4	30.4	0.624028
PI-494319	1	107.7	48.2	13.699	34.501	0.284212	245.745	62.23	12	3.66667	28.4	0.578792
PI-494320	1	64.1	32.2	8.271	23.929	0.256863	220.98	51.435	5	4.66667	32.3	0.628333
PI-494321	1	194.5	69.7	3.11	66.59	0.0446198	267.97	54.61	13	6	27.8	0.641049
PI-494322	1	143.8	51.1	10.451	40.649	0.204521	250.19	59.055	13	5	25.5	0.749954
PI-494323	1	103.2	48.9	7.34	41.56	0.150102	231.775	64.77	12	5.66667	25	0.441111
PI-494324	1	145.2	56.3	11.026	45.274	0.195844	245.11	67.945	13	4.66667	28.2	0.504056
PI-494325	1	160.6	62.2	2.533	59.667	0.0407235	332.105	71.12	12	5	31.6	0.632639
PI-494326	1	119.6	51.4	15.572	35.828	0.302957	231.14	57.15	11	5	26.7	0.701
PI-494327	1	126.3	52.5	7.466	45.034	0.14221	264.16	62.23	12	3.66667	28.6	0.618042
PI-494328	1	103.1	59.9	10.052	49.848	0.167813	257.81	49.53	10	7.33333	34.4	0.625139
PI-494329	1	124	56.1	10.655	45.445	0.189929	299.085	72.39	17	4.66667	29.8	0.62902
PI-494330	1	147.4	69.7	11.847	57.853	0.169971	299.72	52.07	11	3.66667	31.1	0.612583
PI-494331	1	109.7	40.4	5.15	35.25	0.127475	231.14	69.85	7	5.66667	41.3	0.763028
PI-494332	1	136.9	53.9	10.91	42.99	0.202412	229.87	59.69	11	5.66667	26.5	0.522167
PI-494333	1	131.2	47.7	1.947	45.753	0.0408176	269.24	52.07	20	6.33333	27	0.591806
PI-494334	1	108.5	59.1	10.348	48.752	0.175093	271.145	48.26	12	4.33333	31.5	0.655778
PI-494335	1	217.8	101.7	11.386	90.314	0.111957	279.4	40.64	20	4.66667	32.8	0.701639
PI-494336	1	179.8	82	13.913	68.087	0.169671	248.92	58.42	15	5	37.7	0.716111
PI-494337	1	189.8	70.4	1.924	68.476	0.0273295	257.81	68.58	13	4.66667	32.1	0.671639
PI-494338	1	135.1	63.3	11.309	51.991	0.178657	257.81	59.055	12	8.33333	33.2	0.642042
PI-494339	1	139.7	65.9	12.125	53.775	0.183991	256.54	67.31	15	6	34.6	0.650125
PI-494340	1	172.6	78.4	12.282	66.118	0.156658	258.445	46.99	26	6	37.8	0.693264
PI-494341	1	133.8	71.4	11.046	60.354	0.154706	252.095	61.595	15	4.33333	26.9	0.573306
PI-494342	1	115.6	63.6	8.461	55.139	0.133035	241.3	31.115	16	5	39.8	0.768708
PI-494343	1	160.1	62.7	8.531	54.169	0.136061	257.81	64.77	15	4.66667	31.4	0.606417
PI-494344	1	142.6	58.1	10.586	47.514	0.182203	236.22	63.5	12	4.66667	32	0.681
PI-494345	1	123.7	49.9	9.45	40.45	0.189379	262.89	46.99	17	4.66667	28.5	0.581611
PI-494346	1	98.2	51.7	13.243	38.457	0.256151	251.46	50.8	11	3.33333	32.3	0.590236
PI-494347	1	123.5	53.4	12.519	40.881	0.234438	227.33	49.53	18	4.33333	34.3	0.618569
PI-494348	1	129.3	56.6	7.675	48.925	0.135601	204.47	53.34	21	3.66667	34.5	0.724152
PI-494349	1	122.4	63.9	16.928	46.972	0.264914	252.73	67.31	12	5.33333	33.1	0.654861
PI-494350	1	137.6	65.4	9.367	56.033	0.143226	274.955	67.31	11	7	31.2	0.648917
PI-494351	1	135.6	68.7	19.321	49.379	0.281237	281.94	60.96	11	9.33333	29.5	0.667458
PI-494352	1	136.9	66.1	10.1	56	0.152799	290.83	68.58	17	4.66667	24.45	0.564049
PI-494353	1	110.2	53	10.123	42.877	0.191	253.365	64.77	11	6.33333	31.1	0.640778
PI-494354	1	143.6	65.8	12.641	53.159	0.192112	267.97	71.12	11	6	34.6	0.629736
PI-494355	1	159.6	75.3	12.36	62.94	0.164143	274.32	59.69	13	6.33333	28.8	0.572431
PI-494356	1	138.7	63.2	7.734	55.466	0.122373	269.24	53.34	11	5	45.9	0.792792
PI-494357	1	106	47.7	11.224	36.476	0.235304	273.05	45.72	10	5	22.2	0.537472
PI-494358	1	65.9	28.6	7.908	20.692	0.276503	191.77	38.1	22	4	22.8	0.597167
PI-494359	1	149.9	66.5	7.835	58.665	0.11782	254.635	74.93	9	6.66667	32.9	0.676028
PI-494360	1	121	52.3	5.94	46.36	0.113576	297.18	91.44	8	3.66667	32.5	0.674333
PI-494361	1	136.3	64.2	9.652	54.548	0.150343	274.32	85.09	13	4.33333	31.4	0.652819
PI-494362	1	109.4	55.5	15.59	39.91	0.280901	222.25	45.085	21	4.66667	25.7	0.555431
PI-494363	1	103.9	49.8	9.472	40.328	0.190201	227.33	57.15	11	6	26.3	0.566778
PI-494364	1	127.6	67.2	11.467	55.733	0.17064	261.62	80.01	10	4.66667	24.9	0.528347
PI-494365	1	74.1	28.8	8.261	20.539	0.28684	187.96	62.23	14	5	23.2	0.663694
PI-494366	1	56.1	20.7	4.694	16.006	0.226763	156.21	52.07	13	3	23.7	0.528903
PI-494367	1	116	44.7	5.13	39.57	0.114765	243.84	29.21	14	4.66667	22.8	0.578431
PI-494368	1	82.7	34.3	8.761	25.539	0.255423	262.255	84.455	5	4.66667	32.3	0.630944
PI-494369	1	134.7	63.3	12.954	50.346	0.204645	266.7	81.28	11	4.33333	33.1	0.665444
PI-494370	1	117.6	50.1	5.534	44.566	0.110459	252.73	77.47	11	5.66667	36.3	0.727625
PI-494371	1	140.1	64	6.263	57.737	0.0978594	287.02	60.96	6	4.33333	29.2	0.612135
PI-494372	1	126.8	49	7.418	41.582	0.151388	229.87	51.435	14	5.33333	24.3	0.573728
PI-494373	1	170.6	68.5	10.388	58.112	0.15165	243.84	83.82	8	5.33333	30.4	0.623681
PI-494374	1	110	46.8	7.189	39.611	0.153611	257.81	86.36	7	5	33.7	0.632056
PI-494375	1	82.2	35.3	7.314	27.986	0.207195	260.35	67.945	7	5.66667	31.7	0.640731
PI-494377	1	112.7	40.9	4.138	36.762	0.101174	249.555	72.39	9	7.33333	27.7	0.641316
PI-494378	1	142	58.1	6.424	51.676	0.110568	268.605	68.58	14	7.66667	36.4	0.690583
PI-494379	1	133	48.5	3.512	44.988	0.0724124	251.46	64.77	12	5.33333	28.4	0.604694
PI-494380	1	115.7	45.8	6.014	39.786	0.13131	266.065	67.31	10	7.33333	32.2	0.607111
PI-494381	1	97.4	43.1	5.566	37.534	0.129142	259.715	67.31	9	6.33333	32	0.668625
PI-494382	1	133.5	54.6	7.557	47.043	0.138407	248.92	51.435	12	7.33333	32.2	0.632778
PI-494383	1	109.5	39.3	6.075	33.225	0.15458	224.79	67.31	6	8.33333	27.3	0.541917
PI-494384	1	87.1	25.4	2.632	22.768	0.103622	235.585	26.67	8	6.33333	20.9	0.608819
PI-494385	1	138.8	56.6	8.847	47.753	0.156307	259.08	90.17	11	5.66667	31.1	0.615965
PI-494387	1	100.6	34.9	4.104	30.796	0.117593	229.235	40.64	7	5	21.1	0.713417
PI-494388	1	98.4	33.6	3.414	30.186	0.101607	228.6	19.05	7	6	26.1	0.604764
PI-494389	1	90	32.2	7.142	25.058	0.221801	248.92	71.755	6	6	29.2	0.688167
PI-494390	1	162.8	59.7	10.2	49.5	0.170854	308.61	68.58	9	5.66667	29.65	0.627011
PI-494391	1	129.5	48.7	7.007	41.693	0.143881	215.9	46.99	12	5	23.4	0.599532
PI-494392	1	124.7	48.2	9.398	38.802	0.194979	260.35	74.295	6	5.66667	38.8	0.629111
PI-494393	1	183.1	81.9	12.771	69.129	0.155934	259.08	57.15	14	5.33333	25.8	0.42383
PI-494394	1	106.5	40.7	6.616	34.084	0.162555	260.35	64.77	9	8	31.5	0.605722
PI-494395	1	171.2	70.6	8.137	62.463	0.115255	294.64	65.405	7	5	31	0.641097
PI-494396	1	66.9	24.6	5.152	19.448	0.209431	241.3	61.595	3	5.66667	33.2	0.604
PI-494397	1	111.5	49.2	8.381	40.819	0.170346	266.7	54.61	6	6.33333	27.3	0.645389
PI-494398	1	168.4	70	7.837	62.163	0.111957	292.735	74.295	6	4.33333	28.7	0.631167
PI-494399	1	148.1	55.2	2.379	52.821	0.0430978	314.96	69.85	7	3.33333	30.7	0.631903
PI-494400	1	162.1	72.2	7.983	64.217	0.110568	280.67	54.61	2	5.66667	28.6	0.660431
PI-494401	1	90.4	32.3	4.292	28.008	0.132879	240.03	40.64	10	5.33333	20.9	0.461139
PI-494402	1	127.8	48.5	5.939	42.561	0.122454	292.1	49.53	8	6	24.5	0.575319
PI-494403	1	96.2	40.2	6.275	33.925	0.156095	243.205	66.04	8	4.66667	27.7	0.626708
PI-494404	1	124.5	45	3.082	41.918	0.0684889	277.495	69.85	9	4.66667	31.7	0.676414
PI-494405	1	70.9	33.1	5.317	27.783	0.160634	206.375	59.69	6	5	34.1	0.547972
PI-494406	1	174.5	73.9	9.755	64.145	0.132003	229.87	52.07	11	5	24.4	0.549846
PI-494407	1	131.9	51.4	6.411	44.989	0.124728	231.14	61.595	9	4.33333	29	0.603849
PI-494408	1	94.6	38.4	5.592	32.808	0.145625	200.66	43.815	10	5.33333	22.3	0.139907
PI-494409	1	68.2	27.3	3.732	23.568	0.136703	167.64	63.5	10	3.33333	31.8	0.654111
PI-494410	1	160.6	68.7	8.171	60.529	0.118937	209.55	39.37	14	6.66667	23.2	0.548234
PI-494411	1	162.6	65.7	7.569	58.131	0.115205	234.95	49.53	14	5.33333	24.8	0.527479
PI-494412	1	107.7	39.8	4.773	35.027	0.119925	178.435	44.45	6	6.66667	24.9	0.130992
PI-494413	1	139.1	67.5	5.953	61.547	0.0881926	270.51	71.755	4	5.66667	30	0.610328
PI-494414	1	108.6	44.8	5.069	39.731	0.113147	196.85	33.02	11	5.33333	22.6	0.517259
PI-494415	1	70.2	33.6	13.059	20.541	0.388661	172.72	44.45	9	3.66667	24.7	0.525611
PI-494417	1	123.2	48.8	5.627	43.173	0.115307	230.505	35.56	11	6.33333	21.6	0.556496
PI-494418	1	137.2	55.1	6.42	48.68	0.116515	180.34	49.53	12	7	22.3	0.580046
PI-494419	1	124.7	48	6.31	41.69	0.131458	220.345	36.83	12	6.66667	22.6	0.563611
PI-494420	1	130.3	50.2	6.989	43.211	0.139223	239.395	40.005	9	4	26.2	0.57037
PI-494421	1	130.4	47.8	4.694	43.106	0.0982008	192.405	33.02	10	4.66667	22.1	0.453958
PI-494422	1	101.8	45.4	10.681	34.719	0.235264	242.57	68.58	6	7	27.8	0.640069
PI-494423	1	151.7	72.7	8.267	64.433	0.113714	275.59	73.025	5	6	30.5	0.693005
PI-494424	1	128.1	53.4	9.842	43.558	0.184307	272.415	39.37	9	5.33333	25.1	0.538205
PI-494425	1	165.1	77.4	11.903	65.497	0.153786	309.88	57.785	14	5	47.1	0.812292
PI-494426	1	147.5	68.6	14.314	54.286	0.208659	270.51	58.42	13	6.33333	27.4	0.623444
PI-494427	1	103.6	47.2	8.448	38.752	0.178983	259.08	81.915	11	6.66667	33.8	0.578764
PI-494428	1	119.1	48.5	14.175	34.325	0.292268	213.995	49.53	11	7	22.9	0.523009
PI-494429	1	91.2	32	4.856	27.144	0.15175	217.17	46.355	14	5.66667	23.9	0.171508
PI-494430	1	123	42.8	6.716	36.084	0.156916	248.285	73.66	5	5.66667	25.3	0.601278
PI-494431	1	101.4	34.4	5.766	28.634	0.167616	240.665	72.39	5	5.66667	30.6	0.1675
PI-494432	1	83.7	33.5	7.159	26.341	0.213701	231.775	72.39	6	5	31.9	0.584306
PI-494433	1	137.1	46.2	6.256	39.944	0.135411	227.33	60.96	8	8.66667	32.1	0.744722
PI-494434	1	115.3	44.9	7.844	37.056	0.174699	271.145	62.23	9	7.66667	31.1	0.128333
PI-494435	1	135.1	57.4	10.473	46.927	0.182456	306.07	69.85	9	4.33333	27.1	0.648694
PI-494436	1	159.2	58.5	7.058	51.442	0.12065	220.345	29.21	15	3.66667	24.6	0.564676
PI-494437	1	52.9	18.4	3.244	15.156	0.176304	276.225	63.5	3	5.66667	27.3	0.675625
PI-494438	1	98.1	35	5.684	29.316	0.1624	248.285	82.55	5	7	29.5	0.499444
PI-494439	1	118.4	53.4	11.532	41.868	0.215955	266.7	54.61	9	7.33333	30	0.548722
PI-494440	1	84.7	38.9	8.254	30.646	0.212185	243.84	76.2	6	4.66667	33.8	0.583444
PI-494441	1	115.7	45.2	11.685	33.515	0.258518	249.555	73.025	5	5	36.3	0.584889
PI-494442	1	88.1	31.1	7.874	23.226	0.253183	237.49	60.325	6	4.33333	36.6	0.613373
PI-494443	1	128.7	44.3	3.644	40.656	0.0822573	229.235	35.56	8	7.33333	25.2	0.642722
PI-494444	1	125.6	51.4	12.502	38.898	0.24323	267.335	66.04	10	7	34.6	0.483889
PI-494445	1	137.1	65.6	12.659	52.941	0.192973	233.68	43.18	14	4.33333	25.7	0.513736
PI-494446	1	139.6	64.1	13.174	50.926	0.205523	229.87	41.91	22	3.66667	29.2	0.686861
PI-494447	1	148.3	58.4	11.695	46.705	0.200257	252.095	66.04	11	5.33333	33	0.602431
PI-494448	1	154.2	63.4	15.502	47.898	0.244511	244.475	69.215	7	5.33333	31.8	0.600556
PI-494449	1	163.8	62.8	13.333	49.467	0.212309	254	67.31	8	4	30.7	0.619006
PI-494450	1	182.1	77.9	12.772	65.128	0.163954	269.24	78.74	11	6	38.9	0.733173
PI-494451	1	119.5	44.5	6.698	37.802	0.150517	238.76	67.31	8	7.66667	31.2	0.640514
PI-494452	1	179.7	74.9	6.684	68.216	0.089239	284.48	77.47	5	4.66667	31.6	0.644611
PI-494453	1	169.3	77.2	11.43	65.77	0.148057	243.205	57.15	14	5.66667	24.5	0.489639
PI-494454	1	102.7	28.7	3.357	25.343	0.116969	160.02	24.13	13	4.33333	25.2	0.601972
PI-494455	1	143.5	59.5	15.48	44.02	0.260168	246.38	57.15	8	6.33333	30.1	0.679528
PI-494456	1	186.7	88.8	27.402	61.398	0.308581	233.68	73.66	17	3.33333	36.8	0.69975
PI-494457	1	118.3	34.2	2.48	31.72	0.0725146	228.6	38.1	16	4.33333	23.5	0.59886
PI-494458	1	94	32.1	4.894	27.206	0.152461	241.3	39.37	6	5.33333	22.9	0.589664
PI-494459	1	141.9	51.9	5.521	46.379	0.106378	233.68	34.29	11	5.66667	23.6	0.604944
PI-494460	1	126.8	49.1	6.416	42.684	0.130672	217.17	39.37	12	6	25.5	0.596708
PI-494461	1	143.2	56.6	9.657	46.943	0.170618	238.76	60.96	12	9.66667	34.7	0.686857
PI-494462	1	102.6	30.6	5.828	24.772	0.190458	244.475	59.69	4	6	28.7	0.714542
PI-494463	1	206.4	76.6	1.353	75.247	0.0176632	311.15	73.66	6	4	26.9	0.697069
PI-494464	1	87.6	31.4	7.43	23.97	0.236624	241.3	60.96	6	5	28.9	0.612875
PI-494465	1	120.9	59.2	7.714	51.486	0.130304	247.65	44.45	14	4	23.3	0.562047
PI-494466	1	41.6	27.5	1.234	26.266	0.0448727	200.025	34.29	14	5.66667	22.5	0.537264
PI-494467	1	166.5	72	10.57	61.43	0.146806	271.78	60.96	10	5	23.5	0.543944
PI-494468	1	115.9	47.3	10.278	37.022	0.217294	260.35	61.595	10	5	28.4	0.568806
PI-494469	1	171.8	73.8	8.93	64.87	0.121003	287.02	60.96	10	4.33333	47.4	0.782153
PI-494470	1	86.2	27	4.376	22.624	0.162074	223.52	73.025	8	6.66667	29.1	0.698833
PI-494471	1	126.2	56.6	8.055	48.545	0.142314	267.97	68.58	8	6	35.5	0.677444
PI-494472	1	150.2	58.1	9.859	48.241	0.16969	270.51	82.55	8	5.33333	30.3	0.676181
PI-494473	1	163.2	71.8	14.35	57.45	0.199861	258.445	62.23	11	4.66667	36.5	0.557194
PI-494474	1	165.1	62	8.805	53.195	0.142016	260.985	60.325	14	5	26.5	0.588444
PI-494475	1	103.8	46.3	7.429	38.871	0.160454	236.22	69.85	10	3.66667	28.3	0.59875
PI-494476	1	127.2	63.9	15.74	48.16	0.246322	250.19	72.39	12	6	25.4	0.620681
PI-494477	1	119	38.5	5.952	32.548	0.154597	229.87	63.5	6	4.33333	28.3	0.581914
PI-494478	1	94.8	43.3	11.542	31.758	0.266559	254	57.15	10	3.33333	26.4	0.561181
PI-494479	1	109.3	38.4	1.918	36.482	0.0499479	269.875	72.39	6	4	29.4	0.603436
PI-494480	1	111.5	39.6	5.745	33.855	0.145076	204.47	43.18	15	6	22.8	0.525569
PI-494481	1	175.7	63.3	9.749	53.551	0.154013	236.22	44.45	13	4.66667	26.6	0.6535
PI-494482	1	136.5	53.85	8.34	42.495	0.154875	209.55	54.61	5	4.66667	27.5	0.644488
PI-494483	1	96.6	41.5	11.616	29.884	0.279904	240.03	52.07	7	4.33333	25.9	0.494152
PI-494484	1	72.2	34.8	5.6	29.2	0.16092	271.78	54.61	3	4	29.6	0.432029
PI-494485	1	146.1	52.9	6.762	46.138	0.127826	264.16	80.645	8	5	31.9	0.647694
PI-494486	1	133	57.6	6.547	51.053	0.113663	251.46	77.47	13	5.33333	29	0.653597
PI-494487	1	107.8	45.8	7.4	38.4	0.161572	255.27	57.785	5	5.66667	36.1	0.6725
PI-494488	1	125	53.6	8.78	44.82	0.163806	262.89	88.9	10	4.66667	35.2	0.648403
PI-494489	1	106	44.8	9.436	35.364	0.210625	227.965	63.5	6	6.33333	36.8	0.720389
PI-494490	1	123.2	51.6	11.779	39.821	0.228275	250.19	83.82	8	4.33333	36.2	0.658806
PI-494491	1	102.9	44.1	11.121	32.979	0.252177	255.27	72.39	12	5.33333	29.1	0.567347
PI-494492	1	123.9	54.1	11.316	42.784	0.209168	256.54	71.755	8	3.33333	32.1	0.599194
PI-494493	1	163.45	70.95	17.5415	53.4085	0.247237	259.08	60.96	10	6	33.7	0.676444
PI-494494	1	91.9	40	8.607	31.393	0.215175	233.68	81.915	5	6.33333	33.5	0.58075
PI-524433	1	133.8	48	7.241	40.759	0.150854	222.25	52.07	12	6.33333	27.6	0.562061
PI-524434	1	124.9	57	11.296	45.704	0.198175	213.36	63.5	12	3.33333	28.8	0.590424
PI-524435	1	103.4	38	6.345	31.655	0.166974	257.81	82.55	5	6	28.7	0.620992
PI-524436	1	116	46.3	11.496	34.804	0.248294	276.86	83.185	6	6	34	0.6635
PI-524437	1	53.9	16.3	1.898	14.402	0.116442	255.27	78.74	4	4	40	0.755194
PI-524438	1	107.7	49.7	10.265	39.435	0.206539	213.36	50.8	16	2.66667	25.6	0.564903
PI-524439	1	133.7	53.7	12.674	41.026	0.236015	203.835	63.5	15	3.66667	30.5	0.643278
PI-524440	1	62.6	22.5	4.662	17.838	0.2072	228.6	36.83	15	4.33333	26.7	0.596861
PI-524441	1	125.3	47.8	9.609	38.191	0.201025	232.41	68.58	7	3.66667	26.8	0.612278
PI-524442	1	125.5	51.2	12.652	38.548	0.247109	233.045	54.61	13	3.66667	35.4	0.617514
PI-524443	1	134.6	59.6	9.825	49.775	0.164849	232.41	74.295	9	4.66667	27.3	0.583625
PI-524444	1	160.3	64	7.825	56.175	0.122266	227.33	60.96	13	6.33333	31	0.631038
PI-524445	1	62.6	28.4	9.156	19.244	0.322394	210.82	54.61	7	6.33333	23.6	0.590125
PI-524446	1	95.1	35.4	9.935	25.465	0.28065	213.36	60.325	6	5.33333	38.1	0.654972
PI-557456	1	156.3	60.5	11.289	49.211	0.186595	251.46	74.93	16	4.66667	32.1	0.648194
PI-557457	1	114.6	44	10.508	33.492	0.238818	217.17	60.96	10	5	29.9	0.590278
PI-595198	1	24.1	9.7	2.378	7.322	0.245155	116.84	41.275	13.5	2.83333	19	0.556986
PI-618761	1	79.3	26.4	5.706	20.694	0.216136	177.8	49.53	17	5	21.1	0.5215
Dessie	1	104.1	36.9667	8.526	28.4407	0.23064	206.375	56.3033	11.6667	5.11111	25.4667	0.538981
PI-193508	2	118.3	44.6	8.516	36.084	0.190942	228.6	57.15	8	3.66667	27.3	0.573375
PI-193510	2	210.6	80.5	14.59	65.91	0.181242	243.84	83.82	15	6	27.8	0.673306
PI-193511	2	164.9	65.1	9.413	55.687	0.144593	248.285	51.435	13	4.33333	22.9	0.4935
PI-193513	2	148.3	63.5	13.05	50.45	0.205512	231.14	56.515	14	3.33333	19.1	0.473514
PI-193514	2	188.2	72.7	11.291	61.409	0.155309	256.54	58.42	14	5	36.5	0.617889
PI-193971	2	142.9	52.8	11.834	40.966	0.224129	233.68	71.12	12	4.33333	26	0.551139
PI-194923	2	111.4	41.9	6.555	35.345	0.156444	254.635	50.8	9	4.33333	34.1	0.704069
PI-194924	2	193.2	62.2	10.327	51.873	0.166029	232.41	62.23	10	5.33333	23.3	0.510088
PI-194925	2	144.1	61	12.603	48.397	0.206607	237.49	63.5	11	6	25.7	0.535194
PI-194926	2	106.4	32.2	5.039	27.161	0.156491	217.805	78.74	8	5.33333	25.9	0.539751
PI-195932	2	188.3	61.8	8.607	53.193	0.139272	257.175	69.85	12	5.33333	31.3	0.544292
PI-195933	2	159.2	51.3	8.014	43.286	0.156218	240.03	69.85	10	5.66667	27.1	0.571431
PI-195934	2	171.3	64.1	14.558	49.542	0.227114	246.38	62.865	13	4.33333	25	0.548403
PI-195935	2	124.8	49.8	12.951	36.849	0.26006	245.11	69.85	7	4.66667	28	0.516875
PI-195936	2	176.1	66.9	17.921	48.979	0.267877	231.14	50.8	13	5	28.2	0.636236
PI-195937	2	169.1	63.5	12.265	51.235	0.19315	252.095	60.96	10	6	21.9	0.52275
PI-195938	2	153.6	53.8	14.068	39.732	0.261487	213.995	64.77	13	5	24.8	0.470139
PI-196851	2	143.2	38.6	5.39	33.21	0.139637	250.19	69.85	9	10.6667	30.8	0.654264
PI-197210	2	137.3	37.7	7.532	30.168	0.199788	217.805	52.07	10	3.33333	15	0.357694
PI-226552	2	188.9	69.5	12.761	56.739	0.183612	267.97	67.31	9	5.33333	35.6	0.655514
PI-226946	2	101.1	33.6	1.804	31.796	0.0536905	261.62	59.055	5	3.33333	31.9	0.601292
PI-243908	2	105.8	39.05	6.8595	32.1905	0.175659	190.5	41.275	2	2.33333	34.55	0.665384
PI-243909	2	63.1	16.2	2.935	13.265	0.181173	262.255	52.07	5	4.33333	18.9	0.464
PI-243910	2	116.8	32.8	3.064	29.736	0.0934146	231.14	71.755	7	7.33333	25.9	0.556903
PI-243911	2	140.8	44	6.823	37.177	0.155068	252.095	61.595	7	5.66667	33.6	0.680861
PI-243912	2	169.2	58.7	12.465	46.235	0.212351	239.395	67.31	10	6	31.4	0.573361
PI-265845	2	128.9	41.4	9.334	32.066	0.225459	254	69.215	11	5.33333	33.1	0.632514
PI-273889	2	40.7	8.8	1.001	7.799	0.11375	252.73	46.355	3	4.66667	26.5	0.623292
PI-273890	2	66.7	12.9	1.047	11.853	0.0811628	223.52	44.45	7	5	23.6	0.541959
PI-318899	2	275.8	97.1	16.218	80.882	0.167024	250.19	81.28	14	7.66667	28.5	0.642719
PI-318900	2	127.2	54.4	5.518	48.882	0.101434	264.16	44.45	9	4.33333	31.1	0.625722
PI-318901	2	73.9	18.7	1.642	17.058	0.0878075	249.555	64.77	6	7.66667	28.2	0.615972
PI-318902	2	137.6	40.7	10.328	30.372	0.253759	248.92	57.785	9	3.66667	30.4	0.538028
PI-318903	2	151.8	54.1	12.935	41.165	0.239094	283.845	67.945	12	7	32.6	0.618125
PI-329680	2	139.3	49.2	10.013	39.187	0.203516	253.365	68.58	10	7	30.5	0.55925
PI-329681	2	162.2	59.6	14.092	45.508	0.236443	279.4	69.85	8	6	35.4	0.670319
PI-337002	2	75.6	18	6.6	11.4	0.366667	170.18	36.83	9	6.66667	26.1	0.733181
PI-343932	2	119.6	34.1	7.508	26.592	0.220176	238.76	76.835	8	5	21.1	0.392083
PI-347632	2	146.2	48.4	11.199	37.201	0.231384	226.06	74.295	9	3	24	0.561034
PI-347633	2	110	34.2	6.453	27.747	0.188684	245.11	59.69	7	4	23.4	0.484167
PI-358594	2	77.3	15.6	7.763	15.5	0.497628	180.34	36.83	9	2.33333	24.9	0.635681
PI-358595	2	96.8	21.5	6.725	21.5	0.312791	310.515	20.32	5	2	35.9	0.716792
PI-358596	2	92.1	27.3	5.12	22.18	0.187546	275.59	55.88	9	5.33333	22.1	0.533292
PI-405074	2	116.1	28.7	3.9	24.8	0.135889	218.44	73.025	8	7	23.4	0.512167
PI-442114	2	110.7	37.1	9.26	27.84	0.249596	228.6	64.135	9	6	23.3	0.459167
PI-442115	2	10.2	3.6	0.833	2.767	0.231389	95.25	36.83	5	3	4.4	0.179841
PI-494188	2	96.5	26.4	5.981	20.419	0.226553	278.13	57.15	6	5	27.1	0.4665
PI-494189	2	21.6	4.5	0.514	3.986	0.114222	264.16	59.69	2	4.66667	38.45	0.680319
PI-494190	2	168.6	51.7	5.253	46.447	0.101605	279.4	67.31	10	5.33333	29.1	0.599236
PI-494191	2	130.2	34.7	3.906	30.794	0.112565	249.555	64.135	8	8.33333	24.8	0.541764
PI-494192	2	120.6	28.1	3.502	24.598	0.124626	267.97	81.915	8	9.66667	25.6	0.551931
PI-494193	2	129.7	38.5	8.614	29.886	0.22374	252.73	66.675	10	7	30.7	0.6145
PI-494194	2	99.5	26.3	5.162	21.138	0.196274	242.57	59.69	11	5	26.9	0.564486
PI-494195	2	102.4	37.1	5.06	32.04	0.136388	267.97	75.565	6	10	31.4	0.759597
PI-494196	2	161.9	57.7	15.624	42.076	0.27078	233.68	59.69	19	5	29.4	0.538056
PI-494197	2	131.8	42.9	9.802	33.098	0.228485	237.49	64.135	14	4.33333	25.6	0.489458
PI-494198	2	173.3	55.4	10.553	44.847	0.190487	261.62	69.85	11	7	27.7	0.781153
PI-494199	2	163.9	46.4	8.616	37.784	0.18569	269.24	73.66	10	5.66667	29.7	0.597292
PI-494200	2	170.1	41.7	6.935	34.765	0.166307	269.24	67.31	9	7	25	0.691444
PI-494201	2	115.85	45.45	5.3755	40.0745	0.118273	290.83	66.9925	5.5	6.16667	36.4	0.696841
PI-494202	2	94.2	17.3	0.508	16.792	0.0293642	228.6	63.5	7	3.33333	31.05	0.519194
PI-494203	2	142.4	30.1	5.003	25.097	0.166213	218.44	36.83	19	2.66667	21.5	0.652
PI-494204	2	156.4	41.4	7.272	34.128	0.175652	242.57	59.69	12	3	21.5	0.634903
PI-494205	2	245.1	78.4	9.49	68.91	0.121046	294.005	76.2	10	7.33333	31.6	0.673347
PI-494206	2	184.6	48.5	5.067	43.433	0.104474	256.54	46.99	10	6.33333	24.6	0.735972
PI-494207	2	147.5	38.6	6.386	32.214	0.16544	236.22	48.26	10	7.66667	34.2	0.682667
PI-494208	2	178	52.4	13.045	39.355	0.24895	233.68	54.61	9	5	23.9	0.620861
PI-494209	2	158.2	50.2	7.995	42.205	0.159263	254.635	56.515	11	5	18.9	0.473625
PI-494210	2	98.4	19.2	1.644	17.556	0.085625	214.63	55.88	10	3.66667	22.8	0.622903
PI-494211	2	107	25	3.235	21.765	0.1294	246.38	78.74	6	5.66667	25.5	0.661403
PI-494212	2	48.6	45.9	8.3885	37.4615	0.182756	168.91	40.64	6	3.33333	29.4	0.641472
PI-494213	2	159.95	68.2	13.505	54.695	0.198021	173.99	41.91	8	2	30.45	0.550653
PI-494214	2	146.1	37.4	5.673	31.727	0.151684	237.49	43.18	14	3.33333	24.4	0.579056
PI-494215	2	110.8	33.3	6.215	27.085	0.186637	250.19	52.07	11	4.66667	29.4	0.660472
PI-494216	2	166.3	59.5	11.61	47.89	0.195126	252.73	64.77	11	5.33333	36.5	0.649639
PI-494217	2	162.3	59.6	11.093	48.507	0.186124	259.08	53.975	13	5.33333	34.7	0.578972
PI-494218	2	140.1	46.5	11.487	35.013	0.247032	212.725	43.18	18	4.33333	21.1	0.462361
PI-494219	2	75.4	16.2	1.905	14.295	0.117593	234.95	53.34	7	4	25.4	0.759707
PI-494220	2	82.4	18.2	2.171	16.029	0.119286	227.33	49.53	8	3	27.3	0.610319
PI-494221	2	134.2	31.2	2.704	28.496	0.0866667	259.715	71.12	12	4	24.4	0.711272
PI-494222	2	112.9	24.9	1.904	22.996	0.0764659	212.09	30.48	8	3.33333	21.4	0.623417
PI-494223	2	80.7	15.2	1.329	13.871	0.0874342	236.22	52.07	9	3	19.2	0.504444
PI-494224	2	157.7	45.1	6.903	38.197	0.15306	231.775	38.735	12	4.66667	25.1	0.658653
PI-494225	2	189	62.9	8.191	54.709	0.130223	269.24	74.93	9	6.33333	32.3	0.722458
PI-494226	2	124.1	46.2	9.999	36.201	0.216429	269.875	65.405	6	6.33333	34	0.819778
PI-494227	2	183.8	59.1	7.75	51.35	0.131134	239.395	62.23	11	8	31.5	0.750848
PI-494228	2	148.9	45.6	4.385	41.215	0.0961623	238.125	78.74	9	8.33333	26.2	0.72975
PI-494229	2	96.4	22.5	3.555	18.945	0.158	245.745	48.895	5	3	29.9	0.739042
PI-494230	2	63.1	18.1	3.433	14.667	0.189669	250.19	74.93	6	4	22.2	0.509444
PI-494231	2	99.2	37.2	5.7	31.5	0.153226	158.75	34.29	7	5	31.8	0.701111
PI-494232	2	36.6	6.4	0.565	5.835	0.0882812	188.595	54.61	6	3	19.4	0.688567
PI-494233	2	40	7.8	5.2	7.438	0.666667	231.14	68.58	5	4	32.35	0.430773
PI-494234	2	87.9	24	3.339	20.661	0.139125	243.84	69.85	7	5.66667	23.8	0.579361
PI-494235	2	212.5	74.7	10.171	64.529	0.136158	271.145	62.23	13	4.66667	34	0.652028
PI-494236	2	131.4	45.2	6.777	38.423	0.149934	257.81	68.58	8	6	37.2	0.670569
PI-494237	2	131.9	52.5	11.774	40.726	0.224267	262.89	58.42	7	6.33333	25.6	0.515702
PI-494238	2	70.6	23.1	5.623	17.477	0.24342	243.84	69.215	5	6	27.8	0.520944
PI-494239	2	77.1	21.1	3.652	17.448	0.173081	281.305	73.66	5	5	20.4	0.471542
PI-494240	2	73.9	17.9	3.767	14.133	0.210447	234.95	80.01	5	4.66667	21.2	0.680444
PI-494241	2	125.2	48.35	5.2555	43.0945	0.108697	204.47	57.15	4	4.83333	24.775	0.57159
PI-494242	2	35.8	33.25	4.802	28.448	0.144421	177.165	43.18	4	4.33333	24.5	0.696486
PI-494243	2	69.55	30.65	5.9385	24.7115	0.193752	203.2	55.9	3	4	31.05	0.656736
PI-494244	2	37.05	14.5	3.6255	10.8745	0.250034	113.03	45.72	16	2	15.4	0.497319
PI-494245	2	172.1	60.7	13.661	47.039	0.225058	267.97	63.5	8	4	31.8	0.557167
PI-494246	2	75.6	27.2	7.341	19.859	0.26989	228.6	64.77	8	4.66667	24.8	0.542306
PI-494247	2	142.6	51.8	13.457	38.343	0.259788	227.965	60.96	10	4.66667	29.6	0.529111
PI-494248	2	151	53.5	14.412	39.088	0.269383	226.06	72.39	9	5	27.1	0.710778
PI-494249	2	93.2	26.1	6.633	19.467	0.254138	198.12	70.485	12	3	21.9	0.586199
PI-494250	2	101.7	24	3.015	20.985	0.125625	257.175	58.42	8	4	24.5	0.568236
PI-494251	2	84.3	15.4	3.9	13.52	0.253247	187.96	64.135	14	3.66667	25.1	0.565361
PI-494252	2	51.3	34.3	6.185	28.115	0.180321	185.42	52.07	10	4.66667	27.2	0.715625
PI-494253	2	90.5	19.9	2.985	16.915	0.15	180.34	41.91	12	3.66667	27.5	0.557556
PI-494254	2	95.6	19.2	2.44	16.76	0.127083	217.17	54.61	10	4	22.8	0.620507
PI-494255	2	165.3	43.9	5.087	38.813	0.115877	261.62	53.34	15	4	27.4	0.579222
PI-494256	2	189.4	64.3	17.808	46.492	0.276952	229.87	64.77	15	5.66667	29.7	0.610361
PI-494257	2	138.4	45.8	10.067	35.733	0.219803	245.11	63.5	13	6	30.8	0.66375
PI-494258	2	68.7	15.6	2.505	13.095	0.160577	223.52	58.42	13	2	28.3	0.7855
PI-494259	2	96	17.5	1.811	15.689	0.103486	225.425	63.5	13	3.33333	28.2	0.644111
PI-494260	2	39.9	5.9	0.72	5.18	0.122034	180.34	47.625	10	3.66667	19.6	0.473181
PI-494261	2	64.1	14	1.58	12.42	0.112857	232.41	62.23	8	4.66667	23.6	0.484568
PI-494262	2	93.1	22.4	2.955	19.445	0.13192	231.14	88.9	11	3.66667	24.5	0.54275
PI-494263	2	71.7	13.1	1.635	11.465	0.124809	184.15	52.07	9	3.33333	18.2	0.454722
PI-494264	2	131.3	37	5.223	31.777	0.141162	201.295	54.61	11	7	18.9	0.667444
PI-494265	2	165.2	48.6	9.393	39.207	0.193272	203.2	51.435	15	6.66667	22.5	0.610931
PI-494266	2	190.4	66.2	13.071	53.129	0.197447	203.835	31.75	15	7.33333	24.9	0.718958
PI-494267	2	54.2	26.3	6.101	20.199	0.231977	223.52	63.5	11	5	25.9	0.702164
PI-494268	2	143.7	61.4	15.622	45.778	0.25443	205.105	67.31	16	4.66667	29.9	0.609514
PI-494269	2	198.4	74.7	12.725	61.975	0.170348	250.825	68.58	20	6	27.2	0.684357
PI-494270	2	117.9	37.2	8.191	29.009	0.220188	210.82	63.5	13	5	24.2	0.536736
PI-494271	2	41.1	20.9	2.984	17.916	0.142775	194.31	57.785	13	4.33333	22.6	0.47117
PI-494272	2	70.1	44.6	8.244	36.356	0.184843	231.14	56.515	11	5.66667	29.7	0.636653
PI-494273	2	149.1	52.8	11.713	41.087	0.221837	212.725	57.15	13	6	24.2	0.571361
PI-494274	2	166.8	62.3	14.639	47.661	0.234976	201.93	31.75	15	9.33333	24.4	0.780917
PI-494275	2	139	54.5	10.515	43.985	0.192936	260.35	63.5	10	7.33333	36.8	0.616278
PI-494276	2	152.7	67.7	19.802	47.898	0.292496	213.36	43.18	11	4.33333	33.3	0.674764
PI-494277	2	180.4	83	21.533	61.467	0.259434	227.33	48.26	15	5	28.3	0.639056
PI-494278	2	145.9	58.3	12.105	46.195	0.207633	252.095	73.66	9	6	30.1	0.811736
PI-494279	2	108.7	46.4	10.606	35.794	0.228578	234.95	58.42	7	5	29.9	0.532764
PI-494280	2	241.1	88.7	13.006	75.694	0.146629	287.655	58.42	11	4.66667	29.7	0.723722
PI-494281	2	176	61.7	14.06	47.64	0.227877	234.95	57.15	13	6.66667	33.3	0.549667
PI-494282	2	154.2	63	13.374	49.626	0.212286	226.06	62.865	16	4.66667	28.9	0.655808
PI-494283	2	188	68.6	12.863	55.737	0.187507	255.27	68.58	7	5	32.4	0.544181
PI-494284	2	103.8	37	4.813	32.187	0.130081	246.38	78.105	6	6	32.5	0.867111
PI-494285	2	184	78.8	15.036	63.764	0.190812	260.35	86.995	8	5.66667	34.3	0.640833
PI-494286	2	158.1	78.2	20.796	57.404	0.265934	225.425	60.325	14	4	38.4	0.665139
PI-494287	2	210.9	86.8	23.8	63	0.274194	241.3	61.595	12	5	37.2	0.781153
PI-494288	2	153.6	70.1	7.642	62.458	0.109016	232.41	60.96	15	5.66667	26	0.549542
PI-494289	2	181.9	79.2	17.888	61.312	0.225859	217.17	59.69	17	5	22.4	0.520389
PI-494290	2	140.8	50.2	12.676	37.524	0.25251	208.28	40.005	14	6.33333	23.1	0.556625
PI-494291	2	181.2	61.6	3.87	57.73	0.0628247	341.63	78.74	10	5.66667	26.4	0.684375
PI-494292	2	127.8	43.1	7.853	35.247	0.182204	234.315	63.5	9	6.33333	30.7	0.629236
PI-494293	2	101.9	37.7	10.93	26.77	0.28992	239.395	58.42	7	4.66667	25.3	0.551194
PI-494295	2	179.1	75.4	17.654	57.746	0.234138	234.95	63.5	13	4.66667	30.2	0.561042
PI-494296	2	181.6	77.2	15.374	61.826	0.199145	251.46	67.31	15	5.33333	36.7	0.665556
PI-494297	2	147	73.2	21.733	51.467	0.296899	276.225	76.2	8	6.33333	33.3	0.885417
PI-494298	2	173.3	69	16.024	52.976	0.232232	250.19	68.58	14	5.66667	25.3	0.539475
PI-494299	2	119.8	49.2	13.19	36.01	0.268089	193.04	43.815	13	5.66667	15.5	0.408479
PI-494300	2	29.8	9	2.018	6.982	0.224222	179.705	44.45	8	4.33333	22.3	0.507222
PI-494301	2	134.1	53.2	11.606	41.594	0.218158	233.68	57.15	14	6.33333	21.3	0.464736
PI-494302	2	134.1	49.2	8.099	41.101	0.164614	232.41	45.085	20	4.66667	24.3	0.506194
PI-494303	2	124.3	49	6.691	42.309	0.136551	217.17	66.675	15	4.33333	26.4	0.501958
PI-494304	2	149.4	56.2	9.234	46.966	0.164306	266.7	41.91	11	4	21.9	0.476069
PI-494305	2	184.9	80.1	12.494	67.606	0.15598	270.51	59.055	12	5.33333	28.8	0.763431
PI-494306	2	130.2	60.5	15.934	44.566	0.263372	252.095	50.8	11	4	26.6	0.505264
PI-494307	2	134.1	64.4	15.762	48.638	0.244752	208.915	69.215	11	4.66667	19.3	0.446389
PI-494308	2	117.1	53.8	13.315	40.485	0.247491	229.235	52.705	11	4.33333	24.2	0.443083
PI-494309	2	124.5	51.4	13.21	38.19	0.257004	227.965	55.88	12	4.66667	20.7	0.424625
PI-494310	2	107.1	41.4	8.569	32.831	0.206981	246.38	59.055	9	4.66667	19.8	0.406778
PI-494311	2	109.9	33	4.103	28.897	0.124333	228.6	57.15	5	7.33333	42.2	0.831
PI-494312	2	90.5	30.2	5.605	24.595	0.185596	243.84	57.15	7	4.33333	23.2	0.724778
PI-494313	2	116.2	41	6.42	34.58	0.156585	243.205	71.12	8	7	42.4	0.917306
PI-494314	2	124	49.1	10.06	39.04	0.204888	267.97	65.405	11	4	29.3	0.484903
PI-494315	2	155.6	57.9	11.729	46.171	0.202573	331.47	57.785	7	5.66667	36.8	0.852444
PI-494316	2	98.2	42.5	13.129	29.371	0.308918	243.84	60.96	6	6.66667	29.4	0.587061
PI-494317	2	154.1	71.9	11.789	60.111	0.163964	262.255	58.42	7	4.33333	35.8	0.704806
PI-494318	2	132.3	58.6	16.289	42.311	0.277969	252.73	68.58	12	5.66667	27.7	0.578375
PI-494319	2	131	53.3	9.9	43.4	0.185741	245.745	55.88	11	4	28.4	0.507236
PI-494320	2	159.1	49	9.763	39.237	0.199245	253.365	57.15	8	5	27.8	0.672361
PI-494321	2	210.1	64.7	3.335	61.365	0.0515456	265.43	55.245	6	4.33333	29.1	0.709611
PI-494322	2	97	35.2	7.905	27.295	0.224574	238.76	57.15	11	4.66667	23	0.7465
PI-494323	2	183.2	62	10.595	51.405	0.170887	336.55	76.2	9	6.66667	25.4	0.597167
PI-494324	2	219.4	81	13.06	67.94	0.161235	341.63	68.58	14	5.33333	27.9	0.520528
PI-494325	2	170.2	67	8.505	58.495	0.12694	306.07	74.93	6	5	24.7	0.657903
PI-494326	2	130.3	59.3	15.665	43.635	0.264165	226.695	59.69	11	5	27	0.467958
PI-494327	2	129	57.3	15.68	41.62	0.273647	222.885	68.58	10	6.33333	28.8	0.489389
PI-494328	2	226.4	84.6	14.806	69.794	0.175012	251.46	48.26	13	6	33.2	0.611778
PI-494329	2	149.2	69.1	12.565	56.535	0.181838	271.78	72.39	15	4	29.9	0.607292
PI-494330	2	157.2	64.7	12.412	52.288	0.191839	273.05	59.69	7	4	27.8	0.544194
PI-494331	2	164.3	54.7	8.876	45.824	0.162267	246.38	69.215	7	8	42.1	0.889986
PI-494332	2	121.8	50.1	10.986	39.114	0.219281	243.84	71.12	17	5.66667	27.3	0.564417
PI-494333	2	85.3	53	1.033	51.967	0.0194906	275.59	40.64	20	4	29.2	0.601611
PI-494334	2	204.8	84.3	10.874	73.426	0.128992	261.62	57.15	12	5.33333	29.1	0.766819
PI-494335	2	246.4	107.3	16.161	91.139	0.150615	279.4	38.1	12	3.66667	29.4	0.717306
PI-494336	2	149.1	65.9	11.905	53.995	0.180653	229.87	85.09	18	3.66667	36.2	0.699403
PI-494337	2	217.7	86.7	14.686	72.014	0.169389	297.18	85.09	8	4	34.2	0.647014
PI-494338	2	99.1	67.7	14.354	53.346	0.212024	234.95	33.02	12	6.33333	32.1	0.633292
PI-494339	2	99.2	62.8	14.938	47.862	0.237866	247.65	38.735	13	6	33.9	0.669681
PI-494340	2	128.4	79.5	17.24	62.26	0.216855	254	38.735	13	6.66667	34.2	0.617083
PI-494341	2	143.1	73.5	20.39	53.11	0.277415	234.95	59.69	11	3.66667	29.4	0.578778
PI-494342	2	157.9	80.1	10.254	69.846	0.128015	264.16	35.56	17	6.66667	38.8	0.673792
PI-494343	2	156	70.3	9.55	60.75	0.135846	300.355	48.26	14	5	28.2	0.554583
PI-494344	2	113.6	62.9	14.066	48.834	0.223625	254.635	49.53	11	6.66667	31	0.639931
PI-494345	2	152.9	84.4	19.577	64.823	0.231955	238.76	45.72	15	5.33333	31	0.584708
PI-494346	2	129.5	76.7	18.932	57.768	0.246832	241.3	46.99	12	4	31.8	0.578306
PI-494347	2	113.6	66.6	20.303	46.297	0.30485	196.85	41.91	15	4.33333	35.5	0.652521
PI-494348	2	141.3	76.7	13.733	62.967	0.179048	227.33	62.23	15	3.66667	32.8	0.656528
PI-494349	2	147	81	27.313	53.687	0.337198	252.73	71.12	13	5.33333	30.25	0.665507
PI-494350	2	192.6	89.7	12.107	77.593	0.134972	266.7	67.31	12	10	33.1	0.65109
PI-494351	2	122.2	69.2	16.684	52.516	0.241098	249.555	54.61	13	6	28.9	0.576472
PI-494352	2	96	54.3	8.95	45.35	0.164825	240.03	52.07	15	5.33333	22.7	0.516667
PI-494353	2	110.5	62.2	14.996	47.204	0.241093	260.35	63.5	11	9	31.2	0.678139
PI-494354	2	125.4	72.4	14.648	57.752	0.20232	270.51	72.39	10	6.33333	34.8	0.654799
PI-494355	2	94.8	58.1	14.598	43.502	0.251256	271.78	64.77	7	6.33333	28.8	0.626778
PI-494356	2	79.6	43.7	10.138	33.562	0.231991	236.22	78.74	7	5.33333	39.8	0.715639
PI-494357	2	81.9	46.8	11.632	35.168	0.248547	226.695	59.69	11	7	22.7	0.526569
PI-494358	2	58.3	33.4	9.679	23.721	0.28979	241.3	58.42	7	4.33333	21	0.507042
PI-494359	2	72.2	40.1	9.398	30.702	0.234364	236.22	44.45	6	8	34.6	0.679681
PI-494360	2	91.1	51.4	10.894	40.506	0.211946	267.97	91.44	7	5	31.6	0.632778
PI-494361	2	79.6	47.8	10.707	37.093	0.223996	201.93	45.72	15	4	33	0.616667
PI-494362	2	88.1	51.3	12.701	38.599	0.247583	208.28	33.655	11	5	22.7	0.486069
PI-494363	2	161.9	54.9	10.338	44.562	0.188306	227.965	59.055	11	5	26.1	0.571486
PI-494364	2	118	47.4	9.266	38.134	0.195485	264.795	81.28	5	6	25.2	0.567153
PI-494365	2	36.7	8.9	2.288	6.612	0.257079	159.385	48.26	10	2.66667	18.3	0.428431
PI-494366	2	76	26.4	7.309	19.091	0.276856	179.07	41.91	12	8	22.1	0.47674
PI-494367	2	112.2	37	7.048	29.952	0.190486	221.615	38.1	10	5.33333	24.5	0.585236
PI-494368	2	95	39	11.013	27.987	0.282385	231.14	72.39	5	4.66667	32.6	0.662383
PI-494369	2	196.6	94.2	27.713	66.487	0.294193	254.635	74.93	12	3.33333	31.1	0.603361
PI-494370	2	181.2	59.1	7.597	51.503	0.128545	258.445	60.96	10	5	37.9	0.682694
PI-494371	2	164.6	57	8.099	48.901	0.142088	284.48	60.96	5	5.66667	28.9	0.675219
PI-494372	2	130.3	47.6	8.613	38.987	0.180945	236.22	39.37	10	6.33333	21.2	0.523441
PI-494373	2	161.3	53.1	8.704	44.396	0.163917	263.525	81.28	9	3.66667	28.2	0.637806
PI-494374	2	168	64.1	14.331	49.769	0.223573	248.92	48.26	7	5	33.6	0.610819
PI-494375	2	99.6	36.4	10.125	26.275	0.278159	228.6	49.53	8	5	32	0.652833
PI-494377	2	178.5	67	13.886	53.114	0.207254	222.25	64.77	12	9	33.1	0.639153
PI-494378	2	161.7	59.6	12.386	47.214	0.207819	248.92	83.82	13	7.66667	37.9	0.709319
PI-494379	2	113.8	38.7	6.767	31.933	0.174858	226.06	83.82	10	5	30.6	0.635694
PI-494380	2	143.9	51.5	11.218	40.282	0.217825	241.3	59.69	10	7.33333	32.7	0.609778
PI-494381	2	126	45.5	11.254	34.246	0.247341	257.81	81.28	7	5.33333	32.3	0.680208
PI-494382	2	144.3	51	12.707	38.293	0.249157	246.38	67.31	9	6	32.7	0.621556
PI-494383	2	104.3	38.7	8.161	30.539	0.210879	236.22	66.04	6	4.66667	26.4	0.581798
PI-494384	2	149	39.7	3.648	36.052	0.0918892	168.91	27.94	12	7	20.9	0.605424
PI-494385	2	129.4	45	10.409	34.591	0.231311	254	81.28	8	6	30.1	0.669681
PI-494387	2	145.7	46.9	9.189	37.711	0.195928	203.2	33.02	9	3.66667	22.4	0.500044
PI-494388	2	126.5	45.5	9.617	35.883	0.211363	257.81	77.47	8	6.66667	34.2	0.621597
PI-494389	2	85.4	30	7.371	22.629	0.2457	222.25	67.31	5	4	30.8	0.670029
PI-494390	2	144	55.4	14.042	41.358	0.253466	266.7	62.865	5	5.33333	28.8	0.647764
PI-494391	2	128.2	42.4	8.347	34.053	0.196863	184.15	35.56	17	5.66667	21.3	0.488778
PI-494392	2	94.4	30.6	6.728	23.872	0.219869	245.11	68.58	5	6.66667	33.3	0.640778
PI-494393	2	156.8	65.9	17.524	48.376	0.265918	243.84	49.53	11	4	22.2	0.43541
PI-494394	2	144.1	48.1	12.75	35.35	0.265073	241.3	63.5	9	5	32.4	0.562264
PI-494395	2	149.5	66.5	10.008	56.492	0.150496	278.13	85.09	5	5.33333	31.4	0.648903
PI-494396	2	108.8	38.2	9.926	28.274	0.259843	241.3	62.23	4	6.66667	31.6	0.600083
PI-494397	2	161.3	61.3	13.969	47.331	0.227879	265.43	64.77	6	6.33333	27.7	0.615161
PI-494398	2	135.7	55.7	11.344	44.356	0.203662	284.48	57.15	3	5	26.8	0.603417
PI-494399	2	197.4	83.8	10.872	72.928	0.129737	271.78	76.2	9	6.33333	29.3	0.647722
PI-494400	2	130.8	62.3	16.178	46.122	0.259679	247.65	36.83	10	6.33333	25.6	0.551681
PI-494401	2	111	44	8.608	35.392	0.195636	224.79	69.85	9	5	26.7	0.592139
PI-494402	2	136.1	53.7	11.726	41.974	0.218361	242.57	43.18	7	6	22.9	0.512778
PI-494403	2	148.9	62.2	15.67	46.53	0.251929	233.68	72.39	9	5	23.7	0.608667
PI-494404	2	183.4	74.3	10.723	63.577	0.14432	295.91	73.66	8	5.66667	28.4	0.651722
PI-494405	2	64	47.8	8.686	39.114	0.181715	240.03	68.58	8	4.33333	34.3	0.706857
PI-494406	2	134.2	62.7	8.502	54.198	0.135598	229.87	33.02	13	5	23.8	0.581458
PI-494407	2	167.8	78.6	8.891	69.709	0.113117	276.86	72.39	13	4.33333	32	0.644254
PI-494408	2	155.9	70	18.822	51.178	0.268886	196.85	38.1	14	6	23.4	0.530319
PI-494409	2	141.4	73.3	14.015	59.285	0.191201	219.71	69.215	18	5.33333	27.7	0.151944
PI-494410	2	188.1	77.8	10.441	67.359	0.134203	215.9	33.02	11	4	26.4	0.616875
PI-494411	2	186	77.1	8.257	68.843	0.107095	252.73	44.45	16	4	25.6	0.603026
PI-494412	2	154.8	53.9	4.299	49.601	0.0797588	207.01	31.75	13	4	25.6	0.614861
PI-494413	2	179	84.7	8.167	76.533	0.0964227	294.64	81.28	8	4.66667	29.4	0.646306
PI-494414	2	46.8	37.4	2.84	34.56	0.0759358	215.9	38.1	12	4.33333	23.7	0.544458
PI-494415	2	90.7	41.5	10.568	30.932	0.254651	190.5	49.53	15	3	22.1	0.520708
PI-494417	2	153	62.2	9.909	52.291	0.159309	239.395	35.56	9	5.33333	25.6	0.566828
PI-494418	2	154.4	62	9.014	52.986	0.145387	215.9	33.02	11	4	21.6	0.527617
PI-494419	2	140.9	48.8	7.01	41.79	0.143648	208.28	49.53	13	4	25.6	0.575681
PI-494420	2	129.3	51.7	7.842	43.858	0.151683	205.74	35.56	14	6.33333	23.3	0.604514
PI-494421	2	115.4	36	4.283	31.717	0.118972	191.77	30.48	10	7	22.3	0.547556
PI-494422	2	115.6	49.4	12.145	37.255	0.24585	254	74.93	9	6.33333	26.8	0.544306
PI-494423	2	181.4	76.7	6.945	69.755	0.0905476	313.69	58.42	4	7	29	0.671431
PI-494424	2	104.4	26.2	2.426	23.774	0.0925954	153.67	55.88	13	6	26.1	0.635264
PI-494425	2	172	78.1	16.891	61.209	0.216274	266.7	60.96	16	5.33333	44	0.762764
PI-494426	2	116.5	52.2	8.378	43.822	0.160498	243.84	58.42	9	4.66667	26.8	0.473153
PI-494427	2	151.3	66.1	16.321	49.779	0.246914	262.89	59.69	8	6.33333	28	0.637
PI-494428	2	130.2	52.4	16.228	36.172	0.309695	217.17	41.91	11	7.33333	23	0.530044
PI-494429	2	110.8	39.2	6.085	33.115	0.15523	215.9	38.1	12	4	22.8	0.566333
PI-494430	2	129.7	49.7	13.216	36.484	0.265915	236.22	55.88	7	4	28.1	0.597389
PI-494431	2	104.8	46.3	12.202	34.098	0.263542	223.52	62.865	6	5	27.4	0.632368
PI-494432	2	91.7	40.2	10.845	29.355	0.269776	245.11	67.31	4	4	29.6	0.646389
PI-494433	2	134.2	56.5	12.115	44.385	0.214425	246.38	55.88	11	5.66667	31.8	0.625972
PI-494434	2	103.3	54.2	15.257	38.943	0.281494	226.06	45.72	15	4	21.7	0.503611
PI-494435	2	144.4	53.6	7.009	46.591	0.130765	285.75	52.07	8	5.33333	25.2	0.603129
PI-494436	2	136.9	48.5	7.282	41.218	0.150144	218.44	36.83	10	8	24.7	0.609676
PI-494437	2	214.1	95.9	9.42	86.48	0.0982273	288.29	69.85	8	4.66667	30.9	0.685222
PI-494438	2	103	40.1	7.517	32.583	0.187456	242.57	68.58	4	6	30.3	0.59675
PI-494439	2	111.4	54.9	14.329	40.571	0.261002	213.36	50.8	15	4	23.8	0.504931
PI-494440	2	75.5	32.6	9.023	23.577	0.276779	255.27	48.26	7	4	32.8	0.673347
PI-494441	2	96.6	41.1	10.09	31.01	0.245499	229.87	64.77	8	5.33333	33	0.659361
PI-494442	2	93.1	37.8	8.863	28.937	0.234471	236.22	62.23	7	8.66667	33.1	0.636569
PI-494443	2	118.4	46.1	10.144	35.956	0.220043	209.55	26.035	6	7.66667	25.2	0.623
PI-494444	2	101.4	49.5	12.567	36.933	0.253879	260.35	54.61	11	6.66667	34.9	0.605625
PI-494445	2	113.2	64.4	14.789	49.611	0.229643	224.79	39.37	19	5	22.1	0.557444
PI-494446	2	81.3	57.7	13.839	43.861	0.239844	215.9	38.1	14	4.33333	29.6	0.694528
PI-494447	2	127.8	53	16.137	36.863	0.304472	234.95	52.07	5	5.66667	33.2	0.636
PI-494448	2	136.7	63.5	20.452	43.048	0.322079	257.81	72.39	10	3.66667	32.5	0.617514
PI-494449	2	122.6	52.4	15.875	36.525	0.302958	247.65	60.96	10	3.33333	35	0.611564
PI-494450	2	132.5	63.1	16.155	46.945	0.256022	276.86	81.28	7	5.33333	35.7	0.700746
PI-494451	2	120.9	50.4	14.342	36.058	0.284563	248.92	60.96	12	5	32.4	0.589236
PI-494452	2	169.8	79.4	7.963	71.437	0.10029	309.88	76.2	5	3.33333	30.3	0.682292
PI-494453	2	166.7	86	18.084	67.916	0.210279	257.81	53.34	8	6.33333	26.5	0.611903
PI-494454	2	114	43	7.63	35.37	0.177442	198.12	33.02	8	6.66667	28.3	0.687403
PI-494455	2	53.7	44.9	9.052	35.848	0.201604	213.36	44.45	16	4	20.2	0.475528
PI-494456	2	153.2	68.9	21.09	47.81	0.306096	231.14	64.77	11	4.33333	35.5	0.643
PI-494457	2	110.3	44.3	9.583	34.717	0.216321	238.76	38.1	14	5	23.9	0.616234
PI-494458	2	97.3	38.7	6.624	32.076	0.171163	266.7	39.37	7	4.66667	25.9	0.599861
PI-494459	2	145.2	60.4	11.453	48.947	0.189619	240.03	34.29	10	6.66667	27.1	0.565861
PI-494460	2	112.4	45.4	8.112	37.288	0.178678	229.87	39.37	12	8	25.3	0.570542
PI-494461	2	86.5	33	7.938	25.062	0.240545	243.84	50.8	7	7.33333	31.7	0.653708
PI-494462	2	110	37.5	1.198	36.302	0.0319467	213.36	25.4	9	7	31.1	0.626127
PI-494463	2	183.8	82.2	8.093	74.107	0.098455	336.55	68.58	7	3.66667	30.1	0.742292
PI-494464	2	142.5	64	11.485	52.515	0.179453	251.46	78.74	12	7.66667	35.2	0.666
PI-494465	2	104.8	42.2	5.25	36.95	0.124408	215.9	40.64	12	7.66667	25.8	0.580073
PI-494466	2	35	14.1	2.768	11.332	0.196312	215.265	43.18	8	4.66667	24.3	0.617833
PI-494467	2	156.1	77.7	17.777	59.923	0.22879	256.54	57.785	14	4.66667	25.4	0.604611
PI-494468	2	142.3	68.9	14.771	54.129	0.214383	292.1	65.405	10	4	29.2	0.610722
PI-494469	2	120.9	56.5	10.772	45.728	0.190655	254	60.96	15	4	40.4	0.758639
PI-494470	2	75	31.3	9.315	21.985	0.297604	241.3	57.15	5	5.66667	32.4	0.69
PI-494471	2	90.6	37.3	5.59	31.71	0.149866	269.24	66.04	8	9.66667	35.1	0.674532
PI-494472	2	135.6	49.9	8.957	40.943	0.179499	280.035	70.485	7	5.33333	29.2	0.634611
PI-494473	2	161	75.9	14.252	61.648	0.187773	260.35	48.26	12	4	35.2	0.680472
PI-494474	2	193.1	85.4	14.654	70.746	0.171593	256.54	68.58	13	4	23.9	0.590069
PI-494475	2	137.1	78.9	24.221	54.679	0.306984	252.73	63.5	11	5.33333	35.3	0.653597
PI-494476	2	206.7	93.2	7.722	85.478	0.0828541	304.8	63.5	10	6.33333	30.3	0.695931
PI-494477	2	141.6	57.4	13.185	44.215	0.229704	241.3	71.12	9	6.33333	28.5	0.615994
PI-494478	2	73	38	11.889	26.111	0.312868	248.92	78.74	8	4	24.5	0.61075
PI-494479	2	46.1	19.7	5.174	14.526	0.26264	271.78	66.04	3	4	32.1	0.722069
PI-494480	2	50.2	13.5	2.658	10.842	0.196889	190.5	31.75	10	3.66667	20.1	0.587167
PI-494481	2	121.9	44.3	7.966	36.334	0.179819	219.71	40.64	11	6.33333	24.5	0.576903
PI-494482	2	140.5	49.5	9	40.5	0.181818	257.81	78.74	14	5.66667	34.2	0.678069
PI-494483	2	101.4	51.1	14.125	36.975	0.276419	265.43	52.07	10	4.33333	27.8	0.633153
PI-494484	2	106.3	48.2	7.037	41.163	0.145996	237.49	69.85	7	4.66667	33.3	0.666199
PI-494485	2	203.8	83.6	14.295	69.305	0.170993	267.97	83.82	9	5	31.2	0.656167
PI-494486	2	140.4	54.1	7.979	46.121	0.147486	256.54	45.72	17	5	31.9	0.651153
PI-494487	2	139.7	55.2	10.725	44.475	0.194293	261.62	62.23	10	6.66667	34.7	0.606736
PI-494488	2	147.7	60.2	8.96	51.24	0.148837	297.18	104.14	11	5.33333	36.4	0.777403
PI-494489	2	111.1	36.5	5.584	30.916	0.152986	259.08	55.88	9	6	33.1	0.661287
PI-494490	2	103.5	39.7	7.88	31.82	0.198489	271.78	93.98	6	4.66667	32.2	0.666056
PI-494491	2	110.3	46.3	13.765	32.535	0.2973	250.19	68.58	9	4	28.5	0.663494
PI-494492	2	130.1	50.5	11.03	39.47	0.218416	289.56	53.34	6	5	31.1	0.615986
PI-494493	2	129.5	55.3	16.363	38.937	0.295895	264.16	48.26	7	7	37	0.721264
PI-494494	2	160.6	65.7	13.319	52.381	0.202725	264.16	82.55	11	4.66667	36.5	0.706125
PI-524433	2	154.8	56.5	10.383	46.117	0.18377	209.55	43.18	11	6.33333	27.9	0.674333
PI-524434	2	161.4	60.5	15.047	45.453	0.248711	217.17	58.42	11	4	28.3	0.607528
PI-524435	2	124.8	47.7	9.818	37.882	0.205828	287.02	78.74	6	5	26.8	0.595687
PI-524436	2	139.9	54.1	12.555	41.545	0.23207	276.86	91.44	6	7.66667	33.8	0.683889
PI-524437	2	157.9	65	12.763	52.237	0.196354	264.16	83.82	11	4	40.2	0.705483
PI-524438	2	71.5	24.4	5.909	18.491	0.242172	226.06	34.29	23	3	26.1	0.401292
PI-524439	2	137.1	56.4	9.777	46.623	0.173351	236.22	66.04	9	4.33333	33.1	0.626272
PI-524440	2	49.6	13.8	4.356	9.444	0.315652	226.06	19.05	10	2.66667	24.6	0.604
PI-524441	2	166.4	63.4	17.457	45.943	0.275347	252.73	53.34	8	5	26.7	0.756667
PI-524442	2	155.4	67.6	17.953	49.647	0.265577	269.24	44.45	10	7.33333	36.2	0.623847
PI-524443	2	158.8	56.5	9.087	47.413	0.160832	222.25	69.85	10	5.66667	33.2	0.644347
PI-524444	2	134	51.7	10.513	41.187	0.203346	236.22	55.88	9	8.33333	33.9	0.648528
PI-524445	2	65.5	23.2	7.278	15.922	0.313707	187.96	30.48	6	3	18.9	0.536875
PI-524446	2	118.5	43.7	14.56	29.14	0.333181	218.44	48.26	5	6.66667	35.4	0.727205
PI-557456	2	95.1	28.5	3.801	24.699	0.133368	228.6	55.88	7	5.33333	28.1	0.621583
PI-557457	2	94.6	30.2	10.579	19.621	0.350298	215.9	53.34	8	5	29.6	0.590222
PI-595198	2	20.5	5.6	2.636	2.964	0.470714	119.38	43.18	8	2.66667	20.1	0.535625
PI-618761	2	20.4	6.2	3.458	1.682	0.557742	152.4	41.91	4	1.66667	14.9	0.460944
Dessie	2	126.5	47.7667	12.1027	35.664	0.253371	222.462	56.7267	13.3333	4.33333	27.1333	0.558463
PI-193508	3	163	80.1	21.15	58.95	0.264045	205.74	52.07	18	4.66667	31.5	0.762056
PI-193510	3	237.6	105.3	24.61	80.69	0.233713	257.81	53.34	14	5	35.5	0.716754
PI-193511	3	269.4	149	36.76	112.24	0.246711	271.78	52.705	19	4	25.3	0.579417
PI-193513	3	268.5	124.9	29.53	95.37	0.236429	224.79	43.18	29	3	22.5	0.533667
PI-193514	3	314.2	127.9	30.77	97.13	0.240579	236.22	55.245	22	4	34.2	0.66
PI-193971	3	141.6	55.6	14.28	41.32	0.256835	219.71	45.085	17	3	32.8	0.676528
PI-194923	3	129	46.9	9.82	37.08	0.209382	232.41	47.625	13	3	33.7	0.663889
PI-194924	3	210.6	83.4	21.05	62.35	0.252398	251.46	59.69	17	5	30.2	0.617354
PI-194925	3	128.1	57.8	17.57	40.23	0.303979	271.78	51.435	8	4	27.7	0.559431
PI-194926	3	250.4	100.7	27.38	73.32	0.271897	267.97	61.595	14	6	30.1	0.604375
PI-195932	3	176.7	63.8	13.79	50.01	0.216144	279.4	64.77	13	4	32.9	0.659833
PI-195933	3	227.4	87.4	18.82	68.58	0.215332	292.1	52.07	11	3	33.6	0.609292
PI-195934	3	181.8	75.3	19.34	55.96	0.256839	248.92	62.23	12	4	34.7	0.699639
PI-195935	3	130.8	50.6	12.54	38.06	0.247826	249.555	52.07	12	4	30.7	0.61675
PI-195936	3	147.6	54.3	11.96	42.34	0.220258	203.2	44.45	14	5	29.8	0.639333
PI-195937	3	186	81.5	18.86	62.64	0.231411	243.205	53.975	20	5	32.4	0.684028
PI-195938	3	187.4	62	14.55	47.45	0.234677	217.805	45.72	22	4.66667	25.4	0.529847
PI-196851	3	99.6	36.5	6.86	29.64	0.187945	304.165	59.69	7	5.66667	36.9	0.686625
PI-197210	3	98.4	40	12.1	27.9	0.3025	251.46	53.34	10	3	25.8	0.570208
PI-226552	3	132.2	44.2	9.22	34.98	0.208597	256.54	46.99	26	3	32.4	0.739764
PI-226946	3	43.3	12.5	2.02	10.48	0.1616	251.46	38.1	6	5.66667	32.6	0.680833
PI-243908	3	97.6	31.5	5.07	26.43	0.160952	242.57	53.34	9	4.66667	33	0.668684
PI-243909	3	145.8	47.9	10.43	37.47	0.217745	299.72	63.5	8	5	30.1	0.660958
PI-243910	3	80	30.9	5.21	25.69	0.168608	190.5	40.64	10	3	34.5	0.766153
PI-243911	3	175.4	48.2	6.29	41.91	0.130498	240.03	31.75	15	5.66667	32.3	0.672083
PI-243912	3	189.6	70.1	16.91	53.19	0.241227	244.475	50.8	15	3	32.6	0.738083
PI-265845	3	56.2	16.2	2.32	13.88	0.14321	231.14	52.07	17	3.66667	32.9	0.711181
PI-273889	3	64.8	22.8	4.81	17.99	0.210965	274.32	49.53	9	4	32.3	0.776444
PI-273890	3	124.9	30.3	5.13	25.17	0.169307	236.22	46.99	17	5.66667	26.8	0.579194
PI-318899	3	191.1	72.55	12.49	60.06	0.172157	191.77	29.21	1	2.33333	26.9	0.541986
PI-318900	3	28.1	11.8	1.25	10.55	0.105932	200.66	20.32	9	2	22.1	0.507333
PI-318901	3	76.3	25.3	3.65	21.65	0.144269	275.59	49.53	11	4	35.1	0.478204
PI-318902	3	101.7	41.1	5.88	35.22	0.143066	276.86	50.8	9	4	32	0.657153
PI-318903	3	110.2	41.2	7.86	33.34	0.190777	264.16	40.64	9	4.66667	33.2	0.699347
PI-329680	3	160.6	56.9	11.22	45.68	0.197188	247.65	53.34	12	4	22.9	0.582042
PI-329681	3	232	90.7	16.76	73.94	0.184785	297.18	61.595	12	4.66667	34.3	0.735965
PI-337002	3	73	28.1	6.15	21.95	0.218861	226.06	55.88	11	4	35.5	0.733431
PI-343932	3	62.2	21.8	4.14	17.66	0.189908	260.35	45.085	11	4	28.7	0.626806
PI-347632	3	163.3	65	17.63	47.37	0.271231	260.35	44.45	11	3.66667	31.1	0.609194
PI-347633	3	92.5	39.8	8.03	31.77	0.201759	246.38	45.72	16	5.33333	23.4	0.600333
PI-358594	3	70.2	32.6	7.46	25.14	0.228834	274.32	48.26	10	4	24.7	0.622569
PI-358595	3	84.4	34.1	5.43	28.67	0.159238	289.56	50.8	5	3	36.3	0.735806
PI-358596	3	142.2	54.6	12.52	42.08	0.229304	274.32	38.1	11	3	32.7	0.629986
PI-405074	3	107.7	34.7	6.63	28.07	0.191066	245.745	62.23	10	5.66667	28.1	0.562014
PI-442114	3	130.3	46.6	12	34.6	0.257511	223.52	46.99	16	4.66667	29.5	0.558389
PI-442115	3	6.3	4.2	0.61	3.59	0.145238	78.74	27.94	9	3	3.6	0.181711
PI-494188	3	116	46.1	10	36.1	0.21692	231.14	53.34	11	4.66667	31.1	0.632639
PI-494189	3	103.4	39	6.71	32.29	0.172051	254	48.26	15	4	42.2	0.761153
PI-494190	3	80	26	3.59	22.41	0.138077	281.94	57.15	13	5.66667	32.6	0.677602
PI-494191	3	134.6	52.7	9.82	42.88	0.186338	241.3	43.18	13	4.66667	30.1	0.635903
PI-494192	3	92.1	42.1	9.29	32.81	0.220665	238.76	34.29	11	4.66667	37	0.700347
PI-494193	3	73.4	30.9	5.51	25.39	0.178317	276.86	44.45	12	3.66667	32.7	0.702736
PI-494194	3	37.8	14.5	2.23	12.27	0.153793	233.68	40.64	9	3.66667	33.2	0.742251
PI-494195	3	104.1	39.5	7.02	32.48	0.177722	251.46	60.96	13	5.66667	30.6	0.664347
PI-494196	3	89	39.5	9.55	29.95	0.241772	215.9	45.72	19	5.66667	33.5	0.671722
PI-494197	3	133.5	50.2	9.78	40.42	0.194821	213.36	46.99	27	5	25.6	0.617514
PI-494198	3	49.1	24	2.23	21.77	0.0929167	264.16	45.72	9	5	31.8	0.662083
PI-494199	3	136.3	53.6	10.46	43.14	0.195149	256.54	48.26	15	3.66667	29.4	0.631944
PI-494200	3	46.6	17.1	3.42	13.68	0.2	264.16	71.12	11	5.66667	28.1	0.611082
PI-494201	3	123.2	50.6	6.51	44.09	0.128656	314.96	59.69	6	4.66667	36.7	0.699486
PI-494202	3	132.4	51.8	8	43.8	0.15444	274.32	57.785	12	5.66667	30.9	0.680736
PI-494203	3	179.6	72.8	19.64	53.16	0.26978	256.54	53.34	9	4.66667	31.4	0.597083
PI-494204	3	76.9	27.9	5.51	22.39	0.197491	215.9	44.45	11	4.66667	27.4	0.638194
PI-494205	3	167.9	65	13.63	51.37	0.209692	274.32	50.8	16	4.66667	22.4	0.543583
PI-494206	3	153	48.6	5.21	43.39	0.107202	234.95	51.435	12	4	26.8	0.681543
PI-494207	3	152	60.2	15.03	45.17	0.249668	260.35	53.34	10	5	36.8	0.684875
PI-494208	3	249.2	98.9	25.75	73.15	0.260364	289.56	53.34	12	4.66667	30.5	0.565614
PI-494209	3	137.1	54.2	10.69	43.51	0.197232	261.62	52.07	11	3	32.7	0.715472
PI-494210	3	105.4	40.8	7.9	32.9	0.193627	269.24	45.72	13	4	33.9	0.749347
PI-494211	3	74.3	34.4	5.28	29.12	0.153488	236.22	59.69	14	5.66667	25.3	0.60095
PI-494212	3	79.3	33.9	7.06	26.84	0.20826	271.78	54.61	9	5	30.9	0.648778
PI-494213	3	143.1	57.8	13.72	44.08	0.23737	269.24	43.18	12	4	26.8	0.594522
PI-494214	3	168	67.1	12.91	54.19	0.192399	262.89	50.8	12	4	27.7	0.651097
PI-494215	3	145.4	56.6	10.18	46.42	0.179859	241.3	48.26	19	4	31.3	0.695569
PI-494216	3	224.5	103.6	18.91	84.69	0.182529	251.46	57.15	16	4.66667	35.2	0.734736
PI-494217	3	155.1	79.4	12.09	67.31	0.152267	259.08	44.45	20	3.66667	42.8	0.769069
PI-494218	3	82.1	31.5	6.93	24.57	0.22	220.98	39.37	16	4	24.9	0.571903
PI-494219	3	131.1	45.4	7.32	38.08	0.161233	279.4	43.18	12	5	32.8	0.71713
PI-494220	3	64.7	24.2	4.09	20.11	0.169008	256.54	38.1	7	5	31	0.62425
PI-494221	3	97.6	46.3	3.43	42.87	0.0740821	271.78	43.18	10	4	30.4	0.581597
PI-494222	3	40.8	19.9	2.22	17.68	0.111558	256.54	27.94	14	2	28.2	0.52381
PI-494223	3	78.8	25.3	7.209	18.091	0.284941	213.678	55.88	10.5	4	23.3	0.359833
PI-494224	3	44.3	16.3	2.71	13.59	0.166258	271.78	55.88	8	4.66667	31.6	0.516732
PI-494225	3	127.1	56	10.83	45.17	0.193393	243.84	50.8	8	4	30.1	0.646184
PI-494226	3	124.6	49.5	11.12	38.38	0.224646	248.92	48.26	11	5	35.2	0.667889
PI-494227	3	113.3	37.6	6.11	31.49	0.1625	242.062	57.15	8	5	33.2	0.677083
PI-494228	3	85.9	30.4	3.97	26.43	0.130592	248.92	57.15	10	5.66667	35	0.742614
PI-494229	3	90.8	36.5	7.62	28.88	0.208767	264.16	53.34	10	4	26.1	0.602764
PI-494230	3	82.7	27.8	3.45	24.35	0.124101	276.86	53.34	12	4	30.6	0.625861
PI-494231	3	99.15	37.2	5.731	31.469	0.154059	205.74	51.435	12.5	4.83333	35	0.701111
PI-494232	3	67.1	23	1.77	21.23	0.0769565	256.54	53.34	12	4.66667	29.9	0.593458
PI-494233	3	73.4	30.25	4.85	25.488	0.160331	248.92	83.82	5	4	31.9	0.637861
PI-494234	3	74.6	22.3	2.88	19.42	0.129148	259.08	40.64	11	5.66667	31.4	0.898556
PI-494235	3	83.8	31	4.42	26.58	0.142581	248.92	40.64	9	4	40.7	0.712069
PI-494236	3	128.4	49	8.46	40.54	0.172653	243.84	50.8	14	4	40	0.853972
PI-494237	3	79.4	33	8.19	24.81	0.248182	251.46	57.15	7	5	29.2	0.576915
PI-494238	3	69.3	24.1	3	21.1	0.124481	243.84	64.77	11	5.66667	29.9	0.741958
PI-494239	3	31.7	13.5	2.1	11.4	0.155556	241.3	43.18	7	4	27.2	0.588583
PI-494240	3	81.7	25	5.25	19.75	0.21	254	34.29	8	3	30.2	0.565722
PI-494241	3	87.8	27.9	2.97	24.93	0.106452	279.4	53.34	7	4	23.2	0.616194
PI-494242	3	58.1	23.7	2.11	21.59	0.0890295	292.1	71.12	6	4.66667	29.3	0.608903
PI-494243	3	61.6	25.8	4.74	21.06	0.183721	243.84	48.26	8	3	31.2	0.640097
PI-494244	3	20.1	7.4	1.5	5.9	0.202703	165.1	33.02	8	2	18.1	0.467139
PI-494245	3	133.9	46.7	9.5	37.2	0.203426	229.87	59.69	16	5.66667	27.6	0.593486
PI-494246	3	59	25	4.7	20.3	0.188	198.12	41.275	10	3	25.2	0.543157
PI-494247	3	169.7	75.9	19.54	56.36	0.257444	271.78	50.8	13	5	26.2	0.582208
PI-494248	3	115.7	41.5	7.6	33.9	0.183133	246.38	46.99	12	5	24.1	0.526486
PI-494249	3	135.9	57.8	16.28	41.52	0.281661	218.44	38.1	16	4	30.6	0.575667
PI-494250	3	92.5	29.5	6.62	22.88	0.224407	264.16	57.15	6	4.66667	30.1	0.888452
PI-494251	3	94.3	28.6	5.8	22.7855	0.202797	198.12	39.37	15	1.66667	28.1	0.603521
PI-494252	3	46.8	15.1	2.91	12.19	0.192715	223.52	52.07	9	4	31.3	0.650417
PI-494253	3	70.2	25.4	4.92	20.48	0.193701	195.58	45.72	12	4	34.2	0.913847
PI-494254	3	85	29.7	4.6	25.1	0.154882	238.76	45.72	13	5	28.4	0.622319
PI-494255	3	141	53.1	7.96	45.14	0.149906	255.27	55.88	9	4.66667	29.5	0.969639
PI-494256	3	123.6	44.3	10.7	33.6	0.241535	195.58	48.26	13	3	31.4	0.651067
PI-494257	3	103	38.1	7.77	30.33	0.203937	226.06	50.8	14	4	31.2	1.00438
PI-494258	3	114.6	42.6	8.83	33.77	0.207277	271.78	50.8	11	3	35.7	1.17082
PI-494259	3	166.3	63.8	15.29	48.51	0.239655	284.48	53.34	10	4.66667	28.7	0.570541
PI-494260	3	93.8	27.6	5.52	22.08	0.2	254	48.26	11	3	35.4	1.11772
PI-494261	3	61.5	25.8	6.83	18.97	0.264729	187.96	50.8	11	2.33333	26.6	0.918417
PI-494262	3	45.8	16.8	2.51	14.29	0.149405	246.38	58.42	7	3.33333	23.2	0.820903
PI-494263	3	97.7	33.5	6.57	26.93	0.196119	187.96	45.72	10	4	24.5	0.529208
PI-494264	3	116.4	42.4	8.5	33.9	0.200472	236.855	46.99	15	3.66667	22.8	0.841583
PI-494265	3	141.1	50.9	12.84	38.06	0.252259	213.36	40.64	15	5	24.7	0.526778
PI-494266	3	178.4	71.3	12.7	58.6	0.178121	247.65	50.8	11	5.66667	24.7	0.576194
PI-494267	3	103.6	40.6	11.21	29.39	0.276108	200.66	49.53	18	5.66667	27.8	0.592917
PI-494268	3	96.8	33.7	6.13	27.57	0.181899	196.85	55.88	12	3	28.3	1.00048
PI-494269	3	149.9	57.9	9.77	48.13	0.168739	254	48.26	11	4	44.1	1.14933
PI-494270	3	115.1	33.6	3.91	29.69	0.116369	231.14	63.5	12	4.66667	30.2	0.628069
PI-494271	3	95.7	45.4	10.76	34.64	0.237004	187.96	45.72	19	4	28	0.833153
PI-494272	3	236.6	109.7	29.6	80.1	0.269827	226.06	48.26	22	4	31.4	1.11696
PI-494273	3	216.2	98.3	19.63	78.67	0.199695	220.98	35.56	24	3	28.8	1.14133
PI-494274	3	206.4	104.1	27.24	76.86	0.261671	231.14	48.26	15	5.66667	33.4	0.679431
PI-494275	3	341.5	150.6	20.76	129.84	0.137849	322.58	60.96	14	4.66667	35.2	0.655736
PI-494276	3	287.6	132.4	23.47	108.93	0.177266	241.3	63.5	24	4.66667	35.8	0.653202
PI-494277	3	176.3	71.3	17.76	53.54	0.249088	210.82	38.1	19	4	34.2	1.10406
PI-494278	3	175.3	82.9	14.07	68.83	0.169723	251.46	49.53	14	4.33333	39.3	1.36122
PI-494279	3	143.6	66.4	14.93	51.47	0.224849	274.32	62.23	14	4.66667	33.3	1.16589
PI-494280	3	194	89.7	21.36	68.34	0.238127	243.84	50.8	13	5	40.6	1.31697
PI-494281	3	217.8	98.5	12.02	86.48	0.12203	226.06	45.72	19	4	35.9	0.661867
PI-494282	3	266.7	115.9	32.62	83.28	0.28145	243.84	38.1	31	5.33333	31.9	0.616038
PI-494283	3	185.2	88.5	18.32	70.18	0.207006	231.14	55.88	15	3.66667	35.4	0.726042
PI-494284	3	157.3	73.7	17.59	56.11	0.23867	256.54	45.72	10	4	35.8	0.727944
PI-494285	3	178.1	83.6	15.45	68.15	0.184809	314.96	40.64	14	4	37.9	0.657875
PI-494286	3	190.4	84.3	24.25	60.05	0.287663	256.54	40.64	15	3	35.5	0.769833
PI-494287	3	154.9	72.5	17.65	54.85	0.243448	218.44	36.83	18	4	28	0.629556
PI-494288	3	112.4	38.9	7.06	31.84	0.181491	234.95	48.26	10	5	25.7	0.608847
PI-494289	3	179.2	83.1	20.57	62.53	0.247533	264.16	43.18	19	5	27.5	0.625153
PI-494290	3	174	59.3	12.58	46.72	0.212142	226.06	39.37	13	5.66667	26	0.5465
PI-494291	3	159.1	72.7	11.39	61.31	0.156671	238.76	43.18	21	2	32.1	0.694306
PI-494292	3	202.4	85.2	23.86	61.34	0.280047	266.7	43.18	15	4	31.6	0.630139
PI-494293	3	218.3	102.3	25.62	76.68	0.25044	294.64	45.72	14	5.66667	29.7	0.577361
PI-494295	3	165.1	68	16.6	51.4	0.244118	255.27	43.18	13	4	28	0.61375
PI-494296	3	171	74.6	16.16	58.44	0.216622	266.7	43.18	12	4	41.4	0.715125
PI-494297	3	82.4	38	8.37	29.63	0.220263	227.33	33.02	16	4	36.8	0.686264
PI-494298	3	76.1	31.5	6.68	24.82	0.212063	261.62	52.07	9	3.66667	27.7	0.586798
PI-494299	3	254.4	103.1	21.92	81.18	0.212609	284.48	48.26	13	4	29.1	0.679688
PI-494300	3	132.8	58.5	10.24	48.26	0.175043	309.88	52.07	10	4	27.7	0.678194
PI-494301	3	223.9	108.6	24.86	83.74	0.228913	284.48	44.45	16	3	27.9	0.563153
PI-494302	3	165.9	99.2	14.11	85.09	0.142238	266.7	44.45	22	4	22.6	0.543444
PI-494303	3	122.8	47.3	5.23	42.07	0.110571	274.32	63.5	11	5	24.3	0.583889
PI-494304	3	206.3	96.2	15.96	80.24	0.165904	248.92	53.34	12	4	29.4	0.546736
PI-494305	3	169	78.5	12.45	66.05	0.158599	279.4	57.15	11	4	30.6	0.672278
PI-494306	3	137.3	69	13.48	55.52	0.195362	311.15	52.07	16	4	29.2	0.671014
PI-494307	3	131.6	67.8	16.3295	51.4705	0.240848	209.868	65.7225	13.5	4.16667	21.55	0.514632
PI-494308	3	105.9	41.5	2.96	38.54	0.0713253	292.1	50.8	12	3.33333	27.2	0.642528
PI-494309	3	95	42.9	10.15	32.75	0.236597	227.33	38.1	14	4	30.3	0.558556
PI-494310	3	203.4	88.8	22.87	65.93	0.257545	266.7	38.1	11	3.33333	29.5	0.612833
PI-494311	3	105.5	34.1	4.56	29.54	0.133724	233.68	53.34	7	5	46.7	0.796477
PI-494312	3	100.5	51.8	6.07	45.73	0.117181	246.38	33.02	16	3	33.2	0.757069
PI-494313	3	60.3	30.6	4.34	26.26	0.14183	231.14	50.8	10	6	44.2	0.762806
PI-494314	3	178.5	65.6	13.67	51.93	0.208384	279.4	48.26	11	4	35.4	0.731208
PI-494315	3	119.8	45.1	8.36	36.74	0.185366	256.54	50.8	11	4	36.9	0.748333
PI-494316	3	233.6	85	11.43	73.57	0.134471	309.88	53.34	8	4	29.2	0.682708
PI-494317	3	65.8	30.1	3.16	26.94	0.104983	210.82	38.1	12	5	26.2	0.650028
PI-494318	3	124.15	57.25	14.5885	42.6615	0.254821	193.04	29.21	7	2	24.6	0.574403
PI-494319	3	15.1	8.3	1.04	7.26	0.125301	203.2	35.56	6	4	27.4	0.613347
PI-494320	3	180.1	61	11.5	49.5	0.188525	279.4	55.88	11	4.66667	29.1	0.579708
PI-494321	3	94.7	35.4	4.96	30.44	0.140113	276.86	38.1	11	4	32.3	0.660643
PI-494322	3	127.7	48.7	9.57	39.13	0.196509	238.76	55.88	14	5	28.2	0.658556
PI-494323	3	254.2	105.5	16.83	88.67	0.159526	289.56	71.12	12	6.66667	28.2	0.541597
PI-494324	3	250.8	93.1	20.35	72.75	0.218582	261.62	49.53	14	5	26.2	0.590458
PI-494325	3	81.5	31.1	3.06	28.04	0.0983923	317.5	66.04	6	5.33333	26.1	0.625333
PI-494326	3	25.9	13.8	1.02	12.78	0.073913	187.96	43.18	6	4.66667	24.2	0.564611
PI-494327	3	52.3	23.5	4.52	18.98	0.19234	273.05	62.23	5	7	26.1	0.632264
PI-494328	3	24.8	13	1.02	11.98	0.0784615	256.54	58.42	7	4.33333	28.8	0.574278
PI-494329	3	49.6	16.6	1.32	15.28	0.0795181	304.8	43.18	5	5	30.1	0.686736
PI-494330	3	104.4	42.6	5.21	37.39	0.1223	278.13	40.64	8	4	30.5	0.643306
PI-494331	3	173.7	63.4	8.14	55.26	0.128391	243.84	53.34	7	9.66667	42.7	0.734151
PI-494332	3	13.5	11.1	1.23	9.87	0.110811	215.9	36.83	5	2.66667	24.9	0.533028
PI-494333	3	113.9	44	1	43	0.0227273	292.1	35.56	14	3.66667	29.7	0.662986
PI-494334	3	120	47	3.46	43.54	0.073617	298.45	45.72	12	4.33333	31.3	0.642875
PI-494335	3	72.9	29.7	2.78	26.92	0.0936027	284.48	35.56	11	4.33333	27.8	0.647716
PI-494336	3	35.4	12.9	0.62	12.28	0.048062	243.84	40.64	7	6	32.6	0.714139
PI-494337	3	198	69.6	6.66	62.94	0.0956897	337.82	62.23	7	3.33333	31.8	0.667014
PI-494338	3	61.9	25.8	1.87	23.93	0.0724806	279.4	39.37	11	4.66667	27.9	0.670583
PI-494339	3	72.7	30.4	2.16	28.24	0.0710526	267.97	40.64	13	5.66667	32.5	0.678099
PI-494340	3	110.6	41.1	3.68	37.42	0.0895377	302.26	33.02	11	5	36.3	0.696625
PI-494341	3	93.7	37.4	6.08	31.32	0.162567	304.8	41.91	7	5	29.7	0.673099
PI-494342	3	214.3	101.2	8.68	92.52	0.0857708	312.42	35.56	16	4	36.7	0.591493
PI-494343	3	231.8	89.4	15	74.4	0.167785	292.1	43.18	16	3.33333	28.2	0.564736
PI-494344	3	201.3	85.9	19.29	66.61	0.224563	273.05	36.83	13	3	32.1	0.690375
PI-494345	3	228.4	89.7	21.12	68.58	0.235452	241.3	40.64	14	4.33333	29.5	0.566569
PI-494346	3	99.8	45.5	9.77	35.73	0.214725	251.46	38.1	15	4	32.5	0.679417
PI-494347	3	29.3	19.5	3.54	15.96	0.181538	185.42	25.4	13	3	32.4	0.686472
PI-494348	3	32.5	16.2	1.95	14.25	0.12037	195.58	48.26	8	4	31.4	0.581038
PI-494349	3	130.7	57.4	12.81	44.59	0.223171	259.08	49.53	14	5	27.4	0.676153
PI-494350	3	104.4	59.2	11.3	47.9	0.190878	261.62	48.26	16	6	32.2	0.653264
PI-494351	3	160.5	74.9	13.39	61.51	0.178772	304.8	53.34	10	5	29.4	0.587556
PI-494352	3	133.5	72.6	19.01	53.59	0.261846	248.92	59.69	16	5	26.2	0.611431
PI-494353	3	33.2	27.2	4.39	22.81	0.161397	218.44	52.07	11	5.33333	32.2	0.645702
PI-494354	3	23.2	21.2	1.75	19.45	0.0825472	248.92	66.04	8	7.66667	32.6	0.679861
PI-494355	3	113.3	39.3	3.97	35.33	0.101018	284.48	40.64	8	2.66667	25.1	0.541806
PI-494356	3	106	57.2	9.16	48.04	0.16014	251.46	60.96	7	7	43	0.741667
PI-494357	3	34.9	16.3	2.41	13.89	0.147853	254	52.07	8	4	20.4	0.539181
PI-494358	3	69.6	25	7.94	17.06	0.3176	236.22	46.99	8	4	25.6	0.576667
PI-494359	3	111.05	53.3	8.6165	44.6835	0.16166	245.428	59.69	7.5	7.33333	33.75	0.673684
PI-494360	3	121.7	43.1	2.3	40.8	0.0533643	314.96	66.04	7	5	33.2	0.696
PI-494361	3	16	10.8	2.47	8.33	0.228704	261.62	83.82	5	10.6667	35.5	0.584083
PI-494362	3	96.5	42.6	8.17	34.43	0.191784	213.36	40.64	19	4	25.1	0.570444
PI-494363	3	128.3	46.9	11.43	35.47	0.24371	269.24	45.72	10	5	26.1	0.624542
PI-494364	3	101.9	35.2	4.85	30.35	0.137784	284.48	55.88	6	5	29.3	0.702708
PI-494365	3	55.4	18.85	5.2745	13.5755	0.279814	147.32	30.48	8	2	30.6	0.518319
PI-494366	3	66.05	23.55	6.0015	17.5485	0.254841	154.94	35.56	7	2	17.7	0.595514
PI-494367	3	69.3	17.8	2.08	15.72	0.116854	228.6	35.56	10	3	21.2	0.301931
PI-494368	3	33.3	15.6	2.4	13.2	0.153846	238.76	59.69	3	4.33333	29.4	0.668903
PI-494369	3	181.7	81.4	21.43	59.97	0.263268	264.16	60.96	11	4	30	0.724236
PI-494370	3	93.7	29	2.41	26.59	0.0831034	279.4	55.88	9	5	36.3	0.671462
PI-494371	3	211.6	71.6	4.07	67.53	0.0568436	302.26	53.34	6	5	31	0.539042
PI-494372	3	64.7	31	2.3	28.7	0.0741935	259.08	41.91	13	4	22.5	0.614415
PI-494373	3	282	104.7	7.11	97.59	0.0679083	325.12	67.31	12	4	34.9	0.659778
PI-494374	3	177.6	65.5	8.08	57.42	0.123359	304.8	54.61	7	4	37	0.641736
PI-494375	3	48.9	18.6	2.68	15.92	0.144086	271.78	60.96	5	4.66667	32.7	0.670264
PI-494377	3	43.9	17.6	2.92	14.68	0.165909	259.08	43.18	4	5.66667	32.7	0.681611
PI-494378	3	66.2	24.6	4.4	20.2	0.178862	266.7	55.88	7	6.33333	33.3	0.518375
PI-494379	3	88.5	23.4	1.2	22.2	0.0512821	215.9	35.56	12	3	21.2	0.623931
PI-494380	3	86.2	27.8	4.54	23.26	0.163309	236.22	55.88	9	6.66667	31.1	0.67025
PI-494381	3	156.5	63.5	7.52	55.98	0.118425	231.14	63.5	6	5.33333	32.7	0.597193
PI-494382	3	173.3	56.6	10.95	45.65	0.193463	312.42	55.88	12	5	35.6	0.605319
PI-494383	3	105.4	38.1	2.84	35.26	0.0745407	236.22	66.04	13	4	26.6	0.624333
PI-494384	3	94.9	38.5	1.2	37.3	0.0311688	190.5	27.94	23	4	25.8	0.687
PI-494385	3	234.1	79	7.31	71.69	0.0925316	261.62	81.28	13	7	34.2	0.532625
PI-494387	3	195.8	64.5	6.08	58.42	0.0942636	265.43	40.64	12	4.66667	20.6	0.622389
PI-494388	3	144.7	46.1	4.85	41.25	0.105206	261.62	49.53	12	5	30.9	0.637763
PI-494389	3	139.3	44.6	4.33	40.27	0.0970852	242.57	49.53	3	3	25.6	0.635424
PI-494390	3	52.7	19.7	2.5	17.2	0.126904	287.02	58.42	5	4	30.5	0.606257
PI-494391	3	99.9	31.9	3.31	28.59	0.103762	248.92	35.56	19	4	20.2	0.572736
PI-494392	3	179.2	63	11.41	51.59	0.181111	266.7	54.61	9	5	33.6	0.4955
PI-494393	3	175.1	76.7	16.4	60.3	0.21382	289.56	55.88	12	5	22.5	0.678129
PI-494394	3	81.8	41.2	5	36.2	0.121359	254	57.15	13	4.66667	30.7	0.666875
PI-494395	3	334	143.8	5.23	138.57	0.03637	360.68	66.04	9	4.66667	30.1	0.624676
PI-494396	3	107.2	35.8	3.45	32.35	0.0963687	246.38	60.96	8	4	25.6	0.691375
PI-494397	3	358.5	154.3	16.46	137.84	0.106675	345.44	55.88	14	4	29.1	0.676417
PI-494398	3	308.1	119.2	9.29	109.91	0.0779362	353.06	73.66	6	4.66667	28.9	0.664542
PI-494399	3	156.5	85.6	6.7	78.9	0.078271	350.52	60.96	4	4.66667	29.1	0.661389
PI-494400	3	106	66.4	16.57	49.83	0.249548	276.86	45.72	12	4	26.9	0.581833
PI-494401	3	183.4	76	8.6	67.4	0.113158	186.69	27.94	23	4	21.2	0.596833
PI-494402	3	284.1	125.9	17.25	108.65	0.137014	289.56	76.2	11	4.66667	27.8	0.591903
PI-494403	3	238	90.6	10.7	79.9	0.118102	251.46	63.5	14	5.66667	26.4	0.637431
PI-494404	3	285	130.4	2.65	127.75	0.0203221	307.34	53.34	13	4	27.1	0.653264
PI-494405	3	74	53.4	5.55	47.85	0.103933	226.06	60.96	12	4	30.1	0.639342
PI-494406	3	341.5	153.7	22.54	131.16	0.146649	243.84	39.37	23	4.33333	26.3	0.622847
PI-494407	3	243.5	107.3	18.12	89.18	0.168872	238.76	62.23	20	5	33.1	0.621257
PI-494408	3	393.3	162.9	43.9	119	0.26949	208.28	36.83	32	4	23.3	0.690028
PI-494409	3	245.3	127.2	34.16	93.04	0.268553	236.22	54.61	18	4	26.6	0.708847
PI-494410	3	55.5	16.2	0.82	15.38	0.0506173	180.34	29.21	12	2	33.5	0.612917
PI-494411	3	46.9	12	1.26	10.74	0.105	218.44	25.4	17	3	27.2	0.645702
PI-494412	3	33.7	7.7	0.78	6.92	0.101299	147.32	22.86	7	5.66667	25.2	0.629108
PI-494413	3	201.5	82.6	9.01	73.59	0.10908	238.76	62.23	4	4.66667	30.4	0.633187
PI-494414	3	101.1	43.8	5.48	38.32	0.125114	205.74	39.37	14	5	27.4	0.591097
PI-494415	3	112.1	44.1	16.64	27.46	0.377324	160.02	33.02	23	2	25.2	0.593
PI-494417	3	191.7	64.7	8.52	56.18	0.131685	250.19	35.56	13	3.66667	26.5	0.576014
PI-494418	3	122.2	40.5	4.03	36.47	0.0995062	209.55	41.91	16	2	26.3	0.223222
PI-494419	3	132.8	48.4	6.66	41.74	0.137603	209.55	41.91	9	3	24.8	0.618348
PI-494420	3	15.8	10.3	1.11	9.19	0.107767	219.71	26.67	8	3	24.3	0.62348
PI-494421	3	51.9	19.7	1.81	17.89	0.0918782	193.04	34.29	12	4	24.5	0.576264
PI-494422	3	151.6	59	16.44	42.56	0.278644	243.84	46.99	6	4	28.6	0.693694
PI-494423	3	185.9	62.9	7.38	55.52	0.117329	314.96	66.04	5	4.66667	31.1	0.668528
PI-494424	3	33.9	7.7	0.65	7.05	0.0844156	132.08	10.16	7	4.66667	27.9	0.680944
PI-494425	3	263.2	104.5	14.54	89.96	0.139139	276.86	63.5	12	4	44.5	0.602653
PI-494426	3	138.3	51.9	11.92	39.98	0.229672	215.9	45.72	10	3	25.3	0.724014
PI-494427	3	55.2	14.6	1.73	12.87	0.118493	223.52	53.34	9	4	35.7	0.520528
PI-494428	3	72.8	23.7	4.34	19.36	0.183122	238.76	40.64	15	5	22.3	0.192
PI-494429	3	101	35.6	5.4705	30.1295	0.153666	186.69	27.94	6	2	22.4	0.632264
PI-494430	3	66	20.5	3.64	16.86	0.177561	238.76	53.34	7	4	28.9	0.653208
PI-494431	3	190.3	75.7	17.73	57.97	0.234214	247.65	53.34	17	5	30.8	0.67133
PI-494432	3	113.1	47.8	10.36	37.44	0.216736	256.54	55.88	8	3.66667	32.8	0.646681
PI-494433	3	202.1	96.4	23.61	72.79	0.244917	261.62	41.91	13	5	34.9	0.490458
PI-494434	3	30.3	11.2	2.46	8.74	0.219643	193.04	22.86	8	3	22.1	0.658083
PI-494435	3	141.7	64.7	10.18	54.52	0.157342	271.78	73.66	8	4.66667	26.3	0.562866
PI-494436	3	129.5	51.9	6.47	45.43	0.124663	228.6	40.64	17	3	24.6	0.653097
PI-494437	3	188.7	70	6.42	63.58	0.0917143	309.88	62.23	7	4.66667	29.7	0.576514
PI-494438	3	172.8	64.8	13.67	51.13	0.210957	266.7	58.42	12	5	27.5	0.471
PI-494439	3	155.8	73.6	16.59	57.01	0.225408	234.95	39.37	16	4	24.1	0.604736
PI-494440	3	45.9	21.1	3.79	17.31	0.179621	251.46	63.5	4	4.33333	29.7	0.651778
PI-494441	3	45.1	15.7	2.33	13.37	0.148408	241.3	58.42	7	4	31	0.705322
PI-494442	3	48.1	16	2.7	13.3	0.16875	254	62.23	5	6	30.6	0.631959
PI-494443	3	31.2	9.5	1.03	8.47	0.108421	227.33	31.75	6	4	26.2	0.68025
PI-494444	3	155.4	60	12.85	47.15	0.214167	251.46	52.07	16	5.66667	34.4	0.538389
PI-494445	3	193.3	93.9	21.25	72.65	0.226305	215.9	48.26	15	3	25.1	0.666014
PI-494446	3	153.2	65.1	14.04	51.06	0.215668	223.52	36.83	22	2	27.8	0.658625
PI-494447	3	133.3	51.8	11.76	40.04	0.227027	265.43	52.07	11	3.66667	36.5	0.5585
PI-494448	3	119.8	44.5	11.95	32.55	0.268539	248.92	54.61	10	4	28.1	0.638465
PI-494449	3	129.8	46.3	9.56	36.74	0.206479	271.78	56.515	12	4	33.1	0.658231
PI-494450	3	183.5	79.8	16.95	62.85	0.212406	279.4	57.15	13	4.33333	35.5	0.620958
PI-494451	3	62.3	28	4.91	23.09	0.175357	226.06	44.45	6	4	29.6	0.661639
PI-494452	3	211.4	81	8.58	72.42	0.105926	365.76	53.34	7	4.33333	29.7	0.512389
PI-494453	3	185.1	101.7	21.83	79.87	0.214651	279.4	57.15	20	4	25.2	0.34547
PI-494454	3	108.35	35.85	5.4935	30.3565	0.153236	175.26	21.59	8	2	25.3	0.674667
PI-494455	3	92.4	47.2	9.06	38.14	0.191949	233.68	62.23	13	4	32.5	0.649722
PI-494456	3	249.1	104.6	18.31	86.29	0.175048	223.52	44.45	21	3	28.3	0.599569
PI-494457	3	63.5	30	1.83	28.17	0.061	203.2	33.02	24	2	25.1	0.568319
PI-494458	3	122.8	49.1	8.64	40.46	0.175967	226.06	38.1	9	3	25.7	0.609139
PI-494459	3	143.55	56.15	8.487	12.68	0.151149	261.62	30.48	7	2	23.3	0.547139
PI-494460	3	61.3	21.2	2.43	18.77	0.114623	238.76	35.56	12	3	24.4	0.654333
PI-494461	3	88.8	34.4	8.05	26.35	0.234012	254	45.72	10	6	33.3	0.657361
PI-494462	3	106.3	34.05	3.513	30.537	0.103172	236.22	40.64	4	3	27.5	0.537901
PI-494463	3	140.2	67.9	2.27	65.63	0.0334315	365.76	66.04	6	3	31.2	0.623417
PI-494464	3	115.05	47.7	9.4575	38.2425	0.19827	227.33	53.34	8	3	30	0.412778
PI-494465	3	112.85	50.7	6.482	44.218	0.12785	127	20.32	11	2	21.8	0.210111
PI-494466	3	28.9	10	0.46	9.54	0.046	127	22.86	16	2	23.1	0.629556
PI-494467	3	200.1	82	14.22	67.78	0.173415	243.84	49.53	13	3	25.6	0.633847
PI-494468	3	160.6	62.5	16.51	45.99	0.26416	273.05	60.96	10	4	27.8	0.811306
PI-494469	3	273.1	116	17.71	98.29	0.152672	337.82	60.96	12	3	43.9	0.659211
PI-494470	3	33.1	17.6	1.89	15.71	0.107386	238.76	45.72	5	4	27.8	0.689213
PI-494471	3	98.3	39.2	6.09	33.11	0.155357	255.27	55.88	12	5.66667	31.9	0.63826
PI-494472	3	183.8	73.3	15.19	58.11	0.207231	243.84	58.42	14	6	27.8	0.721361
PI-494473	3	126.4	44.2	8.11	36.09	0.183484	259.08	48.26	12	4	36.3	0.581111
PI-494474	3	152.9	49.4	5.94	43.46	0.120243	269.24	48.26	13	3.66667	26.3	0.615069
PI-494475	3	184.3	81.7	17.45	64.25	0.213586	236.22	50.8	18	4	33.7	0.642972
PI-494476	3	199.7	82.9	10.43	72.47	0.125814	289.56	71.12	8	4.33333	29.6	0.584514
PI-494477	3	62.5	24	5	19	0.208333	243.84	55.88	9	4	28.3	0.612889
PI-494478	3	34.1	14.7	4	10.7	0.272109	281.94	50.8	7	4	27.1	0.683931
PI-494479	3	300.1	143.4	5.15	138.25	0.0359135	330.2	86.36	12	3	33.8	0.535722
PI-494480	3	24.6	19.9	1.97	17.93	0.098995	208.28	36.83	16	4	20.2	0.534903
PI-494481	3	44.3	19	2.02	16.98	0.106316	238.76	30.48	9	5	22.5	0.733472
PI-494482	3	132.5	58.2	7.68	50.52	0.131959	241.3	60.96	15	5.66667	34.2	0.550292
PI-494483	3	119.1	54.3	9.81	44.49	0.180663	248.92	55.88	12	5	24.6	0.650431
PI-494484	3	92.6	32.2	6	26.2	0.186335	252.73	58.42	10	3	31.7	0.629889
PI-494485	3	224.9	97.9	12.15	85.75	0.124106	304.8	55.88	12	4	34.3	0.657472
PI-494486	3	148.4	60.6	10.37	50.23	0.171122	248.92	60.325	17	4	31.1	0.665903
PI-494487	3	76.6	33.7	1.9	31.8	0.0563798	243.84	54.61	15	5	32.8	0.749167
PI-494488	3	141.7	52.6	6.87	45.73	0.130608	259.08	71.12	13	6	35.3	0.287639
PI-494489	3	125.4	60.1	9.76	50.34	0.162396	261.62	63.5	12	4.66667	34.7	0.713389
PI-494490	3	139.9	69.9	11.67	58.23	0.166953	265.43	62.23	13	5	33.3	0.631681
PI-494491	3	148.1	59.9	13.26	46.64	0.221369	269.24	50.8	14	4	28.9	0.602982
PI-494492	3	182.3	81.8	16.87	64.93	0.206235	251.46	58.42	14	3	34.5	0.595292
PI-494493	3	197.4	86.6	18.72	67.88	0.216166	254	73.66	13	5	30.4	0.668639
PI-494494	3	162.9	60.6	11.25	49.35	0.185644	243.84	63.5	10	6	35.7	0.696361
PI-524433	3	142.1	54.7	8.89	45.81	0.162523	205.74	33.02	21	4	26.5	0.590847
PI-524434	3	49.3	13.6	2.28	11.32	0.167647	238.76	53.34	19	4	29.5	0.680042
PI-524435	3	186.1	76.7	19.48	57.22	0.253977	241.3	63.5	6	4	27.9	0.564123
PI-524436	3	240.9	94.5	15.39	79.11	0.162857	266.7	74.93	11	4	32.6	0.561694
PI-524437	3	157.8	53.5	4.65	48.85	0.0869159	271.78	60.96	13	4	38.6	0.650389
PI-524438	3	50.1	23.6	3.89	19.71	0.164831	231.14	44.45	18	4	26.4	0.638972
PI-524439	3	95.4	30.1	1.53	28.57	0.0508306	261.62	45.72	11	4	27	0.597083
PI-524440	3	57.7	21.5	3.62	17.88	0.168372	182.88	38.1	18	2	24.5	0.569611
PI-524441	3	100.9	39.5	6.27	33.23	0.158734	231.14	53.34	10	4	27.6	0.596806
PI-524442	3	211.8	79.9	19.24	60.66	0.240801	228.6	43.18	12	4	35.4	0.723208
PI-524443	3	198.7	65.8	10.66	55.14	0.162006	218.44	63.5	13	5.66667	28.4	0.618778
PI-524444	3	243.4	85.4	11.69	73.71	0.136885	226.06	43.18	19	4	21.33	0.472924
PI-524445	3	88.4	42.2	13.43	28.77	0.318246	209.55	36.83	10	4.33333	20.8	0.562097
PI-524446	3	69.5	29.7	6.25	23.45	0.210438	215.9	41.91	9	3.66667	38.5	0.741028
PI-557456	3	97.5	39.5	6.07	33.43	0.153671	267.97	63.5	16	4	28.6	0.574518
PI-557457	3	64.1	30.4	6.89	23.51	0.226645	195.58	41.91	18	5	27.8	0.606458
PI-595198	3	27.7	13.8	2.12	11.68	0.153623	114.3	39.37	19	3	19.3	0.578347
PI-618761	3	49.85	12	1.21	10.79	0.100833	104.14	34.29	21	2	27.1	0.542875
Dessie	3	170.833	62.6333	12.1067	50.5267	0.193294	191.77	48.0483	15	4.33333	23.5667	0.552681

## Sheet: Means_all
No	Accession	Genus	Species	Origin	Fresh Weight (g/plant)	Dry Weight (g/plant	Seed Yield	Straw Yield (g/plant)	Harvest Index	Plant Height (cm)	Panicle Length (cm)	Tiller Count	Floret Count	Hundred-seed weight (mg)	Seed Area (sq.mm)	Seed Color	Panicle Form	Cluster
4	PI-193513	Eragrostis	Eragrostis tef	Ethiopia	199.7	90.2	17.7	72.5	0.195752	227.8	51.4	22	3.8	23.6	0.55	Brown	Semi-loose	2
141	PI-494282	Eragrostis	Eragrostis tef	Ethiopia	209.8	93.6	20.1	73.5	0.214509	237.1	56.9	21.7	4.9	31.8	0.66	White	Very loose	2
160	PI-494302	Eragrostis	Eragrostis tef	Ethiopia	146.6	71.9	10.7	61.3	0.148318	241.5	44	21.7	4.4	23.9	0.54	Brown	Loose	1
3	PI-193511	Eragrostis	Eragrostis tef	Ethiopia	209.2	106	18.8	87.2	0.177332	251.7	54.4	20	4.4	23.1	0.54	Brown	Very loose	2
77	PI-494218	Eragrostis	Eragrostis tef	Ethiopia	127.8	48.2	8.8	39.4	0.18244	215.3	46.1	20	4.2	22.8	0.52	Brown	Very loose	1
5	PI-193514	Eragrostis	Eragrostis tef	Ethiopia	233.8	100.4	17.8	82.6	0.176886	245.5	56.5	19.3	4.6	34.7	0.61	Brown	Loose	2
150	PI-494291	Eragrostis	Eragrostis tef	Ethiopia	165.4	64.6	10.3	54.3	0.159763	264.2	58.8	19.3	4.7	33.4	0.71	Brown	Very loose	2
301	PI-494446	Eragrostis	Eragrostis tef	Ethiopia	124.7	62.3	13.7	48.6	0.219652	223.1	38.9	19.3	3.3	28.9	0.68	Brown	Very loose	1
355	PI-524438	Eragrostis	Eragrostis tef	Ethiopia	76.4	32.6	6.7	25.9	0.205363	223.5	43.2	19	3.2	26	0.4	Brown	Very loose	5
264	PI-494408	Eragrostis	Eragrostis tef	Ethiopia	214.6	90.4	22.8	67.7	0.251802	201.9	39.6	18.7	5.1	23	0.45	White	Semi-loose	2
56	PI-494197	Eragrostis	Eragrostis tef	Ethiopia	132.7	48.9	10.3	38.5	0.211753	227.3	54.2	18.3	4.1	26.6	0.57	Brown	Very loose	1
2	PI-193510	Eragrostis	Eragrostis tef	Ethiopia	177.2	76.8	14.6	62.2	0.190599	223.9	67.7	18	5.1	29.9	0.67	White	Very loose	2
133	PI-494274	Eragrostis	Eragrostis tef	Ethiopia	150.1	69	17.4	51.7	0.251569	202.8	38.3	18	7	26.2	0.66	White	Very loose	1
191	PI-494333	Eragrostis	Eragrostis tef	Ethiopia	110.1	48.2	1.3	46.9	0.0275052	279	42.8	18	4.7	28.6	0.62	Brown	Semi-loose	1
312	PI-494457	Eragrostis	Eragrostis tef	Ethiopia	97.4	36.2	4.6	31.5	0.128046	223.5	36.4	18	3.8	24.2	0.59	White	Compact	5
17	PI-195938	Eragrostis	Eragrostis tef	Ethiopia	169.1	62.1	13	49.1	0.209324	237.3	58.6	17.7	5	25.1	0.5	Brown	Very compact	1
20	PI-226552	Eragrostis	Eragrostis tef	Ethiopia	169.8	68.9	11.9	57.1	0.172055	260.8	58.8	17.7	4.3	34.8	0.71	Brown	Very loose	2
76	PI-494217	Eragrostis	Eragrostis tef	Ethiopia	153.5	65.3	11	54.3	0.168321	247.4	51	17.7	5.3	39.5	0.68	Brown	Loose	2
108	PI-494249	Eragrostis	Eragrostis tef	Ethiopia	106.6	42.1	12	30.1	0.284715	219.3	53.6	17.3	3.9	27.9	0.59	Brown	Very loose	4
1	PI-193508	Eragrostis	Eragrostis tef	Ethiopia	143.2	66.3	13.5	52.8	0.203848	218.7	56.9	17	4.6	28.9	0.63	Brown	Very loose	1
132	PI-494273	Eragrostis	Eragrostis tef	Ethiopia	154.7	68	15	53.1	0.219897	219.3	47.4	17	5	26.3	0.74	Brown	Very loose	2
220	PI-494362	Eragrostis	Eragrostis tef	Ethiopia	98	49.8	12.2	37.6	0.24405	214.6	39.8	17	4.6	24.5	0.54	Brown	Very loose	1
74	PI-494215	Eragrostis	Eragrostis tef	Ethiopia	147.3	57.6	11.5	46.1	0.199867	244.3	56.3	16.7	4.6	30.6	0.67	Brown	Loose	1
135	PI-494276	Eragrostis	Eragrostis tef	Ethiopia	191.1	86.5	17.7	68.8	0.204692	224.4	59.7	16.7	4.6	32.7	0.65	White	Semi-loose	2
167	PI-494309	Eragrostis	Eragrostis tef	Ethiopia	134.7	61.3	12.1	49.1	0.197949	232.6	51.6	16.7	4.4	27.8	0.53	Brown	Very loose	1
198	PI-494340	Eragrostis	Eragrostis tef	Ethiopia	137.2	66.3	11.1	55.3	0.166844	271.6	39.6	16.7	5.9	36.1	0.67	Brown	Semi-loose	2
6	PI-193971	Eragrostis	Eragrostis tef	Ethiopia	146.4	58.9	12.1	46.7	0.206234	229.9	60.7	16.3	3.6	28.6	0.63	White	Very loose	1
148	PI-494289	Eragrostis	Eragrostis tef	Ethiopia	167.3	71.9	17.2	54.7	0.239778	242.6	56.3	16.3	5.4	27.1	0.62	Brown	Loose	2
200	PI-494342	Eragrostis	Eragrostis tef	Ethiopia	162.6	81.6	9.1	72.5	0.111862	272.6	34.1	16.3	5.2	38.4	0.68	Brown	Loose	2
311	PI-494456	Eragrostis	Eragrostis tef	Ethiopia	196.3	87.4	22.3	65.2	0.254678	229.4	61	16.3	3.6	33.5	0.65	Brown	Very loose	2
124	PI-494265	Eragrostis	Eragrostis tef	Ethiopia	148.4	50.8	11.6	39.2	0.228773	204	47	16	5.3	23	0.55	White	Semi-loose	1
130	PI-494271	Eragrostis	Eragrostis tef	Ethiopia	68.4	33.2	6.9	26.3	0.2073	191.1	51.8	16	4.2	25.3	0.65	Brown	Loose	4
210	PI-494352	Eragrostis	Eragrostis tef	Ethiopia	122.1	64.3	12.7	51.6	0.197202	259.9	60.1	16	5	24.5	0.56	Brown	Very loose	1
247	PI-494391	Eragrostis	Eragrostis tef	Ethiopia	119.2	41	6.2	34.8	0.15174	216.3	39.4	16	4.9	21.6	0.55	White	Compact	5
300	PI-494445	Eragrostis	Eragrostis tef	Ethiopia	147.9	74.6	16.2	58.4	0.217499	224.8	43.6	16	4.1	24.3	0.58	Brown	Very loose	2
15	PI-195936	Eragrostis	Eragrostis tef	Ethiopia	180.2	73.2	17.3	55.9	0.236629	224.6	52.9	15.7	5.7	26.8	0.62	Brown	Very loose	2
40	PI-347633	Eragrostis	Eragrostis tef	Ethiopia	119	48.5	8.4	40	0.174037	237.5	55	15.7	4.4	22.8	0.51	Brown	Semi-loose	1
126	PI-494267	Eragrostis	Eragrostis tef	Ethiopia	88.7	36.5	9.3	27.2	0.25537	206.6	64.1	15.7	4.7	26.7	0.61	White	Very loose	4
136	PI-494277	Eragrostis	Eragrostis tef	Ethiopia	168.4	73	16.4	56.6	0.224747	238.5	47.6	15.7	4.7	30.6	0.77	Brown	Semi-loose	2
145	PI-494286	Eragrostis	Eragrostis tef	Ethiopia	164.6	77.1	18.7	58.4	0.242926	241.5	50.4	15.7	4.8	35	0.69	Brown	Very loose	2
262	PI-494406	Eragrostis	Eragrostis tef	Ethiopia	216.7	96.8	13.6	83.2	0.140534	234.5	41.5	15.7	4.8	24.8	0.58	White	Semi-loose	2
267	PI-494411	Eragrostis	Eragrostis tef	Ethiopia	131.8	51.6	5.7	45.9	0.110375	235.4	39.8	15.7	4.1	25.9	0.59	White	Compact	5
271	PI-494415	Eragrostis	Eragrostis tef	Ethiopia	91	39.7	13.4	26.3	0.33781	174.4	42.3	15.7	2.9	24	0.55	Brown	Very loose	5
341	PI-494486	Eragrostis	Eragrostis tef	Ethiopia	140.6	57.4	8.3	49.1	0.144492	252.3	61.2	15.7	4.8	30.7	0.66	White	Semi-loose	1
73	PI-494214	Eragrostis	Eragrostis tef	Ethiopia	151	54.9	10.3	44.6	0.187363	242.1	50.4	15.3	3.8	25.6	0.59	Brown	Very loose	1
127	PI-494268	Eragrostis	Eragrostis tef	Ethiopia	122.3	43.9	8.3	35.6	0.188465	214	58.4	15.3	3.8	29.1	0.76	Brown	Loose	1
159	PI-494301	Eragrostis	Eragrostis tef	Ethiopia	166.6	78.2	17.5	60.7	0.223792	256.5	51.9	15.3	4.8	25.5	0.57	Brown	Loose	2
203	PI-494345	Eragrostis	Eragrostis tef	Ethiopia	168.3	74.7	16.7	58	0.223871	247.7	44.5	15.3	4.8	29.7	0.58	Brown	Semi-loose	2
205	PI-494347	Eragrostis	Eragrostis tef	Ethiopia	88.8	46.5	12.1	34.4	0.260659	203.2	38.9	15.3	3.9	34.1	0.65	Brown	Very loose	1
265	PI-494409	Eragrostis	Eragrostis tef	Ethiopia	151.6	75.9	17.3	58.6	0.227862	207.9	62.4	15.3	4.2	28.7	0.5	Brown	Loose	1
16	PI-195937	Eragrostis	Eragrostis tef	Ethiopia	176.5	73.3	14.6	58.7	0.199745	252.7	57.4	15	5.8	28.7	0.63	Brown	Very loose	2
55	PI-494196	Eragrostis	Eragrostis tef	Ethiopia	102.2	40.1	9.8	30.3	0.245291	239.2	53.8	15	4.6	32.9	0.65	Brown	Very loose	4
201	PI-494343	Eragrostis	Eragrostis tef	Ethiopia	182.6	74.1	11	63.1	0.148746	283.4	52.1	15	4.3	29.3	0.58	White	Semi-loose	2
115	PI-494256	Eragrostis	Eragrostis tef	Ethiopia	152.6	57.4	13	44.4	0.225944	219.7	62.2	14.7	3.9	31.9	0.65	White	Very loose	1
157	PI-494299	Eragrostis	Eragrostis tef	Ethiopia	187.3	75.6	15.9	59.7	0.210674	239.2	51.2	14.7	4.6	24.5	0.55	Brown	Loose	2
206	PI-494348	Eragrostis	Eragrostis tef	Ethiopia	101	49.8	7.8	42	0.156241	209.1	54.6	14.7	3.8	32.9	0.65	White	Very loose	1
350	PI-524433	Eragrostis	Eragrostis tef	Ethiopia	143.6	53.1	8.8	44.2	0.166545	212.5	42.8	14.7	5.6	27.3	0.61	White	Compact	1
75	PI-494216	Eragrostis	Eragrostis tef	Ethiopia	180.6	75	14.6	60.4	0.194944	240.7	62.7	14.3	5.2	36.5	0.71	Brown	Loose	2
103	PI-494244	Eragrostis	Eragrostis tef	Ethiopia	37.1	14.5	3.6	10.9	0.250034	152.8	40.2	14.3	2.9	18	0.47	Brown	Very loose	5
116	PI-494257	Eragrostis	Eragrostis tef	Ethiopia	127.2	45.8	8.9	36.9	0.194574	232.6	61	14.3	4.8	31	0.76	Brown	Very loose	1
140	PI-494281	Eragrostis	Eragrostis tef	Ethiopia	186.4	78.1	10.8	67.3	0.138899	239.2	56.7	14.3	5.7	36.4	0.64	White	Semi-loose	2
146	PI-494287	Eragrostis	Eragrostis tef	Ethiopia	173.9	78.5	17.5	61	0.222818	231.1	52.1	14.3	4.7	30.8	0.64	Brown	Semi-loose	2
154	PI-494296	Eragrostis	Eragrostis tef	Ethiopia	165.9	73.3	15.7	57.6	0.21462	254.8	52.5	14.3	4.3	40.8	0.72	Brown	Very loose	2
155	PI-494297	Eragrostis	Eragrostis tef	Ethiopia	131.4	63.9	14	49.8	0.219661	248.7	55.5	14.3	5.4	36.1	0.76	Brown	Loose	2
193	PI-494335	Eragrostis	Eragrostis tef	Ethiopia	179	79.6	10.1	69.5	0.127051	281.1	38.1	14.3	4.2	30	0.69	White	Loose	2
241	PI-494384	Eragrostis	Eragrostis tef	Ethiopia	110.3	34.5	2.5	32	0.0722008	198.3	27.5	14.3	5.8	22.5	0.63	White	Compact	5
357	PI-524440	Eragrostis	Eragrostis tef	Ethiopia	56.6	19.3	4.2	15.1	0.218651	212.5	31.3	14.3	3	25.3	0.59	Brown	Very loose	5
27	PI-265845	Eragrostis	Eragrostis tef	Spain	120.8	46	8.8	37.3	0.190413	247.2	67.5	14	4.7	34.4	0.69	Brown	Very loose	1
41	PI-358594	Eragrostis	Eragrostis tef	Ethiopia	85.9	34	7.8	28.8	0.2281	229.9	48.3	14	3.6	25.2	0.62	Brown	Very loose	4
110	PI-494251	Eragrostis	Eragrostis tef	Ethiopia	94.3	28.6	5.8	22.8	0.202797	210.4	57.8	14	3.1	27.6	0.6	Brown	Very loose	4
125	PI-494266	Eragrostis	Eragrostis tef	Ethiopia	160.1	59.9	11.6	48.3	0.193404	211.5	37.3	14	5.9	24.1	0.62	White	Very compact	1
134	PI-494275	Eragrostis	Eragrostis tef	Ethiopia	231.4	102.1	14	88.1	0.136777	276.4	62.2	14	6.2	36.7	0.67	White	Compact	2
151	PI-494292	Eragrostis	Eragrostis tef	Ethiopia	170.8	72.4	17.9	54.4	0.247646	246.6	59.7	14	5.7	31.3	0.65	Brown	Loose	2
257	PI-494401	Eragrostis	Eragrostis tef	Ethiopia	128.3	50.8	7.2	43.6	0.141169	217.2	46.1	14	4.8	22.9	0.55	White	Compact	5
263	PI-494407	Eragrostis	Eragrostis tef	Ethiopia	181.1	79.1	11.1	68	0.140843	248.9	65.4	14	4.6	31.4	0.62	White	Semi-loose	2
280	PI-494425	Eragrostis	Eragrostis tef	Ethiopia	200.1	86.7	14.4	72.2	0.166669	284.5	60.7	14	4.8	45.2	0.73	Brown	Very loose	2
291	PI-494436	Eragrostis	Eragrostis tef	Ethiopia	141.9	53	6.9	46	0.130963	222.5	35.6	14	4.9	24.6	0.61	White	Compact	5
308	PI-494453	Eragrostis	Eragrostis tef	Ethiopia	173.7	88.3	17.1	71.2	0.193824	260.1	55.9	14	5.3	25.4	0.48	Brown	Loose	2
351	PI-524434	Eragrostis	Eragrostis tef	Ethiopia	111.9	43.7	9.5	34.2	0.21833	223.1	58.4	14	3.8	28.9	0.63	White	Very compact	4
367	PI-618761	Eragrostis	Eragrostis tef	Yemen	49.9	14.9	3.5	11.1	0.232601	144.8	41.9	14	2.9	21	0.51	Brown	Loose	5
26	PI-243912	Eragrostis	Eragrostis tef	Ethiopia	178.8	70.6	14.8	55.8	0.209353	246	60.3	13.7	4.9	31.9	0.66	Brown	Very loose	2
58	PI-494199	Eragrostis	Eragrostis tef	Ethiopia	147.5	55.8	13.4	42.4	0.240018	252.5	62.2	13.7	5	31.7	0.62	Brown	Very loose	1
128	PI-494269	Eragrostis	Eragrostis tef	Ethiopia	167.6	65.1	11.4	53.7	0.175179	259.9	62.2	13.7	5.2	32.9	0.83	White	Loose	2
149	PI-494290	Eragrostis	Eragrostis tef	Ethiopia	155.4	60	12.9	47.1	0.215483	236.2	37.5	13.7	6.9	24.7	0.53	White	Compact	1
161	PI-494303	Eragrostis	Eragrostis tef	Ethiopia	122.9	49	6	43	0.123367	236.6	62.2	13.7	4.9	25.9	0.55	White	Very compact	1
166	PI-494308	Eragrostis	Eragrostis tef	Ethiopia	136.4	61.5	10.8	50.7	0.175948	265	58	13.7	4.3	25.6	0.52	Brown	Loose	1
182	PI-494324	Eragrostis	Eragrostis tef	Ethiopia	205.1	76.8	14.8	62	0.192865	282.8	62	13.7	5	27.4	0.54	Brown	Loose	2
197	PI-494339	Eragrostis	Eragrostis tef	Ethiopia	103.9	53	9.7	43.3	0.183677	257.4	48.9	13.7	5.9	33.7	0.67	Brown	Semi-loose	3
335	PI-494480	Eragrostis	Eragrostis tef	Ethiopia	62.1	24.3	3.5	20.9	0.142096	201.1	37.3	13.7	4.6	21	0.55	White	Compact	5
361	PI-524444	Eragrostis	Eragrostis tef	Ethiopia	179.2	67	10	57	0.149319	229.9	53.3	13.7	6.2	28.7	0.58	White	Semi-loose	1
164	PI-494306	Eragrostis	Eragrostis tef	Ethiopia	133.8	64.8	14.7	50	0.227135	281.6	51.4	13.5	4	27.9	0.59	Brown	Semi-loose	1
165	PI-494307	Eragrostis	Eragrostis tef	Ethiopia	131.6	67.8	16.3	51.5	0.240848	209.9	65.7	13.5	4.2	21.6	0.51	Brown	Loose	1
366	PI-595198	Eragrostis	Eragrostis tef	United States	24.1	9.7	2.4	7.3	0.245155	116.8	41.3	13.5	2.8	19.7	0.56	Brown	Very loose	5
97	PI-494238	Eragrostis	Eragrostis tef	Ethiopia	89	35.3	6	29.3	0.170529	250	62	13.3	5.4	26.8	0.6	Brown	Semi-loose	4
153	PI-494295	Eragrostis	Eragrostis tef	Ethiopia	156.1	70.1	16.3	53.7	0.233335	245.7	55.7	13.3	4.7	28.3	0.57	Brown	Semi-loose	2
194	PI-494336	Eragrostis	Eragrostis tef	Ethiopia	121.4	53.6	8.8	44.8	0.164415	240.9	61.4	13.3	4.9	35.5	0.71	Brown	Loose	1
294	PI-494439	Eragrostis	Eragrostis tef	Ethiopia	128.5	60.6	14.2	46.5	0.233375	238.3	48.3	13.3	5.1	26	0.55	Brown	Very loose	1
329	PI-494474	Eragrostis	Eragrostis tef	Ethiopia	170.4	65.6	9.8	55.8	0.149385	262.3	59.1	13.3	4.2	25.6	0.6	White	Very compact	1
368	Dessie	Eragrostis	Eragrostis tef	Ethiopia	133.8	49.1	10.9	38.2	0.222135	206.9	53.7	13.2	4.6	25.4	0.55	Brown	Loose	1
45	PI-442114	Eragrostis	Eragrostis tef	Japan	121.6	47.3	12.2	35	0.258865	226.5	59.7	13	5.2	28.7	0.54	Brown	Very loose	1
139	PI-494280	Eragrostis	Eragrostis tef	Ethiopia	185.2	79.3	14.6	64.7	0.183573	251.7	58.4	13	4.7	32.5	0.86	White	Semi-loose	2
162	PI-494304	Eragrostis	Eragrostis tef	Ethiopia	175.1	78	13	65	0.166379	257	45.7	13	4.3	25.8	0.5	Brown	Loose	2
207	PI-494349	Eragrostis	Eragrostis tef	Ethiopia	133.4	67.4	19	48.4	0.282012	254.8	62.7	13	5.2	30.3	0.67	Brown	Loose	2
208	PI-494350	Eragrostis	Eragrostis tef	Ethiopia	144.9	71.4	10.9	60.5	0.152935	267.8	61	13	7.7	32.2	0.65	White	Compact	3
273	PI-494418	Eragrostis	Eragrostis tef	Ethiopia	137.9	52.5	6.5	46	0.123503	201.9	41.5	13	4.3	23.4	0.44	White	Semi-loose	5
330	PI-494475	Eragrostis	Eragrostis tef	Ethiopia	141.7	69	16.4	52.6	0.237313	241.7	61.4	13	4.3	32.4	0.63	White	Loose	2
364	PI-557456	Eragrostis	Eragrostis tef	Ethiopia	116.3	42.8	7.1	35.8	0.164669	249.3	64.8	13	4.7	29.6	0.61	White	Loose	4
13	PI-195934	Eragrostis	Eragrostis tef	Ethiopia	167.5	68.1	15	53.1	0.220822	246.8	60.3	12.7	4.3	29.3	0.6	Brown	Very loose	2
31	PI-318900	Eragrostis	Eragrostis tef	Ethiopia	95.4	41.1	6	35	0.146696	233.7	36.8	12.7	3.3	25.8	0.56	Brown	Semi-loose	5
72	PI-494213	Eragrostis	Eragrostis tef	Ethiopia	160	68.2	13.5	54.7	0.198021	224.8	44.5	12.7	3.6	30.5	0.59	Brown	Loose	1
80	PI-494221	Eragrostis	Eragrostis tef	Ethiopia	114.6	41.9	5	36.9	0.118361	249.6	55.7	12.7	3.9	28.6	0.65	Brown	Very loose	1
147	PI-494288	Eragrostis	Eragrostis tef	Ethiopia	136.7	59	8.4	50.6	0.142712	239.2	55.7	12.7	5.2	26	0.56	Brown	Loose	1
180	PI-494322	Eragrostis	Eragrostis tef	Ethiopia	122.8	45	9.3	35.7	0.206859	242.6	57.4	12.7	4.9	25.6	0.72	White	Very loose	1
204	PI-494346	Eragrostis	Eragrostis tef	Ethiopia	109.2	58	14	44	0.241202	248.1	45.3	12.7	3.8	32.2	0.62	brown	Very loose	1
321	PI-494466	Eragrostis	Eragrostis tef	Ethiopia	35.2	17.2	1.5	15.7	0.0864729	180.8	33.4	12.7	4.1	23.3	0.59	white	Compact	5
90	PI-494231	Eragrostis	Eragrostis tef	Ethiopia	119.9	47	7.5	39.5	0.159915	205.7	51.4	12.5	4.8	33.4	0.7	Brown	Loose	1
35	PI-329680	Eragrostis	Eragrostis tef	Ethiopia	165.4	63	10.4	52.6	0.165788	255.9	63.1	12.3	5.2	28.5	0.59	Brown	Very loose	3
64	PI-494205	Eragrostis	Eragrostis tef	Ethiopia	179.8	67.1	11.9	55.2	0.177322	279.2	60.1	12.3	5.1	26.6	0.59	Brown	Loose	2
69	PI-494210	Eragrostis	Eragrostis tef	Ethiopia	118.3	42.2	7.4	34.9	0.174238	251.5	53.8	12.3	4.4	30	0.68	Brown	Loose	1
104	PI-494245	Eragrostis	Eragrostis tef	Ethiopia	147.3	54.9	11.6	43.3	0.211154	243.8	59.5	12.3	5.1	28.5	0.56	Brown	Loose	1
112	PI-494253	Eragrostis	Eragrostis tef	Ethiopia	86.1	29.4	5.9	23.5	0.201066	207	46.6	12.3	4.1	32.5	0.72	Brown	Very loose	4
117	PI-494258	Eragrostis	Eragrostis tef	Ethiopia	94.4	33.3	7.4	25.9	0.221693	239.6	52.9	12.3	3.6	32.9	0.89	Brown	Loose	4
119	PI-494260	Eragrostis	Eragrostis tef	Ethiopia	89.7	28.7	6.7	22	0.233322	226.1	54.8	12.3	4.2	27.5	0.73	Brown	Loose	4
137	PI-494278	Eragrostis	Eragrostis tef	Ethiopia	160.5	72	10.6	61.3	0.147976	258	58.4	12.3	5	33.7	0.93	Brown	Semi-loose	2
156	PI-494298	Eragrostis	Eragrostis tef	Ethiopia	139.1	56.6	11.2	45.4	0.19788	256.1	65	12.3	4.7	27	0.57	White	Semi-loose	1
172	PI-494314	Eragrostis	Eragrostis tef	Ethiopia	143.3	56.4	11.4	45	0.202979	272.2	59.9	12.3	4.1	30	0.58	Brown	Very loose	1
187	PI-494329	Eragrostis	Eragrostis tef	Ethiopia	107.6	47.3	8.2	39.1	0.173061	291.9	62.7	12.3	4.6	29.9	0.64	Brown	Loose	4
216	PI-494358	Eragrostis	Eragrostis tef	Ethiopia	64.6	29	8.5	20.5	0.293414	223.1	47.8	12.3	4.1	23.1	0.56	Brown	Very loose	5
230	PI-494372	Eragrostis	Eragrostis tef	Ethiopia	107.3	42.5	6.1	36.4	0.14366	241.7	44.2	12.3	5.2	22.7	0.57	White	Compact	5
249	PI-494393	Eragrostis	Eragrostis tef	Ethiopia	171.7	74.8	15.6	59.3	0.207996	264.2	54.2	12.3	4.8	23.5	0.51	Brown	Loose	2
266	PI-494410	Eragrostis	Eragrostis tef	Ethiopia	134.7	54.2	6.5	47.8	0.119435	201.9	33.9	12.3	4.2	27.7	0.59	White	Semi-loose	5
270	PI-494414	Eragrostis	Eragrostis tef	Ethiopia	85.5	42	4.5	37.5	0.106262	206.2	36.8	12.3	4.9	24.6	0.55	White	Compact	5
283	PI-494428	Eragrostis	Eragrostis tef	Ethiopia	107.4	41.5	11.6	30	0.278836	223.3	44	12.3	6.4	22.7	0.42	White	Semi-loose	4
299	PI-494444	Eragrostis	Eragrostis tef	Ethiopia	127.5	53.6	12.6	41	0.235668	259.7	57.6	12.3	6.4	34.6	0.54	White	Semi-loose	3
310	PI-494455	Eragrostis	Eragrostis tef	Ethiopia	96.5	50.5	11.2	39.3	0.221583	231.1	54.6	12.3	4.8	27.6	0.6	White	Semi-loose	1
320	PI-494465	Eragrostis	Eragrostis tef	Ethiopia	112.9	50.7	6.5	44.2	0.12785	196.9	35.1	12.3	4.6	23.6	0.45	White	Semi-loose	5
322	PI-494467	Eragrostis	Eragrostis tef	Ethiopia	174.2	77.2	14.2	63	0.183716	257.4	56.1	12.3	4.2	24.8	0.59	Brown	Very loose	2
324	PI-494469	Eragrostis	Eragrostis tef	Ethiopia	188.6	82.1	12.5	69.6	0.151896	292.9	61	12.3	3.8	43.9	0.73	Brown	Very loose	2
8	PI-194924	Eragrostis	Eragrostis tef	Ethiopia	175.6	65.3	12.3	53	0.187887	239	63.9	12	5.6	28.3	0.58	White	Semi-loose	3
62	PI-494203	Eragrostis	Eragrostis tef	Ethiopia	167.4	59	10.2	48.7	0.173697	248.1	52.5	12	4.3	28.4	0.64	White	Very compact	1
123	PI-494264	Eragrostis	Eragrostis tef	Ethiopia	117.5	39.7	7.8	31.9	0.196933	219.5	52.9	12	4.8	21.2	0.68	White	Very compact	1
131	PI-494272	Eragrostis	Eragrostis tef	Ethiopia	130.8	71.3	15.9	55.4	0.223042	215.1	47.2	12	5	28.5	0.76	Brown	Very loose	2
192	PI-494334	Eragrostis	Eragrostis tef	Ethiopia	144.4	63.5	8.2	55.2	0.129632	277.1	50.4	12	4.7	30.6	0.69	White	Semi-loose	1
202	PI-494344	Eragrostis	Eragrostis tef	Ethiopia	152.5	69	14.6	54.3	0.212383	254.6	50	12	4.8	31.7	0.67	white	Semi-loose	2
315	PI-494460	Eragrostis	Eragrostis tef	Ethiopia	100.2	38.6	5.7	32.9	0.146569	228.6	38.1	12	5.7	25.1	0.61	White	Semi-loose	5
365	PI-557457	Eragrostis	Eragrostis tef	Ethiopia	91.1	34.9	9.3	25.5	0.267467	209.6	52.1	12	5	29.1	0.6	Brown	Very loose	4
11	PI-195932	Eragrostis	Eragrostis tef	Ethiopia	155.5	56.2	10	46.2	0.178417	260.1	69.4	11.7	5.1	32.2	0.61	Brown	Very loose	3
49	PI-494190	Eragrostis	Eragrostis tef	Ethiopia	123	44.8	6.7	38.1	0.14869	273.5	61	11.7	5.3	29.6	0.59	White	Semi-loose	4
114	PI-494255	Eragrostis	Eragrostis tef	Ethiopia	144.2	49.2	6.6	42.6	0.13411	249.8	57.2	11.7	4.3	28.8	0.72	Brown	Very loose	1
120	PI-494261	Eragrostis	Eragrostis tef	Ethiopia	85.5	31.5	6.5	25	0.206723	218.7	60.7	11.7	4.3	25.1	0.67	Brown	Loose	4
138	PI-494279	Eragrostis	Eragrostis tef	Ethiopia	135.5	64.8	12.5	52.3	0.192249	254.2	64.3	11.7	5.2	30.8	0.77	Brown	Loose	2
144	PI-494285	Eragrostis	Eragrostis tef	Ethiopia	168.4	79.2	15.1	64.2	0.190164	285.8	55.5	11.7	4.9	37.2	0.67	Brown	Semi-loose	2
163	PI-494305	Eragrostis	Eragrostis tef	Ethiopia	163.8	75.8	12.8	63	0.169275	262.5	58.6	11.7	4.9	30.5	0.68	White	Loose	2
168	PI-494310	Eragrostis	Eragrostis tef	Ethiopia	159.6	68	15.3	52.7	0.224909	253.6	52.3	11.7	4.1	23.7	0.51	Brown	Loose	2
170	PI-494312	Eragrostis	Eragrostis tef	Ethiopia	109.7	46.7	5.7	41	0.122179	253.2	44.9	11.7	4.2	30.9	0.74	Brown	Compact	1
196	PI-494338	Eragrostis	Eragrostis tef	Ethiopia	98.7	52.3	9.2	43.1	0.175593	257.4	43.8	11.7	6.4	31.1	0.65	Brown	Loose	3
328	PI-494473	Eragrostis	Eragrostis tef	Ethiopia	150.2	64	12.2	51.7	0.191308	259.3	52.9	11.7	4.2	36	0.61	Brown	Very loose	1
346	PI-494491	Eragrostis	Eragrostis tef	Ethiopia	120.4	50.1	12.7	37.4	0.253799	258.2	63.9	11.7	4.4	28.8	0.61	White	Loose	1
356	PI-524439	Eragrostis	Eragrostis tef	Ethiopia	122.1	46.7	8	38.7	0.171049	233.9	58.4	11.7	4	30.2	0.62	White	Loose	1
359	PI-524442	Eragrostis	Eragrostis tef	Ethiopia	164.2	66.2	16.6	49.6	0.250856	243.6	47.4	11.7	5	35.7	0.65	Brown	Very loose	2
113	PI-494254	Eragrostis	Eragrostis tef	Ethiopia	90.3	24.5	3.5	20.9	0.143967	228	50.2	11.5	4.5	25.6	0.62	White	Loose	4
25	PI-243911	Eragrostis	Eragrostis tef	Ethiopia	162.6	54.4	8.2	46.2	0.150441	241.9	53.1	11.3	5.9	31.9	0.65	White	Semi-loose	3
43	PI-358596	Eragrostis	Eragrostis tef	Ethiopia	123.4	48.9	11.6	37.4	0.236499	262.9	48.7	11.3	4.4	28	0.62	Brown	Loose	1
63	PI-494204	Eragrostis	Eragrostis tef	Ethiopia	131.6	47.4	8.5	38.9	0.17889	241.7	50.4	11.3	4.3	25.3	0.61	White	Very compact	1
106	PI-494247	Eragrostis	Eragrostis tef	Ethiopia	140.9	58.1	14.1	44	0.242278	247	55.2	11.3	5	28.1	0.57	Brown	Loose	1
209	PI-494351	Eragrostis	Eragrostis tef	Ethiopia	139.4	70.9	16.5	54.5	0.232119	278.8	56.3	11.3	6.8	29.3	0.61	Brown	Very loose	3
225	PI-494367	Eragrostis	Eragrostis tef	Ethiopia	99.2	33.2	4.8	28.4	0.143296	231.4	34.3	11.3	4.3	22.8	0.49	White	Compact	5
227	PI-494369	Eragrostis	Eragrostis tef	Ethiopia	171	79.6	20.7	58.9	0.259929	261.8	72.4	11.3	3.9	31.4	0.66	Brown	Loose	2
235	PI-494378	Eragrostis	Eragrostis tef	Ethiopia	123.3	47.4	7.7	39.7	0.163106	261.4	69.4	11.3	7.2	35.9	0.64	White	Compact	3
236	PI-494379	Eragrostis	Eragrostis tef	Ethiopia	111.8	36.9	3.8	33	0.103788	231.1	61.4	11.3	4.4	26.7	0.62	White	Compact	4
274	PI-494419	Eragrostis	Eragrostis tef	Ethiopia	132.8	48.4	6.7	41.7	0.137603	212.7	42.8	11.3	4.6	24.3	0.59	White	Semi-loose	5
337	PI-494482	Eragrostis	Eragrostis tef	Ethiopia	136.5	53.9	8.3	44.5	0.154875	236.2	64.8	11.3	5.3	32	0.62	White	Semi-loose	3
343	PI-494488	Eragrostis	Eragrostis tef	Ethiopia	138.1	55.5	8.2	47.3	0.147897	273.1	88.1	11.3	5.3	35.6	0.57	White	Compact	3
10	PI-194926	Eragrostis	Eragrostis tef	Ethiopia	178.4	66.5	16.2	50.2	0.243935	242.9	70.2	11	5.7	28	0.57	White	Semi-loose	2
36	PI-329681	Eragrostis	Eragrostis tef	Ethiopia	191.4	75.2	14.7	60.6	0.195064	285.3	66.3	11	5.1	35.4	0.71	White	Compact	2
81	PI-494222	Eragrostis	Eragrostis tef	Ethiopia	93.5	32.8	4.8	28	0.146118	218.9	30.5	11	2.9	25.2	0.57	White	Very loose	5
95	PI-494236	Eragrostis	Eragrostis tef	Ethiopia	133.6	52.1	8.3	43.7	0.160019	260.4	60.5	11	4.2	38.6	0.74	Brown	Loose	3
107	PI-494248	Eragrostis	Eragrostis tef	Ethiopia	140.4	53.7	11	42.7	0.204323	251.5	64.8	11	4.7	24.7	0.58	White	Loose	1
129	PI-494270	Eragrostis	Eragrostis tef	Ethiopia	110.3	35.2	5.8	29.4	0.164342	234.5	64.3	11	4.3	29.9	0.62	Brown	Compact	4
142	PI-494283	Eragrostis	Eragrostis tef	Ethiopia	174.2	79.1	15.1	63.9	0.191573	240.9	58.8	11	4.4	35.5	0.66	Brown	Loose	2
181	PI-494323	Eragrostis	Eragrostis tef	Ethiopia	180.2	72.1	11.6	60.5	0.160652	286	70.7	11	6.3	26.2	0.53	Brown	Loose	2
190	PI-494332	Eragrostis	Eragrostis tef	Ethiopia	90.7	38.4	7.7	30.7	0.200921	229.9	55.9	11	4.7	26.2	0.54	Brown	Loose	4
199	PI-494341	Eragrostis	Eragrostis tef	Ethiopia	123.5	60.8	12.5	48.3	0.205793	263.9	54.4	11	4.3	28.7	0.61	white	Loose	1
211	PI-494353	Eragrostis	Eragrostis tef	Ethiopia	84.6	47.5	9.8	37.6	0.207226	244.1	60.1	11	6.9	31.5	0.65	White	Compact	3
219	PI-494361	Eragrostis	Eragrostis tef	Ethiopia	77.3	40.9	7.6	33.3	0.185904	246	71.5	11	6.3	33.3	0.62	White	Compact	4
239	PI-494382	Eragrostis	Eragrostis tef	Ethiopia	150.4	54.1	10.4	43.7	0.192441	269.2	58.2	11	6.1	33.5	0.62	White	Loose	3
272	PI-494417	Eragrostis	Eragrostis tef	Ethiopia	156	58.6	8	50.5	0.136915	240	35.6	11	5.1	24.6	0.57	White	Compact	5
336	PI-494481	Eragrostis	Eragrostis tef	Ethiopia	114	42.2	6.6	35.6	0.155885	231.6	38.5	11	5.3	24.5	0.65	White	Compact	5
118	PI-494259	Eragrostis	Eragrostis tef	Ethiopia	123.3	41.4	8.4	33.1	0.201545	256.3	56.3	10.7	4.6	26.8	0.58	White	Loose	1
152	PI-494293	Eragrostis	Eragrostis tef	Ethiopia	151.7	69.4	16.2	53.2	0.233588	259.3	50.8	10.7	4.9	27.8	0.57	Brown	Loose	2
158	PI-494300	Eragrostis	Eragrostis tef	Ethiopia	108.9	47.5	8.6	39	0.180168	244.5	47.6	10.7	4.6	27.1	0.62	Brown	Loose	1
175	PI-494317	Eragrostis	Eragrostis tef	Ethiopia	120.9	54.2	8.4	45.8	0.154569	250.4	49.1	10.7	4.6	31	0.67	Brown	Loose	1
176	PI-494318	Eragrostis	Eragrostis tef	Ethiopia	124.2	57.3	14.6	42.7	0.254821	227.3	56.9	10.7	3.9	27.6	0.59	White	Very loose	1
221	PI-494363	Eragrostis	Eragrostis tef	Ethiopia	131.4	50.5	10.4	40.1	0.206069	241.5	54	10.7	5.3	26.2	0.59	White	Semi-loose	1
223	PI-494365	Eragrostis	Eragrostis tef	Ethiopia	55.4	18.9	5.3	13.6	0.279814	164.9	47	10.7	3.2	24	0.54	Brown	Very loose	5
224	PI-494366	Eragrostis	Eragrostis tef	Ethiopia	66.1	23.6	6	17.5	0.254841	163.4	43.2	10.7	4.3	21.2	0.53	Brown	Very loose	5
242	PI-494385	Eragrostis	Eragrostis tef	Ethiopia	167.4	60.2	8.9	51.3	0.147099	258.2	84.2	10.7	6.2	31.8	0.61	White	Semi-loose	3
276	PI-494421	Eragrostis	Eragrostis tef	Ethiopia	99.2	34.5	3.6	30.9	0.104222	192.4	32.6	10.7	5.2	23	0.53	White	Compact	5
281	PI-494426	Eragrostis	Eragrostis tef	Ethiopia	134.1	57.6	11.5	46	0.200417	243.4	54.2	10.7	4.7	26.5	0.61	Brown	Very loose	1
284	PI-494429	Eragrostis	Eragrostis tef	Ethiopia	101	35.6	5.5	30.1	0.153666	206.6	37.5	10.7	3.9	23	0.46	White	Semi-loose	5
288	PI-494433	Eragrostis	Eragrostis tef	Ethiopia	157.8	66.4	14	52.4	0.210854	245.1	52.9	10.7	6.4	32.9	0.62	White	Semi-loose	3
289	PI-494434	Eragrostis	Eragrostis tef	Ethiopia	83	36.8	8.5	28.2	0.231741	230.1	43.6	10.7	4.9	25	0.43	Brown	Loose	4
360	PI-524443	Eragrostis	Eragrostis tef	Ethiopia	164	60.6	9.9	50.8	0.162573	224.4	69.2	10.7	5.3	29.6	0.62	White	Semi-loose	3
82	PI-494223	Eragrostis	Eragrostis tef	Ethiopia	78.8	25.3	7.2	18.1	0.284941	213.7	55.9	10.5	4	23.3	0.36	Brown	Very loose	4
7	PI-194923	Eragrostis	Eragrostis tef	Ethiopia	119.7	47.3	9.3	38	0.196901	241.1	55.7	10.3	3.8	34.1	0.67	Brown	Loose	1
12	PI-195933	Eragrostis	Eragrostis tef	Ethiopia	157.4	58.2	12.2	46	0.209977	258.2	62.7	10.3	5.2	30.8	0.59	Brown	Very loose	3
32	PI-318901	Eragrostis	Eragrostis tef	Ethiopia	100.3	38.9	5.7	33.2	0.146192	260.6	58	10.3	5.2	32.5	0.61	White	Semi-loose	4
34	PI-318903	Eragrostis	Eragrostis tef	Ethiopia	143.1	54	9	45	0.167261	274.1	57.8	10.3	5.3	33.1	0.67	White	Semi-loose	3
47	PI-494188	Eragrostis	Eragrostis tef	Ethiopia	129.9	51.5	9.8	41.8	0.189702	262	55	10.3	4.9	33.3	0.6	Brown	Very loose	1
54	PI-494195	Eragrostis	Eragrostis tef	Ethiopia	125	52.2	6.9	45.3	0.132013	263.7	66.9	10.3	6.9	31.6	0.7	White	Semi-loose	3
84	PI-494225	Eragrostis	Eragrostis tef	Ethiopia	158.4	61.3	9.7	51.5	0.158857	248.1	57.6	10.3	4.9	33.5	0.69	White	Loose	3
87	PI-494228	Eragrostis	Eragrostis tef	Ethiopia	123.9	45.8	5.8	40	0.126351	256.8	74.5	10.3	6.7	31.8	0.72	White	Compact	3
111	PI-494252	Eragrostis	Eragrostis tef	Ethiopia	73.3	34.3	6.2	28.1	0.180321	211.2	58.4	10.3	4.4	29.2	0.65	White	Very loose	4
173	PI-494315	Eragrostis	Eragrostis tef	Ethiopia	128	49.1	10	39.1	0.204138	276.9	53.1	10.3	5	36.6	0.77	Brown	Very loose	3
250	PI-494394	Eragrostis	Eragrostis tef	Ethiopia	110.8	43.3	8.1	35.2	0.187431	251.9	61.8	10.3	5.9	31.5	0.61	White	Compact	4
259	PI-494403	Eragrostis	Eragrostis tef	Ethiopia	161	64.3	10.9	53.5	0.169145	242.8	67.3	10.3	5.1	25.9	0.62	White	Semi-loose	3
275	PI-494420	Eragrostis	Eragrostis tef	Ethiopia	91.8	37.4	5.3	32.1	0.142077	221.6	34.1	10.3	4.4	24.6	0.6	White	Compact	5
305	PI-494450	Eragrostis	Eragrostis tef	Ethiopia	166	73.6	15.3	58.3	0.207776	275.2	72.4	10.3	5.2	36.7	0.68	White	Very loose	2
29	PI-273890	Eragrostis	Eragrostis tef	Ethiopia	90.2	26.1	3.7	22.4	0.141292	228.6	55.5	10	5.8	27.4	0.58	White	Compact	4
33	PI-318902	Eragrostis	Eragrostis tef	Ethiopia	124.8	45.3	9.7	35.6	0.213623	257.4	54.8	10	3.9	32.3	0.63	Brown	Very loose	1
38	PI-343932	Eragrostis	Eragrostis tef	Ethiopia	93.3	35	8.6	26.4	0.245214	245.1	60.1	10	4.3	27.7	0.56	Brown	Very loose	4
39	PI-347632	Eragrostis	Eragrostis tef	Ethiopia	139.1	52.8	12.7	40.1	0.240265	241.7	64.1	10	3.4	27.9	0.59	White	Very loose	1
67	PI-494208	Eragrostis	Eragrostis tef	Ethiopia	197.5	71.3	16.6	54.8	0.232154	259.3	56.7	10	4.7	27.9	0.59	White	Very compact	2
83	PI-494224	Eragrostis	Eragrostis tef	Ethiopia	115.5	43.5	6.3	37.2	0.145272	263.5	59.9	10	4.6	31	0.63	White	Loose	4
179	PI-494321	Eragrostis	Eragrostis tef	Ethiopia	166.4	56.6	3.8	52.8	0.0671673	270.1	49.3	10	4.8	29.7	0.67	White	Semi-loose	1
186	PI-494328	Eragrostis	Eragrostis tef	Ethiopia	118.1	52.5	8.6	43.9	0.164305	255.3	52.1	10	5.9	32.1	0.6	Brown	Very compact	3
228	PI-494370	Eragrostis	Eragrostis tef	Ethiopia	130.8	46.1	5.2	40.9	0.112453	263.5	64.8	10	5.2	36.8	0.69	Brown	Compact	3
260	PI-494404	Eragrostis	Eragrostis tef	Ethiopia	197.6	83.2	5.5	77.7	0.0658991	293.6	65.6	10	4.8	29.1	0.66	White	Very compact	3
304	PI-494449	Eragrostis	Eragrostis tef	Ethiopia	138.7	53.8	12.9	40.9	0.24005	257.8	61.6	10	3.8	32.9	0.63	White	Loose	1
323	PI-494468	Eragrostis	Eragrostis tef	Ethiopia	139.6	59.6	13.9	45.7	0.232563	275.2	62.7	10	4.3	28.5	0.66	Brown	Very loose	1
331	PI-494476	Eragrostis	Eragrostis tef	Ethiopia	177.9	80	11.3	68.7	0.141217	281.5	69	10	5.6	28.4	0.63	White	Very compact	2
342	PI-494487	Eragrostis	Eragrostis tef	Ethiopia	108	44.9	6.7	38.2	0.148664	253.6	58.2	10	5.8	34.5	0.68	White	Compact	3
348	PI-494493	Eragrostis	Eragrostis tef	Ethiopia	163.5	71	17.5	53.4	0.247237	259.1	61	10	6	33.7	0.69	Brown	Loose	2
19	PI-197210	Eragrostis	Eragrostis tef		109.4	38.2	8.9	29.3	0.232472	231.4	50	9.7	4.1	20.9	0.5	Brown	Semi-loose	4
50	PI-494191	Eragrostis	Eragrostis tef	Ethiopia	112.6	36.4	4.9	31.5	0.135115	241.9	54.6	9.7	6.1	23.8	0.58	White	Semi-loose	4
59	PI-494200	Eragrostis	Eragrostis tef	Ethiopia	117.6	41.3	6.2	35.1	0.150169	265.9	68.8	9.7	6.4	27.6	0.64	White	Semi-loose	4
65	PI-494206	Eragrostis	Eragrostis tef	Ethiopia	150.3	47	6	41	0.126721	258.7	58.6	9.7	5.2	26.8	0.67	White	Compact	1
66	PI-494207	Eragrostis	Eragrostis tef	Ethiopia	155.1	53.1	10	43.1	0.18887	250	53.8	9.7	6.8	32.7	0.68	White	Compact	3
70	PI-494211	Eragrostis	Eragrostis tef	Ethiopia	106.5	41.6	6.8	34.8	0.16363	243.8	70.7	9.7	6.1	27.1	0.61	White	Compact	4
91	PI-494232	Eragrostis	Eragrostis tef	Ethiopia	85.6	31.3	2.9	28.4	0.0922684	233.5	67.7	9.7	4.8	27.4	0.64	White	Semi-loose	4
143	PI-494284	Eragrostis	Eragrostis tef	Ethiopia	125.9	56.5	11.3	45.2	0.200608	252.3	60.5	9.7	5	33.5	0.71	Brown	Very loose	3
171	PI-494313	Eragrostis	Eragrostis tef	Ethiopia	114.2	42.2	5.4	36.8	0.128744	233.9	60.1	9.7	6.8	43.3	0.8	White	Loose	3
177	PI-494319	Eragrostis	Eragrostis tef	Ethiopia	84.6	36.6	8.2	28.4	0.224399	231.6	51.2	9.7	3.9	28.1	0.57	White	Very loose	4
212	PI-494354	Eragrostis	Eragrostis tef	Ethiopia	97.4	53.1	9.7	43.5	0.182177	262.5	69.9	9.7	6.7	34	0.65	White	Compact	3
215	PI-494357	Eragrostis	Eragrostis tef	Ethiopia	74.3	36.9	8.4	28.5	0.228032	251.2	52.5	9.7	5.3	21.8	0.53	Brown	Loose	4
231	PI-494373	Eragrostis	Eragrostis tef	Ethiopia	204.6	75.4	8.7	66.7	0.115784	277.5	77.5	9.7	4.3	31.2	0.64	White	Compact	3
237	PI-494380	Eragrostis	Eragrostis tef	Ethiopia	115.3	41.7	7.3	34.4	0.174037	247.9	61	9.7	7.1	32	0.63	White	Semi-loose	3
279	PI-494424	Eragrostis	Eragrostis tef	Ethiopia	88.8	29.1	4.3	24.8	0.147973	186.1	35.1	9.7	5.3	26.4	0.62	White	Compact	5
309	PI-494454	Eragrostis	Eragrostis tef	Ethiopia	108.4	35.9	5.5	30.4	0.153236	177.8	26.2	9.7	4.3	26.3	0.65	White	Compact	5
316	PI-494461	Eragrostis	Eragrostis tef	Ethiopia	106.2	41.3	8.5	32.8	0.206815	245.5	52.5	9.7	7.7	33.2	0.67	White	Semi-loose	3
327	PI-494472	Eragrostis	Eragrostis tef	Ethiopia	156.5	60.4	11.3	49.1	0.187568	264.8	70.5	9.7	5.6	29.1	0.68	white	Semi-loose	3
338	PI-494483	Eragrostis	Eragrostis tef	Ethiopia	105.7	49	11.9	37.1	0.242008	251.5	53.3	9.7	4.6	26.1	0.59	Brown	Loose	1
340	PI-494485	Eragrostis	Eragrostis tef	Ethiopia	191.6	78.1	11.1	67.1	0.141668	279	73.4	9.7	4.7	32.5	0.65	White	Compact	3
24	PI-243910	Eragrostis	Eragrostis tef	Ethiopia	107.5	41.2	5.5	35.6	0.134567	220.1	62	9.3	5	29.9	0.65	White	Loose	4
52	PI-494193	Eragrostis	Eragrostis tef	Ethiopia	101.7	37.8	8	29.8	0.211456	259.5	58.6	9.3	5.4	32.5	0.67	Brown	Loose	4
57	PI-494198	Eragrostis	Eragrostis tef	Ethiopia	110.4	41.7	6.6	35	0.159536	253.6	58.4	9.3	5.7	29.3	0.69	White	Compact	4
78	PI-494219	Eragrostis	Eragrostis tef	Ethiopia	107.8	39.1	7.2	31.9	0.184915	250.2	47	9.3	4.7	31.8	0.72	White	Loose	4
86	PI-494227	Eragrostis	Eragrostis tef	Ethiopia	146.3	51.2	7.9	43.3	0.154417	261.5	68.6	9.3	6	32	0.68	White	Compact	3
93	PI-494234	Eragrostis	Eragrostis tef	Ethiopia	93.3	31.2	4.3	27	0.13666	251.5	58.2	9.3	5.2	28.2	0.7	White	Compact	4
105	PI-494246	Eragrostis	Eragrostis tef	Ethiopia	68.8	27.4	6.8	20.5	0.250134	221	52.7	9.3	3.8	25.6	0.55	Brown	Very loose	4
122	PI-494263	Eragrostis	Eragrostis tef	Ethiopia	93	27.7	5.5	22.3	0.197572	206.2	43	9.3	4.4	22	0.51	White	Semi-loose	5
184	PI-494326	Eragrostis	Eragrostis tef	Ethiopia	91.9	41.5	10.8	30.7	0.259092	215.3	53.3	9.3	4.9	26	0.58	Brown	Very loose	4
195	PI-494337	Eragrostis	Eragrostis tef	Ethiopia	201.8	75.6	7.8	67.8	0.102647	297.6	72	9.3	4	32.7	0.66	Brown	Very loose	3
213	PI-494355	Eragrostis	Eragrostis tef	Ethiopia	122.6	57.6	10.3	47.3	0.179085	276.9	55	9.3	5.1	27.6	0.58	White	Loose	1
243	PI-494387	Eragrostis	Eragrostis tef	Ethiopia	147.4	48.8	6.5	42.3	0.13242	232.6	38.1	9.3	4.4	21.4	0.61	White	Semi-loose	5
282	PI-494427	Eragrostis	Eragrostis tef	Ethiopia	103.4	42.6	8.8	33.8	0.207185	248.5	65	9.3	5.7	32.5	0.58	White	Semi-loose	4
286	PI-494431	Eragrostis	Eragrostis tef	Ethiopia	132.2	52.1	11.9	40.2	0.228248	237.3	62.9	9.3	5.2	29.6	0.49	White	Semi-loose	1
314	PI-494459	Eragrostis	Eragrostis tef	Ethiopia	143.6	56.2	8.5	36	0.151149	245.1	33	9.3	4.8	24.7	0.57	White	Compact	5
326	PI-494471	Eragrostis	Eragrostis tef	Ethiopia	105	44.4	6.6	37.8	0.148272	264.2	63.5	9.3	7.1	34.2	0.66	white	Compact	3
347	PI-494492	Eragrostis	Eragrostis tef	Ethiopia	145.4	62.1	13.1	49.1	0.210386	265.9	61.2	9.3	3.8	32.6	0.6	Brown	Very loose	1
354	PI-524437	Eragrostis	Eragrostis tef	Ethiopia	123.2	44.9	6.4	38.5	0.143257	263.7	74.5	9.3	4	39.6	0.7	White	Loose	3
44	PI-405074	Eragrostis	Eragrostis tef	South Africa	113.6	39.1	7.1	32	0.182685	236.9	62.4	9	5.9	27.3	0.57	White	Semi-loose	4
48	PI-494189	Eragrostis	Eragrostis tef	Ethiopia	76.7	30.1	4.6	25.5	0.152306	271.8	64.6	9	4.2	38.5	0.71	Brown	Very loose	3
79	PI-494220	Eragrostis	Eragrostis tef	Ethiopia	85	29	5.1	23.9	0.174522	245.7	50.2	9	4.2	32.7	0.66	Brown	Loose	4
85	PI-494226	Eragrostis	Eragrostis tef	Ethiopia	138.1	53.4	10.4	43	0.194122	253.8	59.3	9	5.3	34	0.71	White	Loose	3
89	PI-494230	Eragrostis	Eragrostis tef	Ethiopia	77.5	27.7	6.5	21.2	0.235283	239.6	57.2	9	4.2	25.2	0.56	Brown	Very loose	4
174	PI-494316	Eragrostis	Eragrostis tef	Ethiopia	156.6	60	12.2	47.8	0.203469	270.9	58.8	9	5.1	28.3	0.63	Brown	Compact	3
185	PI-494327	Eragrostis	Eragrostis tef	Ethiopia	102.5	44.4	9.2	35.2	0.207547	253.4	64.3	9	5.7	27.8	0.58	White	Very compact	4
244	PI-494388	Eragrostis	Eragrostis tef	Ethiopia	123.2	41.7	6	35.8	0.142819	249.3	48.7	9	5.9	30.4	0.62	White	Compact	3
302	PI-494447	Eragrostis	Eragrostis tef	Ethiopia	136.5	54.4	13.2	41.2	0.242598	250.8	56.7	9	4.9	34.2	0.6	White	Loose	1
303	PI-494448	Eragrostis	Eragrostis tef	Ethiopia	136.9	57.1	16	41.2	0.279487	250.4	65.4	9	4.3	30.8	0.62	White	Very loose	1
344	PI-494489	Eragrostis	Eragrostis tef	Ethiopia	114.2	47.1	8.3	38.9	0.175248	249.6	61	9	5.7	34.9	0.7	White	Semi-loose	3
345	PI-494490	Eragrostis	Eragrostis tef	Ethiopia	122.2	53.7	10.4	43.3	0.194349	262.5	80	9	4.7	33.9	0.65	White	Semi-loose	3
9	PI-194925	Eragrostis	Eragrostis tef	Ethiopia	125.5	55.3	13.6	41.8	0.24544	250.6	60.7	8.7	4.6	27	0.55	Brown	Loose	1
18	PI-196851	Eragrostis	Eragrostis tef	Ethiopia	126.2	43.4	6.6	36.7	0.152898	277.1	68.2	8.7	8.1	33.8	0.67	White	Compact	3
61	PI-494202	Eragrostis	Eragrostis tef	Ethiopia	118.8	42.8	6.2	36.6	0.143933	246	62	8.7	5.2	31.1	0.62	White	Compact	4
71	PI-494212	Eragrostis	Eragrostis tef	Ethiopia	90.7	33.4	8.4	37.5	0.251404	238.3	47.8	8.7	4.4	29.4	0.64	Brown	Very compact	4
94	PI-494235	Eragrostis	Eragrostis tef	Ethiopia	129.5	49.5	7.6	41.9	0.153795	256.8	51.6	8.7	4.3	37.2	0.68	Brown	Loose	3
99	PI-494240	Eragrostis	Eragrostis tef	Ethiopia	98.6	35	6.3	28.7	0.180467	232.4	59.3	8.7	3.9	25	0.6	White	Loose	4
109	PI-494250	Eragrostis	Eragrostis tef	Ethiopia	111.5	35.2	6.9	28.3	0.194744	245.7	60.5	8.7	4.1	28.1	0.68	White	Very compact	4
188	PI-494330	Eragrostis	Eragrostis tef	Ethiopia	136.3	59	9.8	49.2	0.166492	283.6	50.8	8.7	3.9	29.8	0.6	Brown	Loose	1
253	PI-494397	Eragrostis	Eragrostis tef	Ethiopia	210.4	88.3	12.9	75.3	0.146563	292.5	58.4	8.7	5.6	28	0.65	White	Very compact	2
258	PI-494402	Eragrostis	Eragrostis tef	Ethiopia	182.7	76	11.6	64.4	0.153069	274.7	56.3	8.7	5.6	25.1	0.56	White	Semi-loose	2
261	PI-494405	Eragrostis	Eragrostis tef	Ethiopia	69.6	44.8	6.5	38.2	0.145592	224.2	63.1	8.7	4.4	32.8	0.63	White	Semi-loose	4
268	PI-494412	Eragrostis	Eragrostis tef	Ethiopia	98.7	33.8	3.3	30.5	0.0971598	177.6	33	8.7	5.4	25.2	0.46	White	Compact	5
306	PI-494451	Eragrostis	Eragrostis tef	Ethiopia	100.9	41	8.7	32.3	0.211147	237.9	57.6	8.7	5.6	31.1	0.63	White	Compact	4
319	PI-494464	Eragrostis	Eragrostis tef	Ethiopia	115.1	47.7	9.5	38.2	0.19827	240	64.3	8.7	5.2	31.4	0.56	White	Semi-loose	4
349	PI-494494	Eragrostis	Eragrostis tef	Ethiopia	138.5	55.4	11.1	44.4	0.199495	247.2	76	8.7	5.7	35.2	0.66	White	Semi-loose	3
21	PI-226946	Eragrostis	Eragrostis tef	Ethiopia	103.1	41.7	3.6	38.1	0.086211	258.2	59.1	8.3	4.8	32.4	0.65	White	Compact	3
68	PI-494209	Eragrostis	Eragrostis tef	Ethiopia	147.7	52.2	9.3	42.9	0.178975	254.6	57.8	8.3	4.4	26.8	0.62	Brown	Very loose	1
214	PI-494356	Eragrostis	Eragrostis tef	Ethiopia	108.1	54.7	9	45.7	0.164729	252.3	64.3	8.3	5.8	42.9	0.75	Brown	Compact	3
234	PI-494377	Eragrostis	Eragrostis tef	Ethiopia	111.7	41.8	7	34.9	0.166884	243.6	60.1	8.3	7.3	31.2	0.65	White	Compact	3
240	PI-494383	Eragrostis	Eragrostis tef	Ethiopia	106.4	38.7	5.7	33	0.14708	232.4	66.5	8.3	5.7	26.8	0.58	White	Semi-loose	4
290	PI-494435	Eragrostis	Eragrostis tef	Ethiopia	140.4	58.6	9.2	49.3	0.157439	287.9	65.2	8.3	4.8	26.2	0.6	White	Very compact	1
333	PI-494478	Eragrostis	Eragrostis tef	Ethiopia	67.3	32	9.1	22.9	0.28574	261.6	62.2	8.3	3.8	26	0.62	Brown	Loose	4
358	PI-524441	Eragrostis	Eragrostis tef	Ethiopia	130.9	50.2	11.1	39.1	0.221208	238.8	58.4	8.3	4.2	27	0.66	White	Very compact	1
51	PI-494192	Eragrostis	Eragrostis tef	Ethiopia	98.5	36	6.5	29.5	0.181045	251	61	8	6.9	29.2	0.6	White	Semi-loose	3
96	PI-494237	Eragrostis	Eragrostis tef	Ethiopia	102	41.4	9.3	32.1	0.223607	255.3	57.4	8	5.4	26.8	0.57	White	Semi-loose	4
121	PI-494262	Eragrostis	Eragrostis tef	Ethiopia	94.1	32.9	5.7	27.2	0.171844	234.1	67.3	8	3.9	27.9	0.68	Brown	Loose	4
178	PI-494320	Eragrostis	Eragrostis tef	Ethiopia	134.4	47.4	9.8	37.6	0.207693	251.2	54.8	8	4.8	29.7	0.63	White	Very compact	1
183	PI-494325	Eragrostis	Eragrostis tef	Ethiopia	137.4	53.4	4.7	48.7	0.0879476	318.6	70.7	8	5.1	27.5	0.64	Brown	Semi-loose	3
256	PI-494400	Eragrostis	Eragrostis tef	Ethiopia	133	67	13.6	53.4	0.202743	268.4	45.7	8	5.3	27	0.6	Brown	Loose	1
332	PI-494477	Eragrostis	Eragrostis tef	Ethiopia	107.7	40	8	31.9	0.201309	238.3	63.5	8	4.9	28.4	0.6	White	Semi-loose	4
14	PI-195935	Eragrostis	Eragrostis tef	Ethiopia	96.3	37.8	9.4	28.3	0.249894	247	60.5	7.7	5.2	29.8	0.6	Brown	Very loose	4
22	PI-243908	Eragrostis	Eragrostis tef	Ethiopia	105.8	39.1	6.9	32.2	0.175659	231.6	57.8	7.7	4.3	34.6	0.67	White	Semi-loose	4
37	PI-337002	Eragrostis	Eragrostis tef	Brazil	80.9	27.3	2.5	24.8	0.0899267	190.5	44	7.7	5.7	30.5	0.74	Brown	Very loose	5
46	PI-442115	Eragrostis	Eragrostis tef	Japan	17.6	7.5	1.3	6.2	0.174286	91.9	32.8	7.7	3.2	4.4	0.18	Brown	Loose	5
169	PI-494311	Eragrostis	Eragrostis tef	Ethiopia	116.9	37.8	4.5	33.3	0.117945	229.4	59.3	7.7	6.2	44.4	0.81	White	Semi-loose	3
353	PI-524436	Eragrostis	Eragrostis tef	Ethiopia	165.6	65	13.1	51.8	0.202365	273.5	83.2	7.7	5.9	33.5	0.64	White	Loose	3
362	PI-524445	Eragrostis	Eragrostis tef	Ethiopia	72.2	31.3	10	21.3	0.31838	202.8	40.6	7.7	4.6	21.1	0.56	White	Very loose	5
217	PI-494359	Eragrostis	Eragrostis tef	Ethiopia	111.1	53.3	8.6	44.7	0.16166	245.4	59.7	7.5	7.3	33.8	0.68	White	Compact	3
102	PI-494243	Eragrostis	Eragrostis tef	Ethiopia	69.6	30.7	5.9	24.7	0.193752	226.1	55.9	7.3	4	31.1	0.66	Brown	Semi-loose	4
218	PI-494360	Eragrostis	Eragrostis tef	Ethiopia	111.3	48.9	6.4	42.6	0.130341	293.4	83	7.3	4.6	32.4	0.67	White	Compact	3
238	PI-494381	Eragrostis	Eragrostis tef	Ethiopia	126.6	50.7	8.1	42.6	0.160026	249.6	70.7	7.3	5.7	32.3	0.65	White	Compact	3
313	PI-494458	Eragrostis	Eragrostis tef	Ethiopia	104.7	40	6.7	33.2	0.168123	244.7	38.9	7.3	4.3	24.8	0.6	White	Semi-loose	5
23	PI-243909	Eragrostis	Eragrostis tef	Ethiopia	107.9	38.9	6.7	32.2	0.172237	273.7	61.4	7	5	28.2	0.6	White	Very compact	4
28	PI-273889	Eragrostis	Eragrostis tef	Ethiopia	81.5	31.8	6.4	25.4	0.201983	262.5	53.6	7	4.6	31.9	0.71	Brown	Loose	4
30	PI-318899	Eragrostis	Eragrostis tef	Ethiopia	191.1	72.6	12.5	60.1	0.172157	236.6	59.7	7	5.8	28.8	0.58	White	Semi-loose	2
53	PI-494194	Eragrostis	Eragrostis tef	Ethiopia	68.7	20.4	3.7	16.7	0.181176	245.7	60.1	7	4.6	28.5	0.64	Brown	Loose	4
189	PI-494331	Eragrostis	Eragrostis tef	Ethiopia	149.2	52.8	7.4	45.4	0.139849	240.5	64.1	7	7.8	42	0.8	White	Loose	3
222	PI-494364	Eragrostis	Eragrostis tef	Ethiopia	115.8	49.9	8.5	41.4	0.170781	270.3	72.4	7	5.2	26.5	0.6	Brown	Very loose	4
232	PI-494374	Eragrostis	Eragrostis tef	Ethiopia	151.9	58.8	9.9	48.9	0.1678	270.5	63.1	7	4.7	34.8	0.63	White	Semi-loose	3
251	PI-494395	Eragrostis	Eragrostis tef	Ethiopia	218.2	93.6	7.8	85.8	0.0832147	311.2	72.2	7	5	30.8	0.64	White	Very compact	3
277	PI-494422	Eragrostis	Eragrostis tef	Ethiopia	123	51.3	13.1	38.2	0.255306	246.8	63.5	7	5.8	27.7	0.63	White	Semi-loose	4
293	PI-494438	Eragrostis	Eragrostis tef	Ethiopia	124.6	46.6	9	37.7	0.192073	252.5	69.9	7	6	29.1	0.52	White	Semi-loose	4
334	PI-494479	Eragrostis	Eragrostis tef	Ethiopia	151.8	67.2	4.1	63.1	0.0607543	290.6	74.9	7	3.7	31.8	0.62	Brown	Semi-loose	3
42	PI-358595	Eragrostis	Eragrostis tef	Ethiopia	100.6	36.6	6.7	32.2	0.183576	282.2	42.3	6.7	3.1	35.9	0.72	Brown	Loose	4
233	PI-494375	Eragrostis	Eragrostis tef	Ethiopia	76.9	30.1	6.7	23.4	0.222802	253.6	59.5	6.7	5.1	32.1	0.65	White	Compact	4
248	PI-494392	Eragrostis	Eragrostis tef	Ethiopia	132.8	47.3	9.2	38.1	0.194189	257.4	65.8	6.7	5.8	35.2	0.59	Brown	Semi-loose	4
255	PI-494399	Eragrostis	Eragrostis tef	Ethiopia	167.3	74.9	6.7	68.2	0.088829	312.4	69	6.7	4.8	29.7	0.65	White	Very compact	3
296	PI-494441	Eragrostis	Eragrostis tef	Ethiopia	85.8	34	8	26	0.236324	240.2	65.4	6.7	4.8	33.4	0.65	White	Semi-loose	4
298	PI-494443	Eragrostis	Eragrostis tef	Ethiopia	92.8	33.3	4.9	28.4	0.148328	222	31.1	6.7	6.3	25.5	0.65	White	Compact	5
339	PI-494484	Eragrostis	Eragrostis tef	Ethiopia	90.4	38.4	6.2	32.2	0.16178	254	61	6.7	3.9	31.5	0.43	white	Semi-loose	4
363	PI-524446	Eragrostis	Eragrostis tef	Ethiopia	94.4	36.3	10.2	26	0.282583	215.9	50.2	6.7	5.2	37.3	0.71	Brown	Semi-loose	4
100	PI-494241	Eragrostis	Eragrostis tef	Ethiopia	125.2	48.4	5.3	43.1	0.108697	251.9	57.2	6.3	4.8	24.8	0.57	White	Very compact	1
101	PI-494242	Eragrostis	Eragrostis tef	Ethiopia	69.6	33.3	4.8	28.4	0.144421	239.8	55.5	6.3	5	26.7	0.61	White	Compact	4
246	PI-494390	Eragrostis	Eragrostis tef	Ethiopia	119.8	44.9	8.9	36	0.198383	287.4	63.3	6.3	5	29.7	0.63	White	Very compact	4
285	PI-494430	Eragrostis	Eragrostis tef	Ethiopia	106.2	37.7	7.9	29.8	0.208602	241.1	61	6.3	4.6	27.4	0.62	White	Compact	4
318	PI-494463	Eragrostis	Eragrostis tef	Ethiopia	176.8	75.6	3.9	71.7	0.0516806	337.8	69.4	6.3	3.6	29.4	0.69	Brown	Loose	3
88	PI-494229	Eragrostis	Eragrostis tef	Ethiopia	83.5	28.6	5.5	23.2	0.190896	252.9	54.4	6	3.4	29.9	0.66	White	Loose	4
98	PI-494239	Eragrostis	Eragrostis tef	Ethiopia	71.7	25.9	4.8	21.1	0.185514	251.2	60.5	6	5.3	25.2	0.56	White	Semi-loose	4
287	PI-494432	Eragrostis	Eragrostis tef	Ethiopia	96.2	40.5	9.5	31	0.233449	244.5	65.2	6	4.2	31.4	0.63	White	Semi-loose	4
292	PI-494437	Eragrostis	Eragrostis tef	Ethiopia	151.9	61.4	6.4	55.1	0.103549	291.5	65.2	6	5	29.3	0.65	White	Very compact	3
297	PI-494442	Eragrostis	Eragrostis tef	Ethiopia	76.4	28.3	6.5	21.8	0.22894	242.6	61.6	6	6.3	33.4	0.63	White	Loose	4
325	PI-494470	Eragrostis	Eragrostis tef	Ethiopia	64.8	25.3	5.2	20.1	0.205283	234.5	58.6	6	5.4	29.8	0.69	white	Compact	4
92	PI-494233	Eragrostis	Eragrostis tef	Ethiopia	73.4	30.3	4.9	25.5	0.160331	239.6	80.9	5.7	3.9	32.4	0.43	White	Compact	4
229	PI-494371	Eragrostis	Eragrostis tef	Ethiopia	172.1	64.2	6.1	58.1	0.0957009	291.3	58.4	5.7	5	29.7	0.61	White	Very compact	3
295	PI-494440	Eragrostis	Eragrostis tef	Ethiopia	68.7	30.9	7	23.8	0.227505	250.2	62.7	5.7	4.3	32.1	0.64	White	Semi-loose	4
307	PI-494452	Eragrostis	Eragrostis tef	Ethiopia	187	78.4	7.7	70.7	0.0987123	320	69	5.7	4.1	30.5	0.61	White	Very compact	3
317	PI-494462	Eragrostis	Eragrostis tef	Ethiopia	106.3	34.1	3.5	30.5	0.103172	231.4	41.9	5.7	5.3	29.1	0.63	White	Semi-loose	5
352	PI-524435	Eragrostis	Eragrostis tef	Ethiopia	138.1	54.1	11.9	42.3	0.219477	262	74.9	5.7	5	27.8	0.59	White	Semi-loose	4
60	PI-494201	Eragrostis	Eragrostis tef	Ethiopia	115.9	45.5	5.4	40.1	0.118273	290.8	67	5.5	6.2	36.4	0.7	White	Compact	3
269	PI-494413	Eragrostis	Eragrostis tef	Ethiopia	173.2	78.3	7.7	70.6	0.0985094	268	71.8	5.3	5	29.9	0.63	White	Very compact	3
252	PI-494396	Eragrostis	Eragrostis tef	Ethiopia	94.3	32.9	6.2	26.7	0.187911	243	61.6	5	5.4	30.1	0.63	White	Compact	4
254	PI-494398	Eragrostis	Eragrostis tef	Ethiopia	204.1	81.6	9.5	72.1	0.116256	310.1	68.4	5	4.7	28.1	0.63	White	Very compact	3
245	PI-494389	Eragrostis	Eragrostis tef	Ethiopia	104.9	35.6	6.3	29.3	0.176433	237.9	62.9	4.7	4.3	28.5	0.66	White	Semi-loose	4
278	PI-494423	Eragrostis	Eragrostis tef	Ethiopia	173	70.8	7.5	63.2	0.106415	301.4	65.8	4.7	5.9	30.2	0.68	White	Very compact	3
226	PI-494368	Eragrostis	Eragrostis tef	Ethiopia	70.3	29.6	7.4	22.2	0.249426	244.1	72.2	4.3	4.6	31.4	0.65	White	Semi-loose	4

## Sheet: PCA-Clustering
Code	FRW	DRW	SDY	STY	HI	PHT	PNL	TLC	FTC	HSW	SDA	Cluster
1	143.2	66.3	13.5	52.8	0.203848	218.7	56.9	17	4.6	28.9	0.63	1
2	177.2	76.8	14.6	62.2	0.190599	223.9	67.7	18	5.1	29.9	0.67	2
3	209.2	106	18.8	87.2	0.177332	251.7	54.4	20	4.4	23.1	0.54	2
4	199.7	90.2	17.7	72.5	0.195752	227.8	51.4	22	3.8	23.6	0.55	2
5	233.8	100.4	17.8	82.6	0.176886	245.5	56.5	19.3	4.6	34.7	0.61	2
6	146.4	58.9	12.1	46.7	0.206234	229.9	60.7	16.3	3.6	28.6	0.63	1
7	119.7	47.3	9.3	38	0.196901	241.1	55.7	10.3	3.8	34.1	0.67	1
8	175.6	65.3	12.3	53	0.187887	239	63.9	12	5.6	28.3	0.58	3
9	125.5	55.3	13.6	41.8	0.24544	250.6	60.7	8.7	4.6	27	0.55	1
10	178.4	66.5	16.2	50.2	0.243935	242.9	70.2	11	5.7	28	0.57	2
11	155.5	56.2	10	46.2	0.178417	260.1	69.4	11.7	5.1	32.2	0.61	3
12	157.4	58.2	12.2	46	0.209977	258.2	62.7	10.3	5.2	30.8	0.59	3
13	167.5	68.1	15	53.1	0.220822	246.8	60.3	12.7	4.3	29.3	0.6	2
14	96.3	37.8	9.4	28.3	0.249894	247	60.5	7.7	5.2	29.8	0.6	4
15	180.2	73.2	17.3	55.9	0.236629	224.6	52.9	15.7	5.7	26.8	0.62	2
16	176.5	73.3	14.6	58.7	0.199745	252.7	57.4	15	5.8	28.7	0.63	2
17	169.1	62.1	13	49.1	0.209324	237.3	58.6	17.7	5	25.1	0.5	1
18	126.2	43.4	6.6	36.7	0.152898	277.1	68.2	8.7	8.1	33.8	0.67	3
19	109.4	38.2	8.9	29.3	0.232472	231.4	50	9.7	4.1	20.9	0.5	4
20	169.8	68.9	11.9	57.1	0.172055	260.8	58.8	17.7	4.3	34.8	0.71	2
21	103.1	41.7	3.6	38.1	0.086211	258.2	59.1	8.3	4.8	32.4	0.65	3
22	105.8	39.1	6.9	32.2	0.175659	231.6	57.8	7.7	4.3	34.6	0.67	4
23	107.9	38.9	6.7	32.2	0.172237	273.7	61.4	7	5	28.2	0.6	4
24	107.5	41.2	5.5	35.6	0.134567	220.1	62	9.3	5	29.9	0.65	4
25	162.6	54.4	8.2	46.2	0.150441	241.9	53.1	11.3	5.9	31.9	0.65	3
26	178.8	70.6	14.8	55.8	0.209353	246	60.3	13.7	4.9	31.9	0.66	2
27	120.8	46	8.8	37.3	0.190413	247.2	67.5	14	4.7	34.4	0.69	1
28	81.5	31.8	6.4	25.4	0.201983	262.5	53.6	7	4.6	31.9	0.71	4
29	90.2	26.1	3.7	22.4	0.141292	228.6	55.5	10	5.8	27.4	0.58	4
30	191.1	72.6	12.5	60.1	0.172157	236.6	59.7	7	5.8	28.8	0.58	2
31	95.4	41.1	6	35	0.146696	233.7	36.8	12.7	3.3	25.8	0.56	5
32	100.3	38.9	5.7	33.2	0.146192	260.6	58	10.3	5.2	32.5	0.61	4
33	124.8	45.3	9.7	35.6	0.213623	257.4	54.8	10	3.9	32.3	0.63	1
34	143.1	54	9	45	0.167261	274.1	57.8	10.3	5.3	33.1	0.67	3
35	165.4	63	10.4	52.6	0.165788	255.9	63.1	12.3	5.2	28.5	0.59	3
36	191.4	75.2	14.7	60.6	0.195064	285.3	66.3	11	5.1	35.4	0.71	2
37	80.9	27.3	2.5	24.8	0.0899267	190.5	44	7.7	5.7	30.5	0.74	5
38	93.3	35	8.6	26.4	0.245214	245.1	60.1	10	4.3	27.7	0.56	4
39	139.1	52.8	12.7	40.1	0.240265	241.7	64.1	10	3.4	27.9	0.59	1
40	119	48.5	8.4	40	0.174037	237.5	55	15.7	4.4	22.8	0.51	1
41	85.9	34	7.8	28.8	0.2281	229.9	48.3	14	3.6	25.2	0.62	4
42	100.6	36.6	6.7	32.2	0.183576	282.2	42.3	6.7	3.1	35.9	0.72	4
43	123.4	48.9	11.6	37.4	0.236499	262.9	48.7	11.3	4.4	28	0.62	1
44	113.6	39.1	7.1	32	0.182685	236.9	62.4	9	5.9	27.3	0.57	4
45	121.6	47.3	12.2	35	0.258865	226.5	59.7	13	5.2	28.7	0.54	1
46	17.6	7.5	1.3	6.2	0.174286	91.9	32.8	7.7	3.2	4.4	0.18	5
47	129.9	51.5	9.8	41.8	0.189702	262	55	10.3	4.9	33.3	0.6	1
48	76.7	30.1	4.6	25.5	0.152306	271.8	64.6	9	4.2	38.5	0.71	3
49	123	44.8	6.7	38.1	0.14869	273.5	61	11.7	5.3	29.6	0.59	4
50	112.6	36.4	4.9	31.5	0.135115	241.9	54.6	9.7	6.1	23.8	0.58	4
51	98.5	36	6.5	29.5	0.181045	251	61	8	6.9	29.2	0.6	3
52	101.7	37.8	8	29.8	0.211456	259.5	58.6	9.3	5.4	32.5	0.67	4
53	68.7	20.4	3.7	16.7	0.181176	245.7	60.1	7	4.6	28.5	0.64	4
54	125	52.2	6.9	45.3	0.132013	263.7	66.9	10.3	6.9	31.6	0.7	3
55	102.2	40.1	9.8	30.3	0.245291	239.2	53.8	15	4.6	32.9	0.65	4
56	132.7	48.9	10.3	38.5	0.211753	227.3	54.2	18.3	4.1	26.6	0.57	1
57	110.4	41.7	6.6	35	0.159536	253.6	58.4	9.3	5.7	29.3	0.69	4
58	147.5	55.8	13.4	42.4	0.240018	252.5	62.2	13.7	5	31.7	0.62	1
59	117.6	41.3	6.2	35.1	0.150169	265.9	68.8	9.7	6.4	27.6	0.64	4
60	115.9	45.5	5.4	40.1	0.118273	290.8	67	5.5	6.2	36.4	0.7	3
61	118.8	42.8	6.2	36.6	0.143933	246	62	8.7	5.2	31.1	0.62	4
62	167.4	59	10.2	48.7	0.173697	248.1	52.5	12	4.3	28.4	0.64	1
63	131.6	47.4	8.5	38.9	0.17889	241.7	50.4	11.3	4.3	25.3	0.61	1
64	179.8	67.1	11.9	55.2	0.177322	279.2	60.1	12.3	5.1	26.6	0.59	2
65	150.3	47	6	41	0.126721	258.7	58.6	9.7	5.2	26.8	0.67	1
66	155.1	53.1	10	43.1	0.18887	250	53.8	9.7	6.8	32.7	0.68	3
67	197.5	71.3	16.6	54.8	0.232154	259.3	56.7	10	4.7	27.9	0.59	2
68	147.7	52.2	9.3	42.9	0.178975	254.6	57.8	8.3	4.4	26.8	0.62	1
69	118.3	42.2	7.4	34.9	0.174238	251.5	53.8	12.3	4.4	30	0.68	1
70	106.5	41.6	6.8	34.8	0.16363	243.8	70.7	9.7	6.1	27.1	0.61	4
71	90.7	33.4	8.4	37.5	0.251404	238.3	47.8	8.7	4.4	29.4	0.64	4
72	160	68.2	13.5	54.7	0.198021	224.8	44.5	12.7	3.6	30.5	0.59	1
73	151	54.9	10.3	44.6	0.187363	242.1	50.4	15.3	3.8	25.6	0.59	1
74	147.3	57.6	11.5	46.1	0.199867	244.3	56.3	16.7	4.6	30.6	0.67	1
75	180.6	75	14.6	60.4	0.194944	240.7	62.7	14.3	5.2	36.5	0.71	2
76	153.5	65.3	11	54.3	0.168321	247.4	51	17.7	5.3	39.5	0.68	2
77	127.8	48.2	8.8	39.4	0.18244	215.3	46.1	20	4.2	22.8	0.52	1
78	107.8	39.1	7.2	31.9	0.184915	250.2	47	9.3	4.7	31.8	0.72	4
79	85	29	5.1	23.9	0.174522	245.7	50.2	9	4.2	32.7	0.66	4
80	114.6	41.9	5	36.9	0.118361	249.6	55.7	12.7	3.9	28.6	0.65	1
81	93.5	32.8	4.8	28	0.146118	218.9	30.5	11	2.9	25.2	0.57	5
82	78.8	25.3	7.2	18.1	0.284941	213.7	55.9	10.5	4	23.3	0.36	4
83	115.5	43.5	6.3	37.2	0.145272	263.5	59.9	10	4.6	31	0.63	4
84	158.4	61.3	9.7	51.5	0.158857	248.1	57.6	10.3	4.9	33.5	0.69	3
85	138.1	53.4	10.4	43	0.194122	253.8	59.3	9	5.3	34	0.71	3
86	146.3	51.2	7.9	43.3	0.154417	261.5	68.6	9.3	6	32	0.68	3
87	123.9	45.8	5.8	40	0.126351	256.8	74.5	10.3	6.7	31.8	0.72	3
88	83.5	28.6	5.5	23.2	0.190896	252.9	54.4	6	3.4	29.9	0.66	4
89	77.5	27.7	6.5	21.2	0.235283	239.6	57.2	9	4.2	25.2	0.56	4
90	119.9	47	7.5	39.5	0.159915	205.7	51.4	12.5	4.8	33.4	0.7	1
91	85.6	31.3	2.9	28.4	0.0922684	233.5	67.7	9.7	4.8	27.4	0.64	4
92	73.4	30.3	4.9	25.5	0.160331	239.6	80.9	5.7	3.9	32.4	0.43	4
93	93.3	31.2	4.3	27	0.13666	251.5	58.2	9.3	5.2	28.2	0.7	4
94	129.5	49.5	7.6	41.9	0.153795	256.8	51.6	8.7	4.3	37.2	0.68	3
95	133.6	52.1	8.3	43.7	0.160019	260.4	60.5	11	4.2	38.6	0.74	3
96	102	41.4	9.3	32.1	0.223607	255.3	57.4	8	5.4	26.8	0.57	4
97	89	35.3	6	29.3	0.170529	250	62	13.3	5.4	26.8	0.6	4
98	71.7	25.9	4.8	21.1	0.185514	251.2	60.5	6	5.3	25.2	0.56	4
99	98.6	35	6.3	28.7	0.180467	232.4	59.3	8.7	3.9	25	0.6	4
100	125.2	48.4	5.3	43.1	0.108697	251.9	57.2	6.3	4.8	24.8	0.57	1
101	69.6	33.3	4.8	28.4	0.144421	239.8	55.5	6.3	5	26.7	0.61	4
102	69.6	30.7	5.9	24.7	0.193752	226.1	55.9	7.3	4	31.1	0.66	4
103	37.1	14.5	3.6	10.9	0.250034	152.8	40.2	14.3	2.9	18	0.47	5
104	147.3	54.9	11.6	43.3	0.211154	243.8	59.5	12.3	5.1	28.5	0.56	1
105	68.8	27.4	6.8	20.5	0.250134	221	52.7	9.3	3.8	25.6	0.55	4
106	140.9	58.1	14.1	44	0.242278	247	55.2	11.3	5	28.1	0.57	1
107	140.4	53.7	11	42.7	0.204323	251.5	64.8	11	4.7	24.7	0.58	1
108	106.6	42.1	12	30.1	0.284715	219.3	53.6	17.3	3.9	27.9	0.59	4
109	111.5	35.2	6.9	28.3	0.194744	245.7	60.5	8.7	4.1	28.1	0.68	4
110	94.3	28.6	5.8	22.8	0.202797	210.4	57.8	14	3.1	27.6	0.6	4
111	73.3	34.3	6.2	28.1	0.180321	211.2	58.4	10.3	4.4	29.2	0.65	4
112	86.1	29.4	5.9	23.5	0.201066	207	46.6	12.3	4.1	32.5	0.72	4
113	90.3	24.5	3.5	20.9	0.143967	228	50.2	11.5	4.5	25.6	0.62	4
114	144.2	49.2	6.6	42.6	0.13411	249.8	57.2	11.7	4.3	28.8	0.72	1
115	152.6	57.4	13	44.4	0.225944	219.7	62.2	14.7	3.9	31.9	0.65	1
116	127.2	45.8	8.9	36.9	0.194574	232.6	61	14.3	4.8	31	0.76	1
117	94.4	33.3	7.4	25.9	0.221693	239.6	52.9	12.3	3.6	32.9	0.89	4
118	123.3	41.4	8.4	33.1	0.201545	256.3	56.3	10.7	4.6	26.8	0.58	1
119	89.7	28.7	6.7	22	0.233322	226.1	54.8	12.3	4.2	27.5	0.73	4
120	85.5	31.5	6.5	25	0.206723	218.7	60.7	11.7	4.3	25.1	0.67	4
121	94.1	32.9	5.7	27.2	0.171844	234.1	67.3	8	3.9	27.9	0.68	4
122	93	27.7	5.5	22.3	0.197572	206.2	43	9.3	4.4	22	0.51	5
123	117.5	39.7	7.8	31.9	0.196933	219.5	52.9	12	4.8	21.2	0.68	1
124	148.4	50.8	11.6	39.2	0.228773	204	47	16	5.3	23	0.55	1
125	160.1	59.9	11.6	48.3	0.193404	211.5	37.3	14	5.9	24.1	0.62	1
126	88.7	36.5	9.3	27.2	0.25537	206.6	64.1	15.7	4.7	26.7	0.61	4
127	122.3	43.9	8.3	35.6	0.188465	214	58.4	15.3	3.8	29.1	0.76	1
128	167.6	65.1	11.4	53.7	0.175179	259.9	62.2	13.7	5.2	32.9	0.83	2
129	110.3	35.2	5.8	29.4	0.164342	234.5	64.3	11	4.3	29.9	0.62	4
130	68.4	33.2	6.9	26.3	0.2073	191.1	51.8	16	4.2	25.3	0.65	4
131	130.8	71.3	15.9	55.4	0.223042	215.1	47.2	12	5	28.5	0.76	2
132	154.7	68	15	53.1	0.219897	219.3	47.4	17	5	26.3	0.74	2
133	150.1	69	17.4	51.7	0.251569	202.8	38.3	18	7	26.2	0.66	1
134	231.4	102.1	14	88.1	0.136777	276.4	62.2	14	6.2	36.7	0.67	2
135	191.1	86.5	17.7	68.8	0.204692	224.4	59.7	16.7	4.6	32.7	0.65	2
136	168.4	73	16.4	56.6	0.224747	238.5	47.6	15.7	4.7	30.6	0.77	2
137	160.5	72	10.6	61.3	0.147976	258	58.4	12.3	5	33.7	0.93	2
138	135.5	64.8	12.5	52.3	0.192249	254.2	64.3	11.7	5.2	30.8	0.77	2
139	185.2	79.3	14.6	64.7	0.183573	251.7	58.4	13	4.7	32.5	0.86	2
140	186.4	78.1	10.8	67.3	0.138899	239.2	56.7	14.3	5.7	36.4	0.64	2
141	209.8	93.6	20.1	73.5	0.214509	237.1	56.9	21.7	4.9	31.8	0.66	2
142	174.2	79.1	15.1	63.9	0.191573	240.9	58.8	11	4.4	35.5	0.66	2
143	125.9	56.5	11.3	45.2	0.200608	252.3	60.5	9.7	5	33.5	0.71	3
144	168.4	79.2	15.1	64.2	0.190164	285.8	55.5	11.7	4.9	37.2	0.67	2
145	164.6	77.1	18.7	58.4	0.242926	241.5	50.4	15.7	4.8	35	0.69	2
146	173.9	78.5	17.5	61	0.222818	231.1	52.1	14.3	4.7	30.8	0.64	2
147	136.7	59	8.4	50.6	0.142712	239.2	55.7	12.7	5.2	26	0.56	1
148	167.3	71.9	17.2	54.7	0.239778	242.6	56.3	16.3	5.4	27.1	0.62	2
149	155.4	60	12.9	47.1	0.215483	236.2	37.5	13.7	6.9	24.7	0.53	1
150	165.4	64.6	10.3	54.3	0.159763	264.2	58.8	19.3	4.7	33.4	0.71	2
151	170.8	72.4	17.9	54.4	0.247646	246.6	59.7	14	5.7	31.3	0.65	2
152	151.7	69.4	16.2	53.2	0.233588	259.3	50.8	10.7	4.9	27.8	0.57	2
153	156.1	70.1	16.3	53.7	0.233335	245.7	55.7	13.3	4.7	28.3	0.57	2
154	165.9	73.3	15.7	57.6	0.21462	254.8	52.5	14.3	4.3	40.8	0.72	2
155	131.4	63.9	14	49.8	0.219661	248.7	55.5	14.3	5.4	36.1	0.76	2
156	139.1	56.6	11.2	45.4	0.19788	256.1	65	12.3	4.7	27	0.57	1
157	187.3	75.6	15.9	59.7	0.210674	239.2	51.2	14.7	4.6	24.5	0.55	2
158	108.9	47.5	8.6	39	0.180168	244.5	47.6	10.7	4.6	27.1	0.62	1
159	166.6	78.2	17.5	60.7	0.223792	256.5	51.9	15.3	4.8	25.5	0.57	2
160	146.6	71.9	10.7	61.3	0.148318	241.5	44	21.7	4.4	23.9	0.54	1
161	122.9	49	6	43	0.123367	236.6	62.2	13.7	4.9	25.9	0.55	1
162	175.1	78	13	65	0.166379	257	45.7	13	4.3	25.8	0.5	2
163	163.8	75.8	12.8	63	0.169275	262.5	58.6	11.7	4.9	30.5	0.68	2
164	133.8	64.8	14.7	50	0.227135	281.6	51.4	13.5	4	27.9	0.59	1
165	131.6	67.8	16.3	51.5	0.240848	209.9	65.7	13.5	4.2	21.6	0.51	1
166	136.4	61.5	10.8	50.7	0.175948	265	58	13.7	4.3	25.6	0.52	1
167	134.7	61.3	12.1	49.1	0.197949	232.6	51.6	16.7	4.4	27.8	0.53	1
168	159.6	68	15.3	52.7	0.224909	253.6	52.3	11.7	4.1	23.7	0.51	2
169	116.9	37.8	4.5	33.3	0.117945	229.4	59.3	7.7	6.2	44.4	0.81	3
170	109.7	46.7	5.7	41	0.122179	253.2	44.9	11.7	4.2	30.9	0.74	1
171	114.2	42.2	5.4	36.8	0.128744	233.9	60.1	9.7	6.8	43.3	0.8	3
172	143.3	56.4	11.4	45	0.202979	272.2	59.9	12.3	4.1	30	0.58	1
173	128	49.1	10	39.1	0.204138	276.9	53.1	10.3	5	36.6	0.77	3
174	156.6	60	12.2	47.8	0.203469	270.9	58.8	9	5.1	28.3	0.63	3
175	120.9	54.2	8.4	45.8	0.154569	250.4	49.1	10.7	4.6	31	0.67	1
176	124.2	57.3	14.6	42.7	0.254821	227.3	56.9	10.7	3.9	27.6	0.59	1
177	84.6	36.6	8.2	28.4	0.224399	231.6	51.2	9.7	3.9	28.1	0.57	4
178	134.4	47.4	9.8	37.6	0.207693	251.2	54.8	8	4.8	29.7	0.63	1
179	166.4	56.6	3.8	52.8	0.0671673	270.1	49.3	10	4.8	29.7	0.67	1
180	122.8	45	9.3	35.7	0.206859	242.6	57.4	12.7	4.9	25.6	0.72	1
181	180.2	72.1	11.6	60.5	0.160652	286	70.7	11	6.3	26.2	0.53	2
182	205.1	76.8	14.8	62	0.192865	282.8	62	13.7	5	27.4	0.54	2
183	137.4	53.4	4.7	48.7	0.0879476	318.6	70.7	8	5.1	27.5	0.64	3
184	91.9	41.5	10.8	30.7	0.259092	215.3	53.3	9.3	4.9	26	0.58	4
185	102.5	44.4	9.2	35.2	0.207547	253.4	64.3	9	5.7	27.8	0.58	4
186	118.1	52.5	8.6	43.9	0.164305	255.3	52.1	10	5.9	32.1	0.6	3
187	107.6	47.3	8.2	39.1	0.173061	291.9	62.7	12.3	4.6	29.9	0.64	4
188	136.3	59	9.8	49.2	0.166492	283.6	50.8	8.7	3.9	29.8	0.6	1
189	149.2	52.8	7.4	45.4	0.139849	240.5	64.1	7	7.8	42	0.8	3
190	90.7	38.4	7.7	30.7	0.200921	229.9	55.9	11	4.7	26.2	0.54	4
191	110.1	48.2	1.3	46.9	0.0275052	279	42.8	18	4.7	28.6	0.62	1
192	144.4	63.5	8.2	55.2	0.129632	277.1	50.4	12	4.7	30.6	0.69	1
193	179	79.6	10.1	69.5	0.127051	281.1	38.1	14.3	4.2	30	0.69	2
194	121.4	53.6	8.8	44.8	0.164415	240.9	61.4	13.3	4.9	35.5	0.71	1
195	201.8	75.6	7.8	67.8	0.102647	297.6	72	9.3	4	32.7	0.66	3
196	98.7	52.3	9.2	43.1	0.175593	257.4	43.8	11.7	6.4	31.1	0.65	3
197	103.9	53	9.7	43.3	0.183677	257.4	48.9	13.7	5.9	33.7	0.67	3
198	137.2	66.3	11.1	55.3	0.166844	271.6	39.6	16.7	5.9	36.1	0.67	2
199	123.5	60.8	12.5	48.3	0.205793	263.9	54.4	11	4.3	28.7	0.61	1
200	162.6	81.6	9.1	72.5	0.111862	272.6	34.1	16.3	5.2	38.4	0.68	2
201	182.6	74.1	11	63.1	0.148746	283.4	52.1	15	4.3	29.3	0.58	2
202	152.5	69	14.6	54.3	0.212383	254.6	50	12	4.8	31.7	0.67	2
203	168.3	74.7	16.7	58	0.223871	247.7	44.5	15.3	4.8	29.7	0.58	2
204	109.2	58	14	44	0.241202	248.1	45.3	12.7	3.8	32.2	0.62	1
205	88.8	46.5	12.1	34.4	0.260659	203.2	38.9	15.3	3.9	34.1	0.65	1
206	101	49.8	7.8	42	0.156241	209.1	54.6	14.7	3.8	32.9	0.65	1
207	133.4	67.4	19	48.4	0.282012	254.8	62.7	13	5.2	30.3	0.67	2
208	144.9	71.4	10.9	60.5	0.152935	267.8	61	13	7.7	32.2	0.65	3
209	139.4	70.9	16.5	54.5	0.232119	278.8	56.3	11.3	6.8	29.3	0.61	3
210	122.1	64.3	12.7	51.6	0.197202	259.9	60.1	16	5	24.5	0.56	1
211	84.6	47.5	9.8	37.6	0.207226	244.1	60.1	11	6.9	31.5	0.65	3
212	97.4	53.1	9.7	43.5	0.182177	262.5	69.9	9.7	6.7	34	0.65	3
213	122.6	57.6	10.3	47.3	0.179085	276.9	55	9.3	5.1	27.6	0.58	1
214	108.1	54.7	9	45.7	0.164729	252.3	64.3	8.3	5.8	42.9	0.75	3
215	74.3	36.9	8.4	28.5	0.228032	251.2	52.5	9.7	5.3	21.8	0.53	4
216	64.6	29	8.5	20.5	0.293414	223.1	47.8	12.3	4.1	23.1	0.56	5
217	111.1	53.3	8.6	44.7	0.16166	245.4	59.7	7.5	7.3	33.8	0.68	3
218	111.3	48.9	6.4	42.6	0.130341	293.4	83	7.3	4.6	32.4	0.67	3
219	77.3	40.9	7.6	33.3	0.185904	246	71.5	11	6.3	33.3	0.62	4
220	98	49.8	12.2	37.6	0.24405	214.6	39.8	17	4.6	24.5	0.54	1
221	131.4	50.5	10.4	40.1	0.206069	241.5	54	10.7	5.3	26.2	0.59	1
222	115.8	49.9	8.5	41.4	0.170781	270.3	72.4	7	5.2	26.5	0.6	4
223	55.4	18.9	5.3	13.6	0.279814	164.9	47	10.7	3.2	24	0.54	5
224	66.1	23.6	6	17.5	0.254841	163.4	43.2	10.7	4.3	21.2	0.53	5
225	99.2	33.2	4.8	28.4	0.143296	231.4	34.3	11.3	4.3	22.8	0.49	5
226	70.3	29.6	7.4	22.2	0.249426	244.1	72.2	4.3	4.6	31.4	0.65	4
227	171	79.6	20.7	58.9	0.259929	261.8	72.4	11.3	3.9	31.4	0.66	2
228	130.8	46.1	5.2	40.9	0.112453	263.5	64.8	10	5.2	36.8	0.69	3
229	172.1	64.2	6.1	58.1	0.0957009	291.3	58.4	5.7	5	29.7	0.61	3
230	107.3	42.5	6.1	36.4	0.14366	241.7	44.2	12.3	5.2	22.7	0.57	5
231	204.6	75.4	8.7	66.7	0.115784	277.5	77.5	9.7	4.3	31.2	0.64	3
232	151.9	58.8	9.9	48.9	0.1678	270.5	63.1	7	4.7	34.8	0.63	3
233	76.9	30.1	6.7	23.4	0.222802	253.6	59.5	6.7	5.1	32.1	0.65	4
234	111.7	41.8	7	34.9	0.166884	243.6	60.1	8.3	7.3	31.2	0.65	3
235	123.3	47.4	7.7	39.7	0.163106	261.4	69.4	11.3	7.2	35.9	0.64	3
236	111.8	36.9	3.8	33	0.103788	231.1	61.4	11.3	4.4	26.7	0.62	4
237	115.3	41.7	7.3	34.4	0.174037	247.9	61	9.7	7.1	32	0.63	3
238	126.6	50.7	8.1	42.6	0.160026	249.6	70.7	7.3	5.7	32.3	0.65	3
239	150.4	54.1	10.4	43.7	0.192441	269.2	58.2	11	6.1	33.5	0.62	3
240	106.4	38.7	5.7	33	0.14708	232.4	66.5	8.3	5.7	26.8	0.58	4
241	110.3	34.5	2.5	32	0.0722008	198.3	27.5	14.3	5.8	22.5	0.63	5
242	167.4	60.2	8.9	51.3	0.147099	258.2	84.2	10.7	6.2	31.8	0.61	3
243	147.4	48.8	6.5	42.3	0.13242	232.6	38.1	9.3	4.4	21.4	0.61	5
244	123.2	41.7	6	35.8	0.142819	249.3	48.7	9	5.9	30.4	0.62	3
245	104.9	35.6	6.3	29.3	0.176433	237.9	62.9	4.7	4.3	28.5	0.66	4
246	119.8	44.9	8.9	36	0.198383	287.4	63.3	6.3	5	29.7	0.63	4
247	119.2	41	6.2	34.8	0.15174	216.3	39.4	16	4.9	21.6	0.55	5
248	132.8	47.3	9.2	38.1	0.194189	257.4	65.8	6.7	5.8	35.2	0.59	4
249	171.7	74.8	15.6	59.3	0.207996	264.2	54.2	12.3	4.8	23.5	0.51	2
250	110.8	43.3	8.1	35.2	0.187431	251.9	61.8	10.3	5.9	31.5	0.61	4
251	218.2	93.6	7.8	85.8	0.0832147	311.2	72.2	7	5	30.8	0.64	3
252	94.3	32.9	6.2	26.7	0.187911	243	61.6	5	5.4	30.1	0.63	4
253	210.4	88.3	12.9	75.3	0.146563	292.5	58.4	8.7	5.6	28	0.65	2
254	204.1	81.6	9.5	72.1	0.116256	310.1	68.4	5	4.7	28.1	0.63	3
255	167.3	74.9	6.7	68.2	0.088829	312.4	69	6.7	4.8	29.7	0.65	3
256	133	67	13.6	53.4	0.202743	268.4	45.7	8	5.3	27	0.6	1
257	128.3	50.8	7.2	43.6	0.141169	217.2	46.1	14	4.8	22.9	0.55	5
258	182.7	76	11.6	64.4	0.153069	274.7	56.3	8.7	5.6	25.1	0.56	2
259	161	64.3	10.9	53.5	0.169145	242.8	67.3	10.3	5.1	25.9	0.62	3
260	197.6	83.2	5.5	77.7	0.0658991	293.6	65.6	10	4.8	29.1	0.66	3
261	69.6	44.8	6.5	38.2	0.145592	224.2	63.1	8.7	4.4	32.8	0.63	4
262	216.7	96.8	13.6	83.2	0.140534	234.5	41.5	15.7	4.8	24.8	0.58	2
263	181.1	79.1	11.1	68	0.140843	248.9	65.4	14	4.6	31.4	0.62	2
264	214.6	90.4	22.8	67.7	0.251802	201.9	39.6	18.7	5.1	23	0.45	2
265	151.6	75.9	17.3	58.6	0.227862	207.9	62.4	15.3	4.2	28.7	0.5	1
266	134.7	54.2	6.5	47.8	0.119435	201.9	33.9	12.3	4.2	27.7	0.59	5
267	131.8	51.6	5.7	45.9	0.110375	235.4	39.8	15.7	4.1	25.9	0.59	5
268	98.7	33.8	3.3	30.5	0.0971598	177.6	33	8.7	5.4	25.2	0.46	5
269	173.2	78.3	7.7	70.6	0.0985094	268	71.8	5.3	5	29.9	0.63	3
270	85.5	42	4.5	37.5	0.106262	206.2	36.8	12.3	4.9	24.6	0.55	5
271	91	39.7	13.4	26.3	0.33781	174.4	42.3	15.7	2.9	24	0.55	5
272	156	58.6	8	50.5	0.136915	240	35.6	11	5.1	24.6	0.57	5
273	137.9	52.5	6.5	46	0.123503	201.9	41.5	13	4.3	23.4	0.44	5
274	132.8	48.4	6.7	41.7	0.137603	212.7	42.8	11.3	4.6	24.3	0.59	5
275	91.8	37.4	5.3	32.1	0.142077	221.6	34.1	10.3	4.4	24.6	0.6	5
276	99.2	34.5	3.6	30.9	0.104222	192.4	32.6	10.7	5.2	23	0.53	5
277	123	51.3	13.1	38.2	0.255306	246.8	63.5	7	5.8	27.7	0.63	4
278	173	70.8	7.5	63.2	0.106415	301.4	65.8	4.7	5.9	30.2	0.68	3
279	88.8	29.1	4.3	24.8	0.147973	186.1	35.1	9.7	5.3	26.4	0.62	5
280	200.1	86.7	14.4	72.2	0.166669	284.5	60.7	14	4.8	45.2	0.73	2
281	134.1	57.6	11.5	46	0.200417	243.4	54.2	10.7	4.7	26.5	0.61	1
282	103.4	42.6	8.8	33.8	0.207185	248.5	65	9.3	5.7	32.5	0.58	4
283	107.4	41.5	11.6	30	0.278836	223.3	44	12.3	6.4	22.7	0.42	4
284	101	35.6	5.5	30.1	0.153666	206.6	37.5	10.7	3.9	23	0.46	5
285	106.2	37.7	7.9	29.8	0.208602	241.1	61	6.3	4.6	27.4	0.62	4
286	132.2	52.1	11.9	40.2	0.228248	237.3	62.9	9.3	5.2	29.6	0.49	1
287	96.2	40.5	9.5	31	0.233449	244.5	65.2	6	4.2	31.4	0.63	4
288	157.8	66.4	14	52.4	0.210854	245.1	52.9	10.7	6.4	32.9	0.62	3
289	83	36.8	8.5	28.2	0.231741	230.1	43.6	10.7	4.9	25	0.43	4
290	140.4	58.6	9.2	49.3	0.157439	287.9	65.2	8.3	4.8	26.2	0.6	1
291	141.9	53	6.9	46	0.130963	222.5	35.6	14	4.9	24.6	0.61	5
292	151.9	61.4	6.4	55.1	0.103549	291.5	65.2	6	5	29.3	0.65	3
293	124.6	46.6	9	37.7	0.192073	252.5	69.9	7	6	29.1	0.52	4
294	128.5	60.6	14.2	46.5	0.233375	238.3	48.3	13.3	5.1	26	0.55	1
295	68.7	30.9	7	23.8	0.227505	250.2	62.7	5.7	4.3	32.1	0.64	4
296	85.8	34	8	26	0.236324	240.2	65.4	6.7	4.8	33.4	0.65	4
297	76.4	28.3	6.5	21.8	0.22894	242.6	61.6	6	6.3	33.4	0.63	4
298	92.8	33.3	4.9	28.4	0.148328	222	31.1	6.7	6.3	25.5	0.65	5
299	127.5	53.6	12.6	41	0.235668	259.7	57.6	12.3	6.4	34.6	0.54	3
300	147.9	74.6	16.2	58.4	0.217499	224.8	43.6	16	4.1	24.3	0.58	2
301	124.7	62.3	13.7	48.6	0.219652	223.1	38.9	19.3	3.3	28.9	0.68	1
302	136.5	54.4	13.2	41.2	0.242598	250.8	56.7	9	4.9	34.2	0.6	1
303	136.9	57.1	16	41.2	0.279487	250.4	65.4	9	4.3	30.8	0.62	1
304	138.7	53.8	12.9	40.9	0.24005	257.8	61.6	10	3.8	32.9	0.63	1
305	166	73.6	15.3	58.3	0.207776	275.2	72.4	10.3	5.2	36.7	0.68	2
306	100.9	41	8.7	32.3	0.211147	237.9	57.6	8.7	5.6	31.1	0.63	4
307	187	78.4	7.7	70.7	0.0987123	320	69	5.7	4.1	30.5	0.61	3
308	173.7	88.3	17.1	71.2	0.193824	260.1	55.9	14	5.3	25.4	0.48	2
309	108.4	35.9	5.5	30.4	0.153236	177.8	26.2	9.7	4.3	26.3	0.65	5
310	96.5	50.5	11.2	39.3	0.221583	231.1	54.6	12.3	4.8	27.6	0.6	1
311	196.3	87.4	22.3	65.2	0.254678	229.4	61	16.3	3.6	33.5	0.65	2
312	97.4	36.2	4.6	31.5	0.128046	223.5	36.4	18	3.8	24.2	0.59	5
313	104.7	40	6.7	33.2	0.168123	244.7	38.9	7.3	4.3	24.8	0.6	5
314	143.6	56.2	8.5	36	0.151149	245.1	33	9.3	4.8	24.7	0.57	5
315	100.2	38.6	5.7	32.9	0.146569	228.6	38.1	12	5.7	25.1	0.61	5
316	106.2	41.3	8.5	32.8	0.206815	245.5	52.5	9.7	7.7	33.2	0.67	3
317	106.3	34.1	3.5	30.5	0.103172	231.4	41.9	5.7	5.3	29.1	0.63	5
318	176.8	75.6	3.9	71.7	0.0516806	337.8	69.4	6.3	3.6	29.4	0.69	3
319	115.1	47.7	9.5	38.2	0.19827	240	64.3	8.7	5.2	31.4	0.56	4
320	112.9	50.7	6.5	44.2	0.12785	196.9	35.1	12.3	4.6	23.6	0.45	5
321	35.2	17.2	1.5	15.7	0.0864729	180.8	33.4	12.7	4.1	23.3	0.59	5
322	174.2	77.2	14.2	63	0.183716	257.4	56.1	12.3	4.2	24.8	0.59	2
323	139.6	59.6	13.9	45.7	0.232563	275.2	62.7	10	4.3	28.5	0.66	1
324	188.6	82.1	12.5	69.6	0.151896	292.9	61	12.3	3.8	43.9	0.73	2
325	64.8	25.3	5.2	20.1	0.205283	234.5	58.6	6	5.4	29.8	0.69	4
326	105	44.4	6.6	37.8	0.148272	264.2	63.5	9.3	7.1	34.2	0.66	3
327	156.5	60.4	11.3	49.1	0.187568	264.8	70.5	9.7	5.6	29.1	0.68	3
328	150.2	64	12.2	51.7	0.191308	259.3	52.9	11.7	4.2	36	0.61	1
329	170.4	65.6	9.8	55.8	0.149385	262.3	59.1	13.3	4.2	25.6	0.6	1
330	141.7	69	16.4	52.6	0.237313	241.7	61.4	13	4.3	32.4	0.63	2
331	177.9	80	11.3	68.7	0.141217	281.5	69	10	5.6	28.4	0.63	2
332	107.7	40	8	31.9	0.201309	238.3	63.5	8	4.9	28.4	0.6	4
333	67.3	32	9.1	22.9	0.28574	261.6	62.2	8.3	3.8	26	0.62	4
334	151.8	67.2	4.1	63.1	0.0607543	290.6	74.9	7	3.7	31.8	0.62	3
335	62.1	24.3	3.5	20.9	0.142096	201.1	37.3	13.7	4.6	21	0.55	5
336	114	42.2	6.6	35.6	0.155885	231.6	38.5	11	5.3	24.5	0.65	5
337	136.5	53.9	8.3	44.5	0.154875	236.2	64.8	11.3	5.3	32	0.62	3
338	105.7	49	11.9	37.1	0.242008	251.5	53.3	9.7	4.6	26.1	0.59	1
339	90.4	38.4	6.2	32.2	0.16178	254	61	6.7	3.9	31.5	0.43	4
340	191.6	78.1	11.1	67.1	0.141668	279	73.4	9.7	4.7	32.5	0.65	3
341	140.6	57.4	8.3	49.1	0.144492	252.3	61.2	15.7	4.8	30.7	0.66	1
342	108	44.9	6.7	38.2	0.148664	253.6	58.2	10	5.8	34.5	0.68	3
343	138.1	55.5	8.2	47.3	0.147897	273.1	88.1	11.3	5.3	35.6	0.57	3
344	114.2	47.1	8.3	38.9	0.175248	249.6	61	9	5.7	34.9	0.7	3
345	122.2	53.7	10.4	43.3	0.194349	262.5	80	9	4.7	33.9	0.65	3
346	120.4	50.1	12.7	37.4	0.253799	258.2	63.9	11.7	4.4	28.8	0.61	1
347	145.4	62.1	13.1	49.1	0.210386	265.9	61.2	9.3	3.8	32.6	0.6	1
348	163.5	71	17.5	53.4	0.247237	259.1	61	10	6	33.7	0.69	2
349	138.5	55.4	11.1	44.4	0.199495	247.2	76	8.7	5.7	35.2	0.66	3
350	143.6	53.1	8.8	44.2	0.166545	212.5	42.8	14.7	5.6	27.3	0.61	1
351	111.9	43.7	9.5	34.2	0.21833	223.1	58.4	14	3.8	28.9	0.63	4
352	138.1	54.1	11.9	42.3	0.219477	262	74.9	5.7	5	27.8	0.59	4
353	165.6	65	13.1	51.8	0.202365	273.5	83.2	7.7	5.9	33.5	0.64	3
354	123.2	44.9	6.4	38.5	0.143257	263.7	74.5	9.3	4	39.6	0.7	3
355	76.4	32.6	6.7	25.9	0.205363	223.5	43.2	19	3.2	26	0.4	5
356	122.1	46.7	8	38.7	0.171049	233.9	58.4	11.7	4	30.2	0.62	1
357	56.6	19.3	4.2	15.1	0.218651	212.5	31.3	14.3	3	25.3	0.59	5
358	130.9	50.2	11.1	39.1	0.221208	238.8	58.4	8.3	4.2	27	0.66	1
359	164.2	66.2	16.6	49.6	0.250856	243.6	47.4	11.7	5	35.7	0.65	2
360	164	60.6	9.9	50.8	0.162573	224.4	69.2	10.7	5.3	29.6	0.62	3
361	179.2	67	10	57	0.149319	229.9	53.3	13.7	6.2	28.7	0.58	1
362	72.2	31.3	10	21.3	0.31838	202.8	40.6	7.7	4.6	21.1	0.56	5
363	94.4	36.3	10.2	26	0.282583	215.9	50.2	6.7	5.2	37.3	0.71	4
364	116.3	42.8	7.1	35.8	0.164669	249.3	64.8	13	4.7	29.6	0.61	4
365	91.1	34.9	9.3	25.5	0.267467	209.6	52.1	12	5	29.1	0.6	4
366	24.1	9.7	2.4	7.3	0.245155	116.8	41.3	13.5	2.8	19.7	0.56	5
367	49.9	14.9	3.5	11.1	0.232601	144.8	41.9	14	2.9	21	0.51	5
368	133.8	49.1	10.9	38.2	0.222135	206.9	53.7	13.3	4.6	25.4	0.55	1

## Sheet: Clusters
No	Accession	Fresh Weight (g/plant)	Dry Weight (g/plant)	Seed Yield (g/plant)	Straw Yield (g/plant)	Harvest Index	Plant Height (cm)	Panicle Length (cm)	Tiller Count	Floret Count	Hundred-seed weight (mg)	Seed Area (sq.mm)	Seed Color	Panicle Form	Cluster								Fresh Weight (g/plant)						Dry Weight (g/plant)						Seed Yield (g/plant)						Straw Yield (g/plant)						Harvest Index
1	PI-193508	143.2	66.3	13.5	52.8	0.203848	218.7	56.9	17	4.6	28.9	0.63	Brown	Very loose	1		Cluster1	Cluster2	Cluster3	Cluster4	Cluster5		Cluster1	Cluster2	Cluster3	Cluster4	Cluster5		Cluster1	Cluster2	Cluster3	Cluster4	Cluster5		Cluster1	Cluster2	Cluster3	Cluster4	Cluster5		Cluster1	Cluster2	Cluster3	Cluster4	Cluster5		Cluster1	Cluster2	Cluster3
6	PI-193971	146.4	58.9	12.1	46.7	0.206234	229.9	60.7	16.3	3.6	28.6	0.63	White	Very loose	1		PI-193508	PI-193510	PI-194924	PI-195935	PI-318900		143.2	177.2	175.6	96.3	95.4		66.3	76.8	65.3	37.8	41.1		13.5	14.6	12.3	9.4	6		52.8	62.2	53	28.3	35		0.203848	0.190599	0.187887
7	PI-194923	119.7	47.3	9.3	38	0.196901	241.1	55.7	10.3	3.8	34.1	0.67	Brown	Loose	1		PI-193971	PI-193511	PI-195932	PI-197210	PI-337002		146.4	209.2	155.5	109.4	80.9		58.9	106	56.2	38.2	27.3		12.1	18.8	10	8.9	2.5		46.7	87.2	46.2	29.3	24.8		0.206234	0.177332	0.178417
9	PI-194925	125.5	55.3	13.6	41.8	0.24544	250.6	60.7	8.7	4.6	27	0.55	Brown	Loose	1		PI-194923	PI-193513	PI-195933	PI-243908	PI-442115		119.7	199.7	157.4	105.8	17.6		47.3	90.2	58.2	39.1	7.5		9.3	17.7	12.2	6.9	1.3		38	72.5	46	32.2	6.2		0.196901	0.195752	0.209977
17	PI-195938	169.1	62.1	13	49.1	0.209324	237.3	58.6	17.7	5	25.1	0.5	Brown	Very compact	1		PI-194925	PI-193514	PI-196851	PI-243909	PI-494222		125.5	233.8	126.2	107.9	93.5		55.3	100.4	43.4	38.9	32.8		13.6	17.8	6.6	6.7	4.8		41.8	82.6	36.7	32.2	28		0.24544	0.176886	0.152898
27	PI-265845	120.8	46	8.8	37.3	0.190413	247.2	67.5	14	4.7	34.4	0.69	Brown	Very loose	1		PI-195938	PI-194926	PI-226946	PI-243910	PI-494244		169.1	178.4	103.1	107.5	37.1		62.1	66.5	41.7	41.2	14.5		13	16.2	3.6	5.5	3.6		49.1	50.2	38.1	35.6	10.9		0.209324	0.243935	0.086211
33	PI-318902	124.8	45.3	9.7	35.6	0.213623	257.4	54.8	10	3.9	32.3	0.63	Brown	Very loose	1		PI-265845	PI-195934	PI-243911	PI-273889	PI-494263		120.8	167.5	162.6	81.5	93		46	68.1	54.4	31.8	27.7		8.8	15	8.2	6.4	5.5		37.3	53.1	46.2	25.4	22.3		0.190413	0.220822	0.150441
39	PI-347632	139.1	52.8	12.7	40.1	0.240265	241.7	64.1	10	3.4	27.9	0.59	White	Very loose	1		PI-318902	PI-195936	PI-318903	PI-273890	PI-494358		124.8	180.2	143.1	90.2	64.6		45.3	73.2	54	26.1	29		9.7	17.3	9	3.7	8.5		35.6	55.9	45	22.4	20.5		0.213623	0.236629	0.167261
40	PI-347633	119	48.5	8.4	40	0.174037	237.5	55	15.7	4.4	22.8	0.51	Brown	Semi-loose	1		PI-347632	PI-195937	PI-329680	PI-318901	PI-494365		139.1	176.5	165.4	100.3	55.4		52.8	73.3	63	38.9	18.9		12.7	14.6	10.4	5.7	5.3		40.1	58.7	52.6	33.2	13.6		0.240265	0.199745	0.165788
43	PI-358596	123.4	48.9	11.6	37.4	0.236499	262.9	48.7	11.3	4.4	28	0.62	Brown	Loose	1		PI-347633	PI-226552	PI-494189	PI-343932	PI-494366		119	169.8	76.7	93.3	66.1		48.5	68.9	30.1	35	23.6		8.4	11.9	4.6	8.6	6		40	57.1	25.5	26.4	17.5		0.174037	0.172055	0.152306
45	PI-442114	121.6	47.3	12.2	35	0.258865	226.5	59.7	13	5.2	28.7	0.54	Brown	Very loose	1		PI-358596	PI-243912	PI-494192	PI-358594	PI-494367		123.4	178.8	98.5	85.9	99.2		48.9	70.6	36	34	33.2		11.6	14.8	6.5	7.8	4.8		37.4	55.8	29.5	28.8	28.4		0.236499	0.209353	0.181045
47	PI-494188	129.9	51.5	9.8	41.8	0.189702	262	55	10.3	4.9	33.3	0.6	Brown	Very loose	1		PI-442114	PI-318899	PI-494195	PI-358595	PI-494372		121.6	191.1	125	100.6	107.3		47.3	72.6	52.2	36.6	42.5		12.2	12.5	6.9	6.7	6.1		35	60.1	45.3	32.2	36.4		0.258865	0.172157	0.132013
56	PI-494197	132.7	48.9	10.3	38.5	0.211753	227.3	54.2	18.3	4.1	26.6	0.57	Brown	Very loose	1		PI-494188	PI-329681	PI-494201	PI-405074	PI-494384		129.9	191.4	115.9	113.6	110.3		51.5	75.2	45.5	39.1	34.5		9.8	14.7	5.4	7.1	2.5		41.8	60.6	40.1	32	32		0.189702	0.195064	0.118273
58	PI-494199	147.5	55.8	13.4	42.4	0.240018	252.5	62.2	13.7	5	31.7	0.62	Brown	Very loose	1		PI-494197	PI-494205	PI-494207	PI-494190	PI-494387		132.7	179.8	155.1	123	147.4		48.9	67.1	53.1	44.8	48.8		10.3	11.9	10	6.7	6.5		38.5	55.2	43.1	38.1	42.3		0.211753	0.177322	0.18887
62	PI-494203	167.4	59	10.2	48.7	0.173697	248.1	52.5	12	4.3	28.4	0.64	White	Very compact	1		PI-494199	PI-494208	PI-494225	PI-494191	PI-494391		147.5	197.5	158.4	112.6	119.2		55.8	71.3	61.3	36.4	41		13.4	16.6	9.7	4.9	6.2		42.4	54.8	51.5	31.5	34.8		0.240018	0.232154	0.158857
63	PI-494204	131.6	47.4	8.5	38.9	0.17889	241.7	50.4	11.3	4.3	25.3	0.61	White	Very compact	1		PI-494203	PI-494216	PI-494226	PI-494193	PI-494401		167.4	180.6	138.1	101.7	128.3		59	75	53.4	37.8	50.8		10.2	14.6	10.4	8	7.2		48.7	60.4	43	29.8	43.6		0.173697	0.194944	0.194122
65	PI-494206	150.3	47	6	41	0.126721	258.7	58.6	9.7	5.2	26.8	0.67	White	Compact	1		PI-494204	PI-494217	PI-494227	PI-494194	PI-494410		131.6	153.5	146.3	68.7	134.7		47.4	65.3	51.2	20.4	54.2		8.5	11	7.9	3.7	6.5		38.9	54.3	43.3	16.7	47.8		0.17889	0.168321	0.154417
68	PI-494209	147.7	52.2	9.3	42.9	0.178975	254.6	57.8	8.3	4.4	26.8	0.62	Brown	Very loose	1		PI-494206	PI-494269	PI-494228	PI-494196	PI-494411		150.3	167.6	123.9	102.2	131.8		47	65.1	45.8	40.1	51.6		6	11.4	5.8	9.8	5.7		41	53.7	40	30.3	45.9		0.126721	0.175179	0.126351
69	PI-494210	118.3	42.2	7.4	34.9	0.174238	251.5	53.8	12.3	4.4	30	0.68	Brown	Loose	1		PI-494209	PI-494272	PI-494235	PI-494198	PI-494412		147.7	130.8	129.5	110.4	98.7		52.2	71.3	49.5	41.7	33.8		9.3	15.9	7.6	6.6	3.3		42.9	55.4	41.9	35	30.5		0.178975	0.223042	0.153795
72	PI-494213	160	68.2	13.5	54.7	0.198021	224.8	44.5	12.7	3.6	30.5	0.59	Brown	Loose	1		PI-494210	PI-494273	PI-494236	PI-494200	PI-494414		118.3	154.7	133.6	117.6	85.5		42.2	68	52.1	41.3	42		7.4	15	8.3	6.2	4.5		34.9	53.1	43.7	35.1	37.5		0.174238	0.219897	0.160019
73	PI-494214	151	54.9	10.3	44.6	0.187363	242.1	50.4	15.3	3.8	25.6	0.59	Brown	Very loose	1		PI-494213	PI-494275	PI-494284	PI-494202	PI-494415		160	231.4	125.9	118.8	91		68.2	102.1	56.5	42.8	39.7		13.5	14	11.3	6.2	13.4		54.7	88.1	45.2	36.6	26.3		0.198021	0.136777	0.200608
74	PI-494215	147.3	57.6	11.5	46.1	0.199867	244.3	56.3	16.7	4.6	30.6	0.67	Brown	Loose	1		PI-494214	PI-494276	PI-494311	PI-494211	PI-494417		151	191.1	116.9	106.5	156		54.9	86.5	37.8	41.6	58.6		10.3	17.7	4.5	6.8	8		44.6	68.8	33.3	34.8	50.5		0.187363	0.204692	0.117945
77	PI-494218	127.8	48.2	8.8	39.4	0.18244	215.3	46.1	20	4.2	22.8	0.52	Brown	Very loose	1		PI-494215	PI-494277	PI-494313	PI-494212	PI-494418		147.3	168.4	114.2	90.7	137.9		57.6	73	42.2	33.4	52.5		11.5	16.4	5.4	8.4	6.5		46.1	56.6	36.8	37.5	46		0.199867	0.224747	0.128744
80	PI-494221	114.6	41.9	5	36.9	0.118361	249.6	55.7	12.7	3.9	28.6	0.65	Brown	Very loose	1		PI-494218	PI-494278	PI-494315	PI-494219	PI-494419		127.8	160.5	128	107.8	132.8		48.2	72	49.1	39.1	48.4		8.8	10.6	10	7.2	6.7		39.4	61.3	39.1	31.9	41.7		0.18244	0.147976	0.204138
90	PI-494231	119.9	47	7.5	39.5	0.159915	205.7	51.4	12.5	4.8	33.4	0.7	Brown	Loose	1		PI-494221	PI-494279	PI-494316	PI-494220	PI-494420		114.6	135.5	156.6	85	91.8		41.9	64.8	60	29	37.4		5	12.5	12.2	5.1	5.3		36.9	52.3	47.8	23.9	32.1		0.118361	0.192249	0.203469
100	PI-494241	125.2	48.4	5.3	43.1	0.108697	251.9	57.2	6.3	4.8	24.8	0.57	White	Very compact	1		PI-494231	PI-494280	PI-494325	PI-494223	PI-494421		119.9	185.2	137.4	78.8	99.2		47	79.3	53.4	25.3	34.5		7.5	14.6	4.7	7.2	3.6		39.5	64.7	48.7	18.1	30.9		0.159915	0.183573	0.0879476
104	PI-494245	147.3	54.9	11.6	43.3	0.211154	243.8	59.5	12.3	5.1	28.5	0.56	Brown	Loose	1		PI-494241	PI-494281	PI-494328	PI-494224	PI-494424		125.2	186.4	118.1	115.5	88.8		48.4	78.1	52.5	43.5	29.1		5.3	10.8	8.6	6.3	4.3		43.1	67.3	43.9	37.2	24.8		0.108697	0.138899	0.164305
106	PI-494247	140.9	58.1	14.1	44	0.242278	247	55.2	11.3	5	28.1	0.57	Brown	Loose	1		PI-494245	PI-494282	PI-494331	PI-494229	PI-494429		147.3	209.8	149.2	83.5	101		54.9	93.6	52.8	28.6	35.6		11.6	20.1	7.4	5.5	5.5		43.3	73.5	45.4	23.2	30.1		0.211154	0.214509	0.139849
107	PI-494248	140.4	53.7	11	42.7	0.204323	251.5	64.8	11	4.7	24.7	0.58	White	Loose	1		PI-494247	PI-494283	PI-494337	PI-494230	PI-494436		140.9	174.2	201.8	77.5	141.9		58.1	79.1	75.6	27.7	53		14.1	15.1	7.8	6.5	6.9		44	63.9	67.8	21.2	46		0.242278	0.191573	0.102647
114	PI-494255	144.2	49.2	6.6	42.6	0.13411	249.8	57.2	11.7	4.3	28.8	0.72	Brown	Very loose	1		PI-494248	PI-494285	PI-494338	PI-494232	PI-494443		140.4	168.4	98.7	85.6	92.8		53.7	79.2	52.3	31.3	33.3		11	15.1	9.2	2.9	4.9		42.7	64.2	43.1	28.4	28.4		0.204323	0.190164	0.175593
115	PI-494256	152.6	57.4	13	44.4	0.225944	219.7	62.2	14.7	3.9	31.9	0.65	White	Very loose	1		PI-494255	PI-494286	PI-494339	PI-494233	PI-494454		144.2	164.6	103.9	73.4	108.4		49.2	77.1	53	30.3	35.9		6.6	18.7	9.7	4.9	5.5		42.6	58.4	43.3	25.5	30.4		0.13411	0.242926	0.183677
116	PI-494257	127.2	45.8	8.9	36.9	0.194574	232.6	61	14.3	4.8	31	0.76	Brown	Very loose	1		PI-494256	PI-494287	PI-494350	PI-494234	PI-494457		152.6	173.9	144.9	93.3	97.4		57.4	78.5	71.4	31.2	36.2		13	17.5	10.9	4.3	4.6		44.4	61	60.5	27	31.5		0.225944	0.222818	0.152935
118	PI-494259	123.3	41.4	8.4	33.1	0.201545	256.3	56.3	10.7	4.6	26.8	0.58	White	Loose	1		PI-494257	PI-494289	PI-494351	PI-494237	PI-494458		127.2	167.3	139.4	102	104.7		45.8	71.9	70.9	41.4	40		8.9	17.2	16.5	9.3	6.7		36.9	54.7	54.5	32.1	33.2		0.194574	0.239778	0.232119
123	PI-494264	117.5	39.7	7.8	31.9	0.196933	219.5	52.9	12	4.8	21.2	0.68	White	Very compact	1		PI-494259	PI-494291	PI-494353	PI-494238	PI-494459		123.3	165.4	84.6	89	143.6		41.4	64.6	47.5	35.3	56.2		8.4	10.3	9.8	6	8.5		33.1	54.3	37.6	29.3	36		0.201545	0.159763	0.207226
124	PI-494265	148.4	50.8	11.6	39.2	0.228773	204	47	16	5.3	23	0.55	White	Semi-loose	1		PI-494264	PI-494292	PI-494354	PI-494239	PI-494460		117.5	170.8	97.4	71.7	100.2		39.7	72.4	53.1	25.9	38.6		7.8	17.9	9.7	4.8	5.7		31.9	54.4	43.5	21.1	32.9		0.196933	0.247646	0.182177
125	PI-494266	160.1	59.9	11.6	48.3	0.193404	211.5	37.3	14	5.9	24.1	0.62	White	Very compact	1		PI-494265	PI-494293	PI-494356	PI-494240	PI-494462		148.4	151.7	108.1	98.6	106.3		50.8	69.4	54.7	35	34.1		11.6	16.2	9	6.3	3.5		39.2	53.2	45.7	28.7	30.5		0.228773	0.233588	0.164729
127	PI-494268	122.3	43.9	8.3	35.6	0.188465	214	58.4	15.3	3.8	29.1	0.76	Brown	Loose	1		PI-494266	PI-494295	PI-494359	PI-494242	PI-494465		160.1	156.1	111.1	69.6	112.9		59.9	70.1	53.3	33.3	50.7		11.6	16.3	8.6	4.8	6.5		48.3	53.7	44.7	28.4	44.2		0.193404	0.233335	0.16166
133	PI-494274	150.1	69	17.4	51.7	0.251569	202.8	38.3	18	7	26.2	0.66	White	Very loose	1		PI-494268	PI-494296	PI-494360	PI-494243	PI-494466		122.3	165.9	111.3	69.6	35.2		43.9	73.3	48.9	30.7	17.2		8.3	15.7	6.4	5.9	1.5		35.6	57.6	42.6	24.7	15.7		0.188465	0.21462	0.130341
147	PI-494288	136.7	59	8.4	50.6	0.142712	239.2	55.7	12.7	5.2	26	0.56	Brown	Loose	1		PI-494274	PI-494297	PI-494370	PI-494246	PI-494480		150.1	131.4	130.8	68.8	62.1		69	63.9	46.1	27.4	24.3		17.4	14	5.2	6.8	3.5		51.7	49.8	40.9	20.5	20.9		0.251569	0.219661	0.112453
149	PI-494290	155.4	60	12.9	47.1	0.215483	236.2	37.5	13.7	6.9	24.7	0.53	White	Compact	1		PI-494288	PI-494299	PI-494371	PI-494249	PI-494481		136.7	187.3	172.1	106.6	114		59	75.6	64.2	42.1	42.2		8.4	15.9	6.1	12	6.6		50.6	59.7	58.1	30.1	35.6		0.142712	0.210674	0.0957009
156	PI-494298	139.1	56.6	11.2	45.4	0.19788	256.1	65	12.3	4.7	27	0.57	White	Semi-loose	1		PI-494290	PI-494301	PI-494373	PI-494250	PI-524438		155.4	166.6	204.6	111.5	76.4		60	78.2	75.4	35.2	32.6		12.9	17.5	8.7	6.9	6.7		47.1	60.7	66.7	28.3	25.9		0.215483	0.223792	0.115784
158	PI-494300	108.9	47.5	8.6	39	0.180168	244.5	47.6	10.7	4.6	27.1	0.62	Brown	Loose	1		PI-494298	PI-494304	PI-494374	PI-494251	PI-524440		139.1	175.1	151.9	94.3	56.6		56.6	78	58.8	28.6	19.3		11.2	13	9.9	5.8	4.2		45.4	65	48.9	22.8	15.1		0.19788	0.166379	0.1678
160	PI-494302	146.6	71.9	10.7	61.3	0.148318	241.5	44	21.7	4.4	23.9	0.54	Brown	Loose	1		PI-494300	PI-494305	PI-494377	PI-494252	PI-524445		108.9	163.8	111.7	73.3	72.2		47.5	75.8	41.8	34.3	31.3		8.6	12.8	7	6.2	10		39	63	34.9	28.1	21.3		0.180168	0.169275	0.166884
161	PI-494303	122.9	49	6	43	0.123367	236.6	62.2	13.7	4.9	25.9	0.55	White	Very compact	1		PI-494302	PI-494310	PI-494378	PI-494253	PI-595198		146.6	159.6	123.3	86.1	24.1		71.9	68	47.4	29.4	9.7		10.7	15.3	7.7	5.9	2.4		61.3	52.7	39.7	23.5	7.3		0.148318	0.224909	0.163106
164	PI-494306	133.8	64.8	14.7	50	0.227135	281.6	51.4	13.5	4	27.9	0.59	Brown	Semi-loose	1		PI-494303	PI-494323	PI-494380	PI-494254	PI-618761		122.9	180.2	115.3	90.3	49.9		49	72.1	41.7	24.5	14.9		6	11.6	7.3	3.5	3.5		43	60.5	34.4	20.9	11.1		0.123367	0.160652	0.174037
165	PI-494307	131.6	67.8	16.3	51.5	0.240848	209.9	65.7	13.5	4.2	21.6	0.51	Brown	Loose	1		PI-494306	PI-494324	PI-494381	PI-494258			133.8	205.1	126.6	94.4			64.8	76.8	50.7	33.3			14.7	14.8	8.1	7.4			50	62	42.6	25.9			0.227135	0.192865	0.160026
166	PI-494308	136.4	61.5	10.8	50.7	0.175948	265	58	13.7	4.3	25.6	0.52	Brown	Loose	1		PI-494307	PI-494335	PI-494382	PI-494260			131.6	179	150.4	89.7			67.8	79.6	54.1	28.7			16.3	10.1	10.4	6.7			51.5	69.5	43.7	22			0.240848	0.127051	0.192441
167	PI-494309	134.7	61.3	12.1	49.1	0.197949	232.6	51.6	16.7	4.4	27.8	0.53	Brown	Very loose	1		PI-494308	PI-494340	PI-494385	PI-494261			136.4	137.2	167.4	85.5			61.5	66.3	60.2	31.5			10.8	11.1	8.9	6.5			50.7	55.3	51.3	25			0.175948	0.166844	0.147099
170	PI-494312	109.7	46.7	5.7	41	0.122179	253.2	44.9	11.7	4.2	30.9	0.74	Brown	Compact	1		PI-494309	PI-494342	PI-494388	PI-494262			134.7	162.6	123.2	94.1			61.3	81.6	41.7	32.9			12.1	9.1	6	5.7			49.1	72.5	35.8	27.2			0.197949	0.111862	0.142819
172	PI-494314	143.3	56.4	11.4	45	0.202979	272.2	59.9	12.3	4.1	30	0.58	Brown	Very loose	1		PI-494312	PI-494343	PI-494395	PI-494267			109.7	182.6	218.2	88.7			46.7	74.1	93.6	36.5			5.7	11	7.8	9.3			41	63.1	85.8	27.2			0.122179	0.148746	0.0832147
175	PI-494317	120.9	54.2	8.4	45.8	0.154569	250.4	49.1	10.7	4.6	31	0.67	Brown	Loose	1		PI-494314	PI-494344	PI-494398	PI-494270			143.3	152.5	204.1	110.3			56.4	69	81.6	35.2			11.4	14.6	9.5	5.8			45	54.3	72.1	29.4			0.202979	0.212383	0.116256
176	PI-494318	124.2	57.3	14.6	42.7	0.254821	227.3	56.9	10.7	3.9	27.6	0.59	White	Very loose	1		PI-494317	PI-494345	PI-494399	PI-494271			120.9	168.3	167.3	68.4			54.2	74.7	74.9	33.2			8.4	16.7	6.7	6.9			45.8	58	68.2	26.3			0.154569	0.223871	0.088829
178	PI-494320	134.4	47.4	9.8	37.6	0.207693	251.2	54.8	8	4.8	29.7	0.63	White	Very compact	1		PI-494318	PI-494349	PI-494403	PI-494319			124.2	133.4	161	84.6			57.3	67.4	64.3	36.6			14.6	19	10.9	8.2			42.7	48.4	53.5	28.4			0.254821	0.282012	0.169145
179	PI-494321	166.4	56.6	3.8	52.8	0.0671673	270.1	49.3	10	4.8	29.7	0.67	White	Semi-loose	1		PI-494320	PI-494369	PI-494404	PI-494326			134.4	171	197.6	91.9			47.4	79.6	83.2	41.5			9.8	20.7	5.5	10.8			37.6	58.9	77.7	30.7			0.207693	0.259929	0.0658991
180	PI-494322	122.8	45	9.3	35.7	0.206859	242.6	57.4	12.7	4.9	25.6	0.72	White	Very loose	1		PI-494321	PI-494393	PI-494413	PI-494327			166.4	171.7	173.2	102.5			56.6	74.8	78.3	44.4			3.8	15.6	7.7	9.2			52.8	59.3	70.6	35.2			0.0671673	0.207996	0.0985094
188	PI-494330	136.3	59	9.8	49.2	0.166492	283.6	50.8	8.7	3.9	29.8	0.6	Brown	Loose	1		PI-494322	PI-494397	PI-494423	PI-494329			122.8	210.4	173	107.6			45	88.3	70.8	47.3			9.3	12.9	7.5	8.2			35.7	75.3	63.2	39.1			0.206859	0.146563	0.106415
191	PI-494333	110.1	48.2	1.3	46.9	0.0275052	279	42.8	18	4.7	28.6	0.62	Brown	Semi-loose	1		PI-494330	PI-494402	PI-494433	PI-494332			136.3	182.7	157.8	90.7			59	76	66.4	38.4			9.8	11.6	14	7.7			49.2	64.4	52.4	30.7			0.166492	0.153069	0.210854
192	PI-494334	144.4	63.5	8.2	55.2	0.129632	277.1	50.4	12	4.7	30.6	0.69	White	Semi-loose	1		PI-494333	PI-494406	PI-494437	PI-494357			110.1	216.7	151.9	74.3			48.2	96.8	61.4	36.9			1.3	13.6	6.4	8.4			46.9	83.2	55.1	28.5			0.0275052	0.140534	0.103549
194	PI-494336	121.4	53.6	8.8	44.8	0.164415	240.9	61.4	13.3	4.9	35.5	0.71	Brown	Loose	1		PI-494334	PI-494407	PI-494444	PI-494361			144.4	181.1	127.5	77.3			63.5	79.1	53.6	40.9			8.2	11.1	12.6	7.6			55.2	68	41	33.3			0.129632	0.140843	0.235668
199	PI-494341	123.5	60.8	12.5	48.3	0.205793	263.9	54.4	11	4.3	28.7	0.61	white	Loose	1		PI-494336	PI-494408	PI-494452	PI-494364			121.4	214.6	187	115.8			53.6	90.4	78.4	49.9			8.8	22.8	7.7	8.5			44.8	67.7	70.7	41.4			0.164415	0.251802	0.0987123
204	PI-494346	109.2	58	14	44	0.241202	248.1	45.3	12.7	3.8	32.2	0.62	brown	Very loose	1		PI-494341	PI-494425	PI-494461	PI-494368			123.5	200.1	106.2	70.3			60.8	86.7	41.3	29.6			12.5	14.4	8.5	7.4			48.3	72.2	32.8	22.2			0.205793	0.166669	0.206815
205	PI-494347	88.8	46.5	12.1	34.4	0.260659	203.2	38.9	15.3	3.9	34.1	0.65	Brown	Very loose	1		PI-494346	PI-494445	PI-494463	PI-494375			109.2	147.9	176.8	76.9			58	74.6	75.6	30.1			14	16.2	3.9	6.7			44	58.4	71.7	23.4			0.241202	0.217499	0.0516806
206	PI-494348	101	49.8	7.8	42	0.156241	209.1	54.6	14.7	3.8	32.9	0.65	White	Very loose	1		PI-494347	PI-494450	PI-494471	PI-494379			88.8	166	105	111.8			46.5	73.6	44.4	36.9			12.1	15.3	6.6	3.8			34.4	58.3	37.8	33			0.260659	0.207776	0.148272
210	PI-494352	122.1	64.3	12.7	51.6	0.197202	259.9	60.1	16	5	24.5	0.56	Brown	Very loose	1		PI-494348	PI-494453	PI-494472	PI-494383			101	173.7	156.5	106.4			49.8	88.3	60.4	38.7			7.8	17.1	11.3	5.7			42	71.2	49.1	33			0.156241	0.193824	0.187568
213	PI-494355	122.6	57.6	10.3	47.3	0.179085	276.9	55	9.3	5.1	27.6	0.58	White	Loose	1		PI-494352	PI-494456	PI-494479	PI-494389			122.1	196.3	151.8	104.9			64.3	87.4	67.2	35.6			12.7	22.3	4.1	6.3			51.6	65.2	63.1	29.3			0.197202	0.254678	0.0607543
220	PI-494362	98	49.8	12.2	37.6	0.24405	214.6	39.8	17	4.6	24.5	0.54	Brown	Very loose	1		PI-494355	PI-494467	PI-494482	PI-494390			122.6	174.2	136.5	119.8			57.6	77.2	53.9	44.9			10.3	14.2	8.3	8.9			47.3	63	44.5	36			0.179085	0.183716	0.154875
221	PI-494363	131.4	50.5	10.4	40.1	0.206069	241.5	54	10.7	5.3	26.2	0.59	White	Semi-loose	1		PI-494362	PI-494469	PI-494485	PI-494392			98	188.6	191.6	132.8			49.8	82.1	78.1	47.3			12.2	12.5	11.1	9.2			37.6	69.6	67.1	38.1			0.24405	0.151896	0.141668
256	PI-494400	133	67	13.6	53.4	0.202743	268.4	45.7	8	5.3	27	0.6	Brown	Loose	1		PI-494363	PI-494475	PI-494487	PI-494394			131.4	141.7	108	110.8			50.5	69	44.9	43.3			10.4	16.4	6.7	8.1			40.1	52.6	38.2	35.2			0.206069	0.237313	0.148664
265	PI-494409	151.6	75.9	17.3	58.6	0.227862	207.9	62.4	15.3	4.2	28.7	0.5	Brown	Loose	1		PI-494400	PI-494476	PI-494488	PI-494396			133	177.9	138.1	94.3			67	80	55.5	32.9			13.6	11.3	8.2	6.2			53.4	68.7	47.3	26.7			0.202743	0.141217	0.147897
281	PI-494426	134.1	57.6	11.5	46	0.200417	243.4	54.2	10.7	4.7	26.5	0.61	Brown	Very loose	1		PI-494409	PI-494493	PI-494489	PI-494405			151.6	163.5	114.2	69.6			75.9	71	47.1	44.8			17.3	17.5	8.3	6.5			58.6	53.4	38.9	38.2			0.227862	0.247237	0.175248
286	PI-494431	132.2	52.1	11.9	40.2	0.228248	237.3	62.9	9.3	5.2	29.6	0.49	White	Semi-loose	1		PI-494426	PI-524442	PI-494490	PI-494422			134.1	164.2	122.2	123			57.6	66.2	53.7	51.3			11.5	16.6	10.4	13.1			46	49.6	43.3	38.2			0.200417	0.250856	0.194349
290	PI-494435	140.4	58.6	9.2	49.3	0.157439	287.9	65.2	8.3	4.8	26.2	0.6	White	Very compact	1		PI-494431		PI-494494	PI-494427			132.2		138.5	103.4			52.1		55.4	42.6			11.9		11.1	8.8			40.2		44.4	33.8			0.228248		0.199495
294	PI-494439	128.5	60.6	14.2	46.5	0.233375	238.3	48.3	13.3	5.1	26	0.55	Brown	Very loose	1		PI-494435		PI-524436	PI-494428			140.4		165.6	107.4			58.6		65	41.5			9.2		13.1	11.6			49.3		51.8	30			0.157439		0.202365
301	PI-494446	124.7	62.3	13.7	48.6	0.219652	223.1	38.9	19.3	3.3	28.9	0.68	Brown	Very loose	1		PI-494439		PI-524437	PI-494430			128.5		123.2	106.2			60.6		44.9	37.7			14.2		6.4	7.9			46.5		38.5	29.8			0.233375		0.143257
302	PI-494447	136.5	54.4	13.2	41.2	0.242598	250.8	56.7	9	4.9	34.2	0.6	White	Loose	1		PI-494446		PI-524443	PI-494432			124.7		164	96.2			62.3		60.6	40.5			13.7		9.9	9.5			48.6		50.8	31			0.219652		0.162573
303	PI-494448	136.9	57.1	16	41.2	0.279487	250.4	65.4	9	4.3	30.8	0.62	White	Very loose	1		PI-494447			PI-494434			136.5			83			54.4			36.8			13.2			8.5			41.2			28.2			0.242598
304	PI-494449	138.7	53.8	12.9	40.9	0.24005	257.8	61.6	10	3.8	32.9	0.63	White	Loose	1		PI-494448			PI-494438			136.9			124.6			57.1			46.6			16			9			41.2			37.7			0.279487
310	PI-494455	96.5	50.5	11.2	39.3	0.221583	231.1	54.6	12.3	4.8	27.6	0.6	White	Semi-loose	1		PI-494449			PI-494440			138.7			68.7			53.8			30.9			12.9			7			40.9			23.8			0.24005
323	PI-494468	139.6	59.6	13.9	45.7	0.232563	275.2	62.7	10	4.3	28.5	0.66	Brown	Very loose	1		PI-494455			PI-494441			96.5			85.8			50.5			34			11.2			8			39.3			26			0.221583
328	PI-494473	150.2	64	12.2	51.7	0.191308	259.3	52.9	11.7	4.2	36	0.61	Brown	Very loose	1		PI-494468			PI-494442			139.6			76.4			59.6			28.3			13.9			6.5			45.7			21.8			0.232563
329	PI-494474	170.4	65.6	9.8	55.8	0.149385	262.3	59.1	13.3	4.2	25.6	0.6	White	Very compact	1		PI-494473			PI-494451			150.2			100.9			64			41			12.2			8.7			51.7			32.3			0.191308
338	PI-494483	105.7	49	11.9	37.1	0.242008	251.5	53.3	9.7	4.6	26.1	0.59	Brown	Loose	1		PI-494474			PI-494464			170.4			115.1			65.6			47.7			9.8			9.5			55.8			38.2			0.149385
341	PI-494486	140.6	57.4	8.3	49.1	0.144492	252.3	61.2	15.7	4.8	30.7	0.66	White	Semi-loose	1		PI-494483			PI-494470			105.7			64.8			49			25.3			11.9			5.2			37.1			20.1			0.242008
346	PI-494491	120.4	50.1	12.7	37.4	0.253799	258.2	63.9	11.7	4.4	28.8	0.61	White	Loose	1		PI-494486			PI-494477			140.6			107.7			57.4			40			8.3			8			49.1			31.9			0.144492
347	PI-494492	145.4	62.1	13.1	49.1	0.210386	265.9	61.2	9.3	3.8	32.6	0.6	Brown	Very loose	1		PI-494491			PI-494478			120.4			67.3			50.1			32			12.7			9.1			37.4			22.9			0.253799
350	PI-524433	143.6	53.1	8.8	44.2	0.166545	212.5	42.8	14.7	5.6	27.3	0.61	White	Compact	1		PI-494492			PI-494484			145.4			90.4			62.1			38.4			13.1			6.2			49.1			32.2			0.210386
356	PI-524439	122.1	46.7	8	38.7	0.171049	233.9	58.4	11.7	4	30.2	0.62	White	Loose	1		PI-524433			PI-524434			143.6			111.9			53.1			43.7			8.8			9.5			44.2			34.2			0.166545
358	PI-524441	130.9	50.2	11.1	39.1	0.221208	238.8	58.4	8.3	4.2	27	0.66	White	Very compact	1		PI-524439			PI-524435			122.1			138.1			46.7			54.1			8			11.9			38.7			42.3			0.171049
361	PI-524444	179.2	67	10	57	0.149319	229.9	53.3	13.7	6.2	28.7	0.58	White	Semi-loose	1		PI-524441			PI-524446			130.9			94.4			50.2			36.3			11.1			10.2			39.1			26			0.221208
368	Dessie	133.8	49.1	10.9	38.2	0.222135	206.9	53.7	13.3	4.6	25.4	0.55	Brown	Loose	1		PI-524444			PI-557456			179.2			116.3			67			42.8			10			7.1			57			35.8			0.149319
2	PI-193510	177.2	76.8	14.6	62.2	0.190599	223.9	67.7	18	5.1	29.9	0.67	White	Very loose	2		Dessie			PI-557457			133.8			91.1			49.1			34.9			10.9			9.3			38.2			25.5			0.222135
3	PI-193511	209.2	106	18.8	87.2	0.177332	251.7	54.4	20	4.4	23.1	0.54	Brown	Very loose	2
4	PI-193513	199.7	90.2	17.7	72.5	0.195752	227.8	51.4	22	3.8	23.6	0.55	Brown	Semi-loose	2
5	PI-193514	233.8	100.4	17.8	82.6	0.176886	245.5	56.5	19.3	4.6	34.7	0.61	Brown	Loose	2
10	PI-194926	178.4	66.5	16.2	50.2	0.243935	242.9	70.2	11	5.7	28	0.57	White	Semi-loose	2
13	PI-195934	167.5	68.1	15	53.1	0.220822	246.8	60.3	12.7	4.3	29.3	0.6	Brown	Very loose	2
15	PI-195936	180.2	73.2	17.3	55.9	0.236629	224.6	52.9	15.7	5.7	26.8	0.62	Brown	Very loose	2
16	PI-195937	176.5	73.3	14.6	58.7	0.199745	252.7	57.4	15	5.8	28.7	0.63	Brown	Very loose	2
20	PI-226552	169.8	68.9	11.9	57.1	0.172055	260.8	58.8	17.7	4.3	34.8	0.71	Brown	Very loose	2
26	PI-243912	178.8	70.6	14.8	55.8	0.209353	246	60.3	13.7	4.9	31.9	0.66	Brown	Very loose	2
30	PI-318899	191.1	72.6	12.5	60.1	0.172157	236.6	59.7	7	5.8	28.8	0.58	White	Semi-loose	2
36	PI-329681	191.4	75.2	14.7	60.6	0.195064	285.3	66.3	11	5.1	35.4	0.71	White	Compact	2
64	PI-494205	179.8	67.1	11.9	55.2	0.177322	279.2	60.1	12.3	5.1	26.6	0.59	Brown	Loose	2
67	PI-494208	197.5	71.3	16.6	54.8	0.232154	259.3	56.7	10	4.7	27.9	0.59	White	Very compact	2
75	PI-494216	180.6	75	14.6	60.4	0.194944	240.7	62.7	14.3	5.2	36.5	0.71	Brown	Loose	2
76	PI-494217	153.5	65.3	11	54.3	0.168321	247.4	51	17.7	5.3	39.5	0.68	Brown	Loose	2
128	PI-494269	167.6	65.1	11.4	53.7	0.175179	259.9	62.2	13.7	5.2	32.9	0.83	White	Loose	2
131	PI-494272	130.8	71.3	15.9	55.4	0.223042	215.1	47.2	12	5	28.5	0.76	Brown	Very loose	2
132	PI-494273	154.7	68	15	53.1	0.219897	219.3	47.4	17	5	26.3	0.74	Brown	Very loose	2
134	PI-494275	231.4	102.1	14	88.1	0.136777	276.4	62.2	14	6.2	36.7	0.67	White	Compact	2
135	PI-494276	191.1	86.5	17.7	68.8	0.204692	224.4	59.7	16.7	4.6	32.7	0.65	White	Semi-loose	2
136	PI-494277	168.4	73	16.4	56.6	0.224747	238.5	47.6	15.7	4.7	30.6	0.77	Brown	Semi-loose	2
137	PI-494278	160.5	72	10.6	61.3	0.147976	258	58.4	12.3	5	33.7	0.93	Brown	Semi-loose	2
138	PI-494279	135.5	64.8	12.5	52.3	0.192249	254.2	64.3	11.7	5.2	30.8	0.77	Brown	Loose	2
139	PI-494280	185.2	79.3	14.6	64.7	0.183573	251.7	58.4	13	4.7	32.5	0.86	White	Semi-loose	2
140	PI-494281	186.4	78.1	10.8	67.3	0.138899	239.2	56.7	14.3	5.7	36.4	0.64	White	Semi-loose	2
141	PI-494282	209.8	93.6	20.1	73.5	0.214509	237.1	56.9	21.7	4.9	31.8	0.66	White	Very loose	2
142	PI-494283	174.2	79.1	15.1	63.9	0.191573	240.9	58.8	11	4.4	35.5	0.66	Brown	Loose	2
144	PI-494285	168.4	79.2	15.1	64.2	0.190164	285.8	55.5	11.7	4.9	37.2	0.67	Brown	Semi-loose	2
145	PI-494286	164.6	77.1	18.7	58.4	0.242926	241.5	50.4	15.7	4.8	35	0.69	Brown	Very loose	2
146	PI-494287	173.9	78.5	17.5	61	0.222818	231.1	52.1	14.3	4.7	30.8	0.64	Brown	Semi-loose	2
148	PI-494289	167.3	71.9	17.2	54.7	0.239778	242.6	56.3	16.3	5.4	27.1	0.62	Brown	Loose	2
150	PI-494291	165.4	64.6	10.3	54.3	0.159763	264.2	58.8	19.3	4.7	33.4	0.71	Brown	Very loose	2
151	PI-494292	170.8	72.4	17.9	54.4	0.247646	246.6	59.7	14	5.7	31.3	0.65	Brown	Loose	2
152	PI-494293	151.7	69.4	16.2	53.2	0.233588	259.3	50.8	10.7	4.9	27.8	0.57	Brown	Loose	2
153	PI-494295	156.1	70.1	16.3	53.7	0.233335	245.7	55.7	13.3	4.7	28.3	0.57	Brown	Semi-loose	2
154	PI-494296	165.9	73.3	15.7	57.6	0.21462	254.8	52.5	14.3	4.3	40.8	0.72	Brown	Very loose	2
155	PI-494297	131.4	63.9	14	49.8	0.219661	248.7	55.5	14.3	5.4	36.1	0.76	Brown	Loose	2
157	PI-494299	187.3	75.6	15.9	59.7	0.210674	239.2	51.2	14.7	4.6	24.5	0.55	Brown	Loose	2
159	PI-494301	166.6	78.2	17.5	60.7	0.223792	256.5	51.9	15.3	4.8	25.5	0.57	Brown	Loose	2
162	PI-494304	175.1	78	13	65	0.166379	257	45.7	13	4.3	25.8	0.5	Brown	Loose	2
163	PI-494305	163.8	75.8	12.8	63	0.169275	262.5	58.6	11.7	4.9	30.5	0.68	White	Loose	2
168	PI-494310	159.6	68	15.3	52.7	0.224909	253.6	52.3	11.7	4.1	23.7	0.51	Brown	Loose	2
181	PI-494323	180.2	72.1	11.6	60.5	0.160652	286	70.7	11	6.3	26.2	0.53	Brown	Loose	2
182	PI-494324	205.1	76.8	14.8	62	0.192865	282.8	62	13.7	5	27.4	0.54	Brown	Loose	2
193	PI-494335	179	79.6	10.1	69.5	0.127051	281.1	38.1	14.3	4.2	30	0.69	White	Loose	2
198	PI-494340	137.2	66.3	11.1	55.3	0.166844	271.6	39.6	16.7	5.9	36.1	0.67	Brown	Semi-loose	2
200	PI-494342	162.6	81.6	9.1	72.5	0.111862	272.6	34.1	16.3	5.2	38.4	0.68	Brown	Loose	2
201	PI-494343	182.6	74.1	11	63.1	0.148746	283.4	52.1	15	4.3	29.3	0.58	White	Semi-loose	2
202	PI-494344	152.5	69	14.6	54.3	0.212383	254.6	50	12	4.8	31.7	0.67	white	Semi-loose	2
203	PI-494345	168.3	74.7	16.7	58	0.223871	247.7	44.5	15.3	4.8	29.7	0.58	Brown	Semi-loose	2
207	PI-494349	133.4	67.4	19	48.4	0.282012	254.8	62.7	13	5.2	30.3	0.67	Brown	Loose	2
227	PI-494369	171	79.6	20.7	58.9	0.259929	261.8	72.4	11.3	3.9	31.4	0.66	Brown	Loose	2
249	PI-494393	171.7	74.8	15.6	59.3	0.207996	264.2	54.2	12.3	4.8	23.5	0.51	Brown	Loose	2
253	PI-494397	210.4	88.3	12.9	75.3	0.146563	292.5	58.4	8.7	5.6	28	0.65	White	Very compact	2
258	PI-494402	182.7	76	11.6	64.4	0.153069	274.7	56.3	8.7	5.6	25.1	0.56	White	Semi-loose	2
262	PI-494406	216.7	96.8	13.6	83.2	0.140534	234.5	41.5	15.7	4.8	24.8	0.58	White	Semi-loose	2
263	PI-494407	181.1	79.1	11.1	68	0.140843	248.9	65.4	14	4.6	31.4	0.62	White	Semi-loose	2
264	PI-494408	214.6	90.4	22.8	67.7	0.251802	201.9	39.6	18.7	5.1	23	0.45	White	Semi-loose	2
280	PI-494425	200.1	86.7	14.4	72.2	0.166669	284.5	60.7	14	4.8	45.2	0.73	Brown	Very loose	2
300	PI-494445	147.9	74.6	16.2	58.4	0.217499	224.8	43.6	16	4.1	24.3	0.58	Brown	Very loose	2
305	PI-494450	166	73.6	15.3	58.3	0.207776	275.2	72.4	10.3	5.2	36.7	0.68	White	Very loose	2
308	PI-494453	173.7	88.3	17.1	71.2	0.193824	260.1	55.9	14	5.3	25.4	0.48	Brown	Loose	2
311	PI-494456	196.3	87.4	22.3	65.2	0.254678	229.4	61	16.3	3.6	33.5	0.65	Brown	Very loose	2
322	PI-494467	174.2	77.2	14.2	63	0.183716	257.4	56.1	12.3	4.2	24.8	0.59	Brown	Very loose	2
324	PI-494469	188.6	82.1	12.5	69.6	0.151896	292.9	61	12.3	3.8	43.9	0.73	Brown	Very loose	2
330	PI-494475	141.7	69	16.4	52.6	0.237313	241.7	61.4	13	4.3	32.4	0.63	White	Loose	2
331	PI-494476	177.9	80	11.3	68.7	0.141217	281.5	69	10	5.6	28.4	0.63	White	Very compact	2
348	PI-494493	163.5	71	17.5	53.4	0.247237	259.1	61	10	6	33.7	0.69	Brown	Loose	2
359	PI-524442	164.2	66.2	16.6	49.6	0.250856	243.6	47.4	11.7	5	35.7	0.65	Brown	Very loose	2
8	PI-194924	175.6	65.3	12.3	53	0.187887	239	63.9	12	5.6	28.3	0.58	White	Semi-loose	3
11	PI-195932	155.5	56.2	10	46.2	0.178417	260.1	69.4	11.7	5.1	32.2	0.61	Brown	Very loose	3
12	PI-195933	157.4	58.2	12.2	46	0.209977	258.2	62.7	10.3	5.2	30.8	0.59	Brown	Very loose	3
18	PI-196851	126.2	43.4	6.6	36.7	0.152898	277.1	68.2	8.7	8.1	33.8	0.67	White	Compact	3
21	PI-226946	103.1	41.7	3.6	38.1	0.086211	258.2	59.1	8.3	4.8	32.4	0.65	White	Compact	3
25	PI-243911	162.6	54.4	8.2	46.2	0.150441	241.9	53.1	11.3	5.9	31.9	0.65	White	Semi-loose	3
34	PI-318903	143.1	54	9	45	0.167261	274.1	57.8	10.3	5.3	33.1	0.67	White	Semi-loose	3
35	PI-329680	165.4	63	10.4	52.6	0.165788	255.9	63.1	12.3	5.2	28.5	0.59	Brown	Very loose	3
48	PI-494189	76.7	30.1	4.6	25.5	0.152306	271.8	64.6	9	4.2	38.5	0.71	Brown	Very loose	3
51	PI-494192	98.5	36	6.5	29.5	0.181045	251	61	8	6.9	29.2	0.6	White	Semi-loose	3
54	PI-494195	125	52.2	6.9	45.3	0.132013	263.7	66.9	10.3	6.9	31.6	0.7	White	Semi-loose	3
60	PI-494201	115.9	45.5	5.4	40.1	0.118273	290.8	67	5.5	6.2	36.4	0.7	White	Compact	3
66	PI-494207	155.1	53.1	10	43.1	0.18887	250	53.8	9.7	6.8	32.7	0.68	White	Compact	3
84	PI-494225	158.4	61.3	9.7	51.5	0.158857	248.1	57.6	10.3	4.9	33.5	0.69	White	Loose	3
85	PI-494226	138.1	53.4	10.4	43	0.194122	253.8	59.3	9	5.3	34	0.71	White	Loose	3
86	PI-494227	146.3	51.2	7.9	43.3	0.154417	261.5	68.6	9.3	6	32	0.68	White	Compact	3
87	PI-494228	123.9	45.8	5.8	40	0.126351	256.8	74.5	10.3	6.7	31.8	0.72	White	Compact	3
94	PI-494235	129.5	49.5	7.6	41.9	0.153795	256.8	51.6	8.7	4.3	37.2	0.68	Brown	Loose	3
95	PI-494236	133.6	52.1	8.3	43.7	0.160019	260.4	60.5	11	4.2	38.6	0.74	Brown	Loose	3
143	PI-494284	125.9	56.5	11.3	45.2	0.200608	252.3	60.5	9.7	5	33.5	0.71	Brown	Very loose	3
169	PI-494311	116.9	37.8	4.5	33.3	0.117945	229.4	59.3	7.7	6.2	44.4	0.81	White	Semi-loose	3
171	PI-494313	114.2	42.2	5.4	36.8	0.128744	233.9	60.1	9.7	6.8	43.3	0.8	White	Loose	3
173	PI-494315	128	49.1	10	39.1	0.204138	276.9	53.1	10.3	5	36.6	0.77	Brown	Very loose	3
174	PI-494316	156.6	60	12.2	47.8	0.203469	270.9	58.8	9	5.1	28.3	0.63	Brown	Compact	3
183	PI-494325	137.4	53.4	4.7	48.7	0.0879476	318.6	70.7	8	5.1	27.5	0.64	Brown	Semi-loose	3
186	PI-494328	118.1	52.5	8.6	43.9	0.164305	255.3	52.1	10	5.9	32.1	0.6	Brown	Very compact	3
189	PI-494331	149.2	52.8	7.4	45.4	0.139849	240.5	64.1	7	7.8	42	0.8	White	Loose	3
195	PI-494337	201.8	75.6	7.8	67.8	0.102647	297.6	72	9.3	4	32.7	0.66	Brown	Very loose	3
196	PI-494338	98.7	52.3	9.2	43.1	0.175593	257.4	43.8	11.7	6.4	31.1	0.65	Brown	Loose	3
197	PI-494339	103.9	53	9.7	43.3	0.183677	257.4	48.9	13.7	5.9	33.7	0.67	Brown	Semi-loose	3
208	PI-494350	144.9	71.4	10.9	60.5	0.152935	267.8	61	13	7.7	32.2	0.65	White	Compact	3
209	PI-494351	139.4	70.9	16.5	54.5	0.232119	278.8	56.3	11.3	6.8	29.3	0.61	Brown	Very loose	3
211	PI-494353	84.6	47.5	9.8	37.6	0.207226	244.1	60.1	11	6.9	31.5	0.65	White	Compact	3
212	PI-494354	97.4	53.1	9.7	43.5	0.182177	262.5	69.9	9.7	6.7	34	0.65	White	Compact	3
214	PI-494356	108.1	54.7	9	45.7	0.164729	252.3	64.3	8.3	5.8	42.9	0.75	Brown	Compact	3
217	PI-494359	111.1	53.3	8.6	44.7	0.16166	245.4	59.7	7.5	7.3	33.8	0.68	White	Compact	3
218	PI-494360	111.3	48.9	6.4	42.6	0.130341	293.4	83	7.3	4.6	32.4	0.67	White	Compact	3
228	PI-494370	130.8	46.1	5.2	40.9	0.112453	263.5	64.8	10	5.2	36.8	0.69	Brown	Compact	3
229	PI-494371	172.1	64.2	6.1	58.1	0.0957009	291.3	58.4	5.7	5	29.7	0.61	White	Very compact	3
231	PI-494373	204.6	75.4	8.7	66.7	0.115784	277.5	77.5	9.7	4.3	31.2	0.64	White	Compact	3
232	PI-494374	151.9	58.8	9.9	48.9	0.1678	270.5	63.1	7	4.7	34.8	0.63	White	Semi-loose	3
234	PI-494377	111.7	41.8	7	34.9	0.166884	243.6	60.1	8.3	7.3	31.2	0.65	White	Compact	3
235	PI-494378	123.3	47.4	7.7	39.7	0.163106	261.4	69.4	11.3	7.2	35.9	0.64	White	Compact	3
237	PI-494380	115.3	41.7	7.3	34.4	0.174037	247.9	61	9.7	7.1	32	0.63	White	Semi-loose	3
238	PI-494381	126.6	50.7	8.1	42.6	0.160026	249.6	70.7	7.3	5.7	32.3	0.65	White	Compact	3
239	PI-494382	150.4	54.1	10.4	43.7	0.192441	269.2	58.2	11	6.1	33.5	0.62	White	Loose	3
242	PI-494385	167.4	60.2	8.9	51.3	0.147099	258.2	84.2	10.7	6.2	31.8	0.61	White	Semi-loose	3
244	PI-494388	123.2	41.7	6	35.8	0.142819	249.3	48.7	9	5.9	30.4	0.62	White	Compact	3
251	PI-494395	218.2	93.6	7.8	85.8	0.0832147	311.2	72.2	7	5	30.8	0.64	White	Very compact	3
254	PI-494398	204.1	81.6	9.5	72.1	0.116256	310.1	68.4	5	4.7	28.1	0.63	White	Very compact	3
255	PI-494399	167.3	74.9	6.7	68.2	0.088829	312.4	69	6.7	4.8	29.7	0.65	White	Very compact	3
259	PI-494403	161	64.3	10.9	53.5	0.169145	242.8	67.3	10.3	5.1	25.9	0.62	White	Semi-loose	3
260	PI-494404	197.6	83.2	5.5	77.7	0.0658991	293.6	65.6	10	4.8	29.1	0.66	White	Very compact	3
269	PI-494413	173.2	78.3	7.7	70.6	0.0985094	268	71.8	5.3	5	29.9	0.63	White	Very compact	3
278	PI-494423	173	70.8	7.5	63.2	0.106415	301.4	65.8	4.7	5.9	30.2	0.68	White	Very compact	3
288	PI-494433	157.8	66.4	14	52.4	0.210854	245.1	52.9	10.7	6.4	32.9	0.62	White	Semi-loose	3
292	PI-494437	151.9	61.4	6.4	55.1	0.103549	291.5	65.2	6	5	29.3	0.65	White	Very compact	3
299	PI-494444	127.5	53.6	12.6	41	0.235668	259.7	57.6	12.3	6.4	34.6	0.54	White	Semi-loose	3
307	PI-494452	187	78.4	7.7	70.7	0.0987123	320	69	5.7	4.1	30.5	0.61	White	Very compact	3
316	PI-494461	106.2	41.3	8.5	32.8	0.206815	245.5	52.5	9.7	7.7	33.2	0.67	White	Semi-loose	3
318	PI-494463	176.8	75.6	3.9	71.7	0.0516806	337.8	69.4	6.3	3.6	29.4	0.69	Brown	Loose	3
326	PI-494471	105	44.4	6.6	37.8	0.148272	264.2	63.5	9.3	7.1	34.2	0.66	white	Compact	3
327	PI-494472	156.5	60.4	11.3	49.1	0.187568	264.8	70.5	9.7	5.6	29.1	0.68	white	Semi-loose	3
334	PI-494479	151.8	67.2	4.1	63.1	0.0607543	290.6	74.9	7	3.7	31.8	0.62	Brown	Semi-loose	3
337	PI-494482	136.5	53.9	8.3	44.5	0.154875	236.2	64.8	11.3	5.3	32	0.62	White	Semi-loose	3
340	PI-494485	191.6	78.1	11.1	67.1	0.141668	279	73.4	9.7	4.7	32.5	0.65	White	Compact	3
342	PI-494487	108	44.9	6.7	38.2	0.148664	253.6	58.2	10	5.8	34.5	0.68	White	Compact	3
343	PI-494488	138.1	55.5	8.2	47.3	0.147897	273.1	88.1	11.3	5.3	35.6	0.57	White	Compact	3
344	PI-494489	114.2	47.1	8.3	38.9	0.175248	249.6	61	9	5.7	34.9	0.7	White	Semi-loose	3
345	PI-494490	122.2	53.7	10.4	43.3	0.194349	262.5	80	9	4.7	33.9	0.65	White	Semi-loose	3
349	PI-494494	138.5	55.4	11.1	44.4	0.199495	247.2	76	8.7	5.7	35.2	0.66	White	Semi-loose	3
353	PI-524436	165.6	65	13.1	51.8	0.202365	273.5	83.2	7.7	5.9	33.5	0.64	White	Loose	3
354	PI-524437	123.2	44.9	6.4	38.5	0.143257	263.7	74.5	9.3	4	39.6	0.7	White	Loose	3
360	PI-524443	164	60.6	9.9	50.8	0.162573	224.4	69.2	10.7	5.3	29.6	0.62	White	Semi-loose	3
14	PI-195935	96.3	37.8	9.4	28.3	0.249894	247	60.5	7.7	5.2	29.8	0.6	Brown	Very loose	4
19	PI-197210	109.4	38.2	8.9	29.3	0.232472	231.4	50	9.7	4.1	20.9	0.5	Brown	Semi-loose	4
22	PI-243908	105.8	39.1	6.9	32.2	0.175659	231.6	57.8	7.7	4.3	34.6	0.67	White	Semi-loose	4
23	PI-243909	107.9	38.9	6.7	32.2	0.172237	273.7	61.4	7	5	28.2	0.6	White	Very compact	4
24	PI-243910	107.5	41.2	5.5	35.6	0.134567	220.1	62	9.3	5	29.9	0.65	White	Loose	4
28	PI-273889	81.5	31.8	6.4	25.4	0.201983	262.5	53.6	7	4.6	31.9	0.71	Brown	Loose	4
29	PI-273890	90.2	26.1	3.7	22.4	0.141292	228.6	55.5	10	5.8	27.4	0.58	White	Compact	4
32	PI-318901	100.3	38.9	5.7	33.2	0.146192	260.6	58	10.3	5.2	32.5	0.61	White	Semi-loose	4
38	PI-343932	93.3	35	8.6	26.4	0.245214	245.1	60.1	10	4.3	27.7	0.56	Brown	Very loose	4
41	PI-358594	85.9	34	7.8	28.8	0.2281	229.9	48.3	14	3.6	25.2	0.62	Brown	Very loose	4
42	PI-358595	100.6	36.6	6.7	32.2	0.183576	282.2	42.3	6.7	3.1	35.9	0.72	Brown	Loose	4
44	PI-405074	113.6	39.1	7.1	32	0.182685	236.9	62.4	9	5.9	27.3	0.57	White	Semi-loose	4
49	PI-494190	123	44.8	6.7	38.1	0.14869	273.5	61	11.7	5.3	29.6	0.59	White	Semi-loose	4
50	PI-494191	112.6	36.4	4.9	31.5	0.135115	241.9	54.6	9.7	6.1	23.8	0.58	White	Semi-loose	4
52	PI-494193	101.7	37.8	8	29.8	0.211456	259.5	58.6	9.3	5.4	32.5	0.67	Brown	Loose	4
53	PI-494194	68.7	20.4	3.7	16.7	0.181176	245.7	60.1	7	4.6	28.5	0.64	Brown	Loose	4
55	PI-494196	102.2	40.1	9.8	30.3	0.245291	239.2	53.8	15	4.6	32.9	0.65	Brown	Very loose	4
57	PI-494198	110.4	41.7	6.6	35	0.159536	253.6	58.4	9.3	5.7	29.3	0.69	White	Compact	4
59	PI-494200	117.6	41.3	6.2	35.1	0.150169	265.9	68.8	9.7	6.4	27.6	0.64	White	Semi-loose	4
61	PI-494202	118.8	42.8	6.2	36.6	0.143933	246	62	8.7	5.2	31.1	0.62	White	Compact	4
70	PI-494211	106.5	41.6	6.8	34.8	0.16363	243.8	70.7	9.7	6.1	27.1	0.61	White	Compact	4
71	PI-494212	90.7	33.4	8.4	37.5	0.251404	238.3	47.8	8.7	4.4	29.4	0.64	Brown	Very compact	4
78	PI-494219	107.8	39.1	7.2	31.9	0.184915	250.2	47	9.3	4.7	31.8	0.72	White	Loose	4
79	PI-494220	85	29	5.1	23.9	0.174522	245.7	50.2	9	4.2	32.7	0.66	Brown	Loose	4
82	PI-494223	78.8	25.3	7.2	18.1	0.284941	213.7	55.9	10.5	4	23.3	0.36	Brown	Very loose	4
83	PI-494224	115.5	43.5	6.3	37.2	0.145272	263.5	59.9	10	4.6	31	0.63	White	Loose	4
88	PI-494229	83.5	28.6	5.5	23.2	0.190896	252.9	54.4	6	3.4	29.9	0.66	White	Loose	4
89	PI-494230	77.5	27.7	6.5	21.2	0.235283	239.6	57.2	9	4.2	25.2	0.56	Brown	Very loose	4
91	PI-494232	85.6	31.3	2.9	28.4	0.0922684	233.5	67.7	9.7	4.8	27.4	0.64	White	Semi-loose	4
92	PI-494233	73.4	30.3	4.9	25.5	0.160331	239.6	80.9	5.7	3.9	32.4	0.43	White	Compact	4
93	PI-494234	93.3	31.2	4.3	27	0.13666	251.5	58.2	9.3	5.2	28.2	0.7	White	Compact	4
96	PI-494237	102	41.4	9.3	32.1	0.223607	255.3	57.4	8	5.4	26.8	0.57	White	Semi-loose	4
97	PI-494238	89	35.3	6	29.3	0.170529	250	62	13.3	5.4	26.8	0.6	Brown	Semi-loose	4
98	PI-494239	71.7	25.9	4.8	21.1	0.185514	251.2	60.5	6	5.3	25.2	0.56	White	Semi-loose	4
99	PI-494240	98.6	35	6.3	28.7	0.180467	232.4	59.3	8.7	3.9	25	0.6	White	Loose	4
101	PI-494242	69.6	33.3	4.8	28.4	0.144421	239.8	55.5	6.3	5	26.7	0.61	White	Compact	4
102	PI-494243	69.6	30.7	5.9	24.7	0.193752	226.1	55.9	7.3	4	31.1	0.66	Brown	Semi-loose	4
105	PI-494246	68.8	27.4	6.8	20.5	0.250134	221	52.7	9.3	3.8	25.6	0.55	Brown	Very loose	4
108	PI-494249	106.6	42.1	12	30.1	0.284715	219.3	53.6	17.3	3.9	27.9	0.59	Brown	Very loose	4
109	PI-494250	111.5	35.2	6.9	28.3	0.194744	245.7	60.5	8.7	4.1	28.1	0.68	White	Very compact	4
110	PI-494251	94.3	28.6	5.8	22.8	0.202797	210.4	57.8	14	3.1	27.6	0.6	Brown	Very loose	4
111	PI-494252	73.3	34.3	6.2	28.1	0.180321	211.2	58.4	10.3	4.4	29.2	0.65	White	Very loose	4
112	PI-494253	86.1	29.4	5.9	23.5	0.201066	207	46.6	12.3	4.1	32.5	0.72	Brown	Very loose	4
113	PI-494254	90.3	24.5	3.5	20.9	0.143967	228	50.2	11.5	4.5	25.6	0.62	White	Loose	4
117	PI-494258	94.4	33.3	7.4	25.9	0.221693	239.6	52.9	12.3	3.6	32.9	0.89	Brown	Loose	4
119	PI-494260	89.7	28.7	6.7	22	0.233322	226.1	54.8	12.3	4.2	27.5	0.73	Brown	Loose	4
120	PI-494261	85.5	31.5	6.5	25	0.206723	218.7	60.7	11.7	4.3	25.1	0.67	Brown	Loose	4
121	PI-494262	94.1	32.9	5.7	27.2	0.171844	234.1	67.3	8	3.9	27.9	0.68	Brown	Loose	4
126	PI-494267	88.7	36.5	9.3	27.2	0.25537	206.6	64.1	15.7	4.7	26.7	0.61	White	Very loose	4
129	PI-494270	110.3	35.2	5.8	29.4	0.164342	234.5	64.3	11	4.3	29.9	0.62	Brown	Compact	4
130	PI-494271	68.4	33.2	6.9	26.3	0.2073	191.1	51.8	16	4.2	25.3	0.65	Brown	Loose	4
177	PI-494319	84.6	36.6	8.2	28.4	0.224399	231.6	51.2	9.7	3.9	28.1	0.57	White	Very loose	4
184	PI-494326	91.9	41.5	10.8	30.7	0.259092	215.3	53.3	9.3	4.9	26	0.58	Brown	Very loose	4
185	PI-494327	102.5	44.4	9.2	35.2	0.207547	253.4	64.3	9	5.7	27.8	0.58	White	Very compact	4
187	PI-494329	107.6	47.3	8.2	39.1	0.173061	291.9	62.7	12.3	4.6	29.9	0.64	Brown	Loose	4
190	PI-494332	90.7	38.4	7.7	30.7	0.200921	229.9	55.9	11	4.7	26.2	0.54	Brown	Loose	4
215	PI-494357	74.3	36.9	8.4	28.5	0.228032	251.2	52.5	9.7	5.3	21.8	0.53	Brown	Loose	4
219	PI-494361	77.3	40.9	7.6	33.3	0.185904	246	71.5	11	6.3	33.3	0.62	White	Compact	4
222	PI-494364	115.8	49.9	8.5	41.4	0.170781	270.3	72.4	7	5.2	26.5	0.6	Brown	Very loose	4
226	PI-494368	70.3	29.6	7.4	22.2	0.249426	244.1	72.2	4.3	4.6	31.4	0.65	White	Semi-loose	4
233	PI-494375	76.9	30.1	6.7	23.4	0.222802	253.6	59.5	6.7	5.1	32.1	0.65	White	Compact	4
236	PI-494379	111.8	36.9	3.8	33	0.103788	231.1	61.4	11.3	4.4	26.7	0.62	White	Compact	4
240	PI-494383	106.4	38.7	5.7	33	0.14708	232.4	66.5	8.3	5.7	26.8	0.58	White	Semi-loose	4
245	PI-494389	104.9	35.6	6.3	29.3	0.176433	237.9	62.9	4.7	4.3	28.5	0.66	White	Semi-loose	4
246	PI-494390	119.8	44.9	8.9	36	0.198383	287.4	63.3	6.3	5	29.7	0.63	White	Very compact	4
248	PI-494392	132.8	47.3	9.2	38.1	0.194189	257.4	65.8	6.7	5.8	35.2	0.59	Brown	Semi-loose	4
250	PI-494394	110.8	43.3	8.1	35.2	0.187431	251.9	61.8	10.3	5.9	31.5	0.61	White	Compact	4
252	PI-494396	94.3	32.9	6.2	26.7	0.187911	243	61.6	5	5.4	30.1	0.63	White	Compact	4
261	PI-494405	69.6	44.8	6.5	38.2	0.145592	224.2	63.1	8.7	4.4	32.8	0.63	White	Semi-loose	4
277	PI-494422	123	51.3	13.1	38.2	0.255306	246.8	63.5	7	5.8	27.7	0.63	White	Semi-loose	4
282	PI-494427	103.4	42.6	8.8	33.8	0.207185	248.5	65	9.3	5.7	32.5	0.58	White	Semi-loose	4
283	PI-494428	107.4	41.5	11.6	30	0.278836	223.3	44	12.3	6.4	22.7	0.42	White	Semi-loose	4
285	PI-494430	106.2	37.7	7.9	29.8	0.208602	241.1	61	6.3	4.6	27.4	0.62	White	Compact	4
287	PI-494432	96.2	40.5	9.5	31	0.233449	244.5	65.2	6	4.2	31.4	0.63	White	Semi-loose	4
289	PI-494434	83	36.8	8.5	28.2	0.231741	230.1	43.6	10.7	4.9	25	0.43	Brown	Loose	4
293	PI-494438	124.6	46.6	9	37.7	0.192073	252.5	69.9	7	6	29.1	0.52	White	Semi-loose	4
295	PI-494440	68.7	30.9	7	23.8	0.227505	250.2	62.7	5.7	4.3	32.1	0.64	White	Semi-loose	4
296	PI-494441	85.8	34	8	26	0.236324	240.2	65.4	6.7	4.8	33.4	0.65	White	Semi-loose	4
297	PI-494442	76.4	28.3	6.5	21.8	0.22894	242.6	61.6	6	6.3	33.4	0.63	White	Loose	4
306	PI-494451	100.9	41	8.7	32.3	0.211147	237.9	57.6	8.7	5.6	31.1	0.63	White	Compact	4
319	PI-494464	115.1	47.7	9.5	38.2	0.19827	240	64.3	8.7	5.2	31.4	0.56	White	Semi-loose	4
325	PI-494470	64.8	25.3	5.2	20.1	0.205283	234.5	58.6	6	5.4	29.8	0.69	white	Compact	4
332	PI-494477	107.7	40	8	31.9	0.201309	238.3	63.5	8	4.9	28.4	0.6	White	Semi-loose	4
333	PI-494478	67.3	32	9.1	22.9	0.28574	261.6	62.2	8.3	3.8	26	0.62	Brown	Loose	4
339	PI-494484	90.4	38.4	6.2	32.2	0.16178	254	61	6.7	3.9	31.5	0.43	white	Semi-loose	4
351	PI-524434	111.9	43.7	9.5	34.2	0.21833	223.1	58.4	14	3.8	28.9	0.63	White	Very compact	4
352	PI-524435	138.1	54.1	11.9	42.3	0.219477	262	74.9	5.7	5	27.8	0.59	White	Semi-loose	4
363	PI-524446	94.4	36.3	10.2	26	0.282583	215.9	50.2	6.7	5.2	37.3	0.71	Brown	Semi-loose	4
364	PI-557456	116.3	42.8	7.1	35.8	0.164669	249.3	64.8	13	4.7	29.6	0.61	White	Loose	4
365	PI-557457	91.1	34.9	9.3	25.5	0.267467	209.6	52.1	12	5	29.1	0.6	Brown	Very loose	4
31	PI-318900	95.4	41.1	6	35	0.146696	233.7	36.8	12.7	3.3	25.8	0.56	Brown	Semi-loose	5
37	PI-337002	80.9	27.3	2.5	24.8	0.0899267	190.5	44	7.7	5.7	30.5	0.74	Brown	Very loose	5
46	PI-442115	17.6	7.5	1.3	6.2	0.174286	91.9	32.8	7.7	3.2	4.4	0.18	Brown	Loose	5
81	PI-494222	93.5	32.8	4.8	28	0.146118	218.9	30.5	11	2.9	25.2	0.57	White	Very loose	5
103	PI-494244	37.1	14.5	3.6	10.9	0.250034	152.8	40.2	14.3	2.9	18	0.47	Brown	Very loose	5
122	PI-494263	93	27.7	5.5	22.3	0.197572	206.2	43	9.3	4.4	22	0.51	White	Semi-loose	5
216	PI-494358	64.6	29	8.5	20.5	0.293414	223.1	47.8	12.3	4.1	23.1	0.56	Brown	Very loose	5
223	PI-494365	55.4	18.9	5.3	13.6	0.279814	164.9	47	10.7	3.2	24	0.54	Brown	Very loose	5
224	PI-494366	66.1	23.6	6	17.5	0.254841	163.4	43.2	10.7	4.3	21.2	0.53	Brown	Very loose	5
225	PI-494367	99.2	33.2	4.8	28.4	0.143296	231.4	34.3	11.3	4.3	22.8	0.49	White	Compact	5
230	PI-494372	107.3	42.5	6.1	36.4	0.14366	241.7	44.2	12.3	5.2	22.7	0.57	White	Compact	5
241	PI-494384	110.3	34.5	2.5	32	0.0722008	198.3	27.5	14.3	5.8	22.5	0.63	White	Compact	5
243	PI-494387	147.4	48.8	6.5	42.3	0.13242	232.6	38.1	9.3	4.4	21.4	0.61	White	Semi-loose	5
247	PI-494391	119.2	41	6.2	34.8	0.15174	216.3	39.4	16	4.9	21.6	0.55	White	Compact	5
257	PI-494401	128.3	50.8	7.2	43.6	0.141169	217.2	46.1	14	4.8	22.9	0.55	White	Compact	5
266	PI-494410	134.7	54.2	6.5	47.8	0.119435	201.9	33.9	12.3	4.2	27.7	0.59	White	Semi-loose	5
267	PI-494411	131.8	51.6	5.7	45.9	0.110375	235.4	39.8	15.7	4.1	25.9	0.59	White	Compact	5
268	PI-494412	98.7	33.8	3.3	30.5	0.0971598	177.6	33	8.7	5.4	25.2	0.46	White	Compact	5
270	PI-494414	85.5	42	4.5	37.5	0.106262	206.2	36.8	12.3	4.9	24.6	0.55	White	Compact	5
271	PI-494415	91	39.7	13.4	26.3	0.33781	174.4	42.3	15.7	2.9	24	0.55	Brown	Very loose	5
272	PI-494417	156	58.6	8	50.5	0.136915	240	35.6	11	5.1	24.6	0.57	White	Compact	5
273	PI-494418	137.9	52.5	6.5	46	0.123503	201.9	41.5	13	4.3	23.4	0.44	White	Semi-loose	5
274	PI-494419	132.8	48.4	6.7	41.7	0.137603	212.7	42.8	11.3	4.6	24.3	0.59	White	Semi-loose	5
275	PI-494420	91.8	37.4	5.3	32.1	0.142077	221.6	34.1	10.3	4.4	24.6	0.6	White	Compact	5
276	PI-494421	99.2	34.5	3.6	30.9	0.104222	192.4	32.6	10.7	5.2	23	0.53	White	Compact	5
279	PI-494424	88.8	29.1	4.3	24.8	0.147973	186.1	35.1	9.7	5.3	26.4	0.62	White	Compact	5
284	PI-494429	101	35.6	5.5	30.1	0.153666	206.6	37.5	10.7	3.9	23	0.46	White	Semi-loose	5
291	PI-494436	141.9	53	6.9	46	0.130963	222.5	35.6	14	4.9	24.6	0.61	White	Compact	5
298	PI-494443	92.8	33.3	4.9	28.4	0.148328	222	31.1	6.7	6.3	25.5	0.65	White	Compact	5
309	PI-494454	108.4	35.9	5.5	30.4	0.153236	177.8	26.2	9.7	4.3	26.3	0.65	White	Compact	5
312	PI-494457	97.4	36.2	4.6	31.5	0.128046	223.5	36.4	18	3.8	24.2	0.59	White	Compact	5
313	PI-494458	104.7	40	6.7	33.2	0.168123	244.7	38.9	7.3	4.3	24.8	0.6	White	Semi-loose	5
314	PI-494459	143.6	56.2	8.5	36	0.151149	245.1	33	9.3	4.8	24.7	0.57	White	Compact	5
315	PI-494460	100.2	38.6	5.7	32.9	0.146569	228.6	38.1	12	5.7	25.1	0.61	White	Semi-loose	5
317	PI-494462	106.3	34.1	3.5	30.5	0.103172	231.4	41.9	5.7	5.3	29.1	0.63	White	Semi-loose	5
320	PI-494465	112.9	50.7	6.5	44.2	0.12785	196.9	35.1	12.3	4.6	23.6	0.45	White	Semi-loose	5
321	PI-494466	35.2	17.2	1.5	15.7	0.0864729	180.8	33.4	12.7	4.1	23.3	0.59	white	Compact	5
335	PI-494480	62.1	24.3	3.5	20.9	0.142096	201.1	37.3	13.7	4.6	21	0.55	White	Compact	5
336	PI-494481	114	42.2	6.6	35.6	0.155885	231.6	38.5	11	5.3	24.5	0.65	White	Compact	5
355	PI-524438	76.4	32.6	6.7	25.9	0.205363	223.5	43.2	19	3.2	26	0.4	Brown	Very loose	5
357	PI-524440	56.6	19.3	4.2	15.1	0.218651	212.5	31.3	14.3	3	25.3	0.59	Brown	Very loose	5
362	PI-524445	72.2	31.3	10	21.3	0.31838	202.8	40.6	7.7	4.6	21.1	0.56	White	Very loose	5
366	PI-595198	24.1	9.7	2.4	7.3	0.245155	116.8	41.3	13.5	2.8	19.7	0.56	Brown	Very loose	5
367	PI-618761	49.9	14.9	3.5	11.1	0.232601	144.8	41.9	14	2.9	21	0.51	Brown	Loose	5
[truncated: 32 more columns]

## Sheet: Clusters_ANOVA
Table Analyzed	FreshWt_clust											Table Analyzed	DryWt_clust											Table Analyzed	SeedYld_clust											Table Analyzed	StrawYld_clust											Table Analyzed	HarvestIndex_clust
Data sets analyzed	A-E											Data sets analyzed	A-E											Data sets analyzed	A-E											Data sets analyzed	A-E											Data sets analyzed	A-E
ANOVA summary												ANOVA summary												ANOVA summary												ANOVA summary												ANOVA summary
F	143.2											F	212.4											F	132.8											F	165.2											F	16.82
P value	<0.0001											P value	<0.0001											P value	<0.0001											P value	<0.0001											P value	<0.0001
P value summary	****											P value summary	****											P value summary	****											P value summary	****											P value summary	****
Significant diff. among means (P < 0.05)?	Yes											Significant diff. among means (P < 0.05)?	Yes											Significant diff. among means (P < 0.05)?	Yes											Significant diff. among means (P < 0.05)?	Yes											Significant diff. among means (P < 0.05)?	Yes
R squared	0.6122											R squared	0.7006											R squared	0.5941											R squared	0.6455											R squared	0.1564
ANOVA table	SS	DF	MS	F (DFn, DFd)	P value							ANOVA table	SS	DF	MS	F (DFn, DFd)	P value							ANOVA table	SS	DF	MS	F (DFn, DFd)	P value							ANOVA table	SS	DF	MS	F (DFn, DFd)	P value
Treatment (between columns)	313680	4	78420	F (4, 363) = 143.2	P<0.0001							Treatment (between columns)	77072	4	19268	F (4, 363) = 212.4	P<0.0001							Treatment (between columns)	3448	4	861.9	F (4, 363) = 132.8	P<0.0001							Treatment (between columns)	49877	4	12469	F (4, 363) = 165.2	P<0.0001							Bartlett's test
Residual (within columns)	198724	363	547.4									Residual (within columns)	32933	363	90.73									Residual (within columns)	2355	363	6.489									Residual (within columns)	27397	363	75.47									Bartlett's statistic (corrected)	19.11
Total	512404	367										Total	110005	367										Total	5803	367										Total	77274	367										P value	0.0007
																																																P value summary	***
Normality of Residuals												Normality of Residuals												Normality of Residuals												Normality of Residuals												Are SDs significantly different (P < 0.05)?	Yes
[truncated: 34 more rows]
[truncated: 75 more columns]

## Sheet: Clusters_ANOVASummary
	ANOVA symmary table for clusters						Descriptive statistics							Multiple comparison
[truncated: 142 more rows]
[truncated: 12 more columns]

[truncated: 6 more sheets: Seed_color, Correlation_scatterplot, Seedcolor_t-test, Panicle_form, Panicleform_ANOVA, Panicleform_ANOVASummary]
